# Supplementary material for: Manifestations of Alzheimer’s disease genetic risk in the blood are evident in a multiomic analysis in healthy adults aged 18 to 90
Source: Sci Rep. 2022 Apr 12;12:6117. doi: 10.1038/s41598-022-09825-2 (PMC9005657; doi:10.1038/s41598-022-09825-2)
Supplement: Supplementary file 1 — Supplementary Information 1. [file 41598_2022_9825_MOESM1_ESM.xlsx]

## Sheet: PRS_apoe
adjustp	phenotype	snp	adjustment	beta	SE	OR	p	type	n_total	n_cases	n_controls	HWE_p	allele_freq	n_no_snp	note	fdr
0.150241	LDL.PARTICLE.NUMBER	polygenic_alzheimers_APOE_scaled	NA	0.180119	0.045652	NA	8.15824e-05	linear	2824	NA	NA	NA	0.251043	0	[Warning: Genotype is not coded 0,1,2, but additive.genotypes was TRUE.]	TRUE
0.150241	NucleotidePurine.Metabolism...Hypo.Xanthine.Inosine.containingxanthine	polygenic_alzheimers_APOE_scaled	NA	0.11292	0.0297204	NA	0.000149643	linear	1893	NA	NA	NA	0.250621	0	[Warning: Genotype is not coded 0,1,2, but additive.genotypes was TRUE.]	FALSE
0.333039	ONC3_P36888	polygenic_alzheimers_APOE_scaled	NA	0.391904	0.111483	NA	0.000497569	linear	354	NA	NA	NA	0.259844	0	[Warning: Genotype is not coded 0,1,2, but additive.genotypes was TRUE.]	FALSE
0.538486	LDL.CHOL.CALCULATION	polygenic_alzheimers_APOE_scaled	NA	0.130968	0.0400006	NA	0.00107268	linear	2817	NA	NA	NA	0.250963	0	[Warning: Genotype is not coded 0,1,2, but additive.genotypes was TRUE.]	TRUE
0.692845	ONC3_Q14773	polygenic_alzheimers_APOE_scaled	NA	0.564376	0.178683	NA	0.00172521	linear	354	NA	NA	NA	0.259844	0	[Warning: Genotype is not coded 0,1,2, but additive.genotypes was TRUE.]	FALSE
0.766888	Amino.AcidPhenylalanine.and.Tyrosine.Metabolismvanillylmandelate..VMA.	polygenic_alzheimers_APOE_scaled	NA	0.0684108	0.0225338	NA	0.00243072	linear	1900	NA	NA	NA	0.250201	0	[Warning: Genotype is not coded 0,1,2, but additive.genotypes was TRUE.]	FALSE
0.766888	XenobioticsFood.Component.Plant.S..a.amino.omega.caprolactam	polygenic_alzheimers_APOE_scaled	NA	0.0616827	0.0205425	NA	0.00271248	linear	1833	NA	NA	NA	0.250401	0	[Warning: Genotype is not coded 0,1,2, but additive.genotypes was TRUE.]	FALSE
0.766888	IRE_P52823	polygenic_alzheimers_APOE_scaled	NA	0.498028	0.167136	NA	0.00308904	linear	353	NA	NA	NA	0.260299	0	[Warning: Genotype is not coded 0,1,2, but additive.genotypes was TRUE.]	FALSE
0.766888	IRE_P22301	polygenic_alzheimers_APOE_scaled	NA	0.513973	0.177237	NA	0.00397107	linear	354	NA	NA	NA	0.259844	0	[Warning: Genotype is not coded 0,1,2, but additive.genotypes was TRUE.]	FALSE
0.766888	CRE_O00451	polygenic_alzheimers_APOE_scaled	NA	0.173403	0.0603662	NA	0.00432331	linear	354	NA	NA	NA	0.259844	0	[Warning: Genotype is not coded 0,1,2, but additive.genotypes was TRUE.]	FALSE
0.766888	Amino.AcidUrea.cycle..Arginine.and.Proline.Metabolism3.amino.2.piperidone	polygenic_alzheimers_APOE_scaled	NA	0.0700689	0.0249605	NA	0.00505485	linear	1700	NA	NA	NA	0.249793	0	[Warning: Genotype is not coded 0,1,2, but additive.genotypes was TRUE.]	FALSE
0.766888	CAM_Q8NHL6	polygenic_alzheimers_APOE_scaled	NA	0.318143	0.112905	NA	0.00511411	linear	353	NA	NA	NA	0.259234	0	[Warning: Genotype is not coded 0,1,2, but additive.genotypes was TRUE.]	FALSE
0.766888	CAM_Q13093	polygenic_alzheimers_APOE_scaled	NA	0.337355	0.121272	NA	0.00570313	linear	353	NA	NA	NA	0.259234	0	[Warning: Genotype is not coded 0,1,2, but additive.genotypes was TRUE.]	FALSE
0.766888	ONC3_P20273	polygenic_alzheimers_APOE_scaled	NA	0.471736	0.17049	NA	0.00596247	linear	354	NA	NA	NA	0.259844	0	[Warning: Genotype is not coded 0,1,2, but additive.genotypes was TRUE.]	FALSE
0.766888	CRE_Q8TD06	polygenic_alzheimers_APOE_scaled	NA	0.684917	0.248996	NA	0.00625928	linear	354	NA	NA	NA	0.259844	0	[Warning: Genotype is not coded 0,1,2, but additive.genotypes was TRUE.]	FALSE
0.766888	Amino.AcidUrea.cycle..Arginine.and.Proline.Metabolismcitrulline	polygenic_alzheimers_APOE_scaled	NA	0.0421202	0.0154428	NA	0.00644135	linear	1874	NA	NA	NA	0.250587	0	[Warning: Genotype is not coded 0,1,2, but additive.genotypes was TRUE.]	FALSE
0.766888	CAM_P35443	polygenic_alzheimers_APOE_scaled	NA	0.474286	0.175397	NA	0.00718904	linear	353	NA	NA	NA	0.259234	0	[Warning: Genotype is not coded 0,1,2, but additive.genotypes was TRUE.]	FALSE
0.766888	EnergyTCA.Cyclealpha.ketoglutarate	polygenic_alzheimers_APOE_scaled	NA	0.078978	0.0298261	NA	0.00816603	linear	1884	NA	NA	NA	0.249975	0	[Warning: Genotype is not coded 0,1,2, but additive.genotypes was TRUE.]	FALSE
0.766888	CAM_Q96H15	polygenic_alzheimers_APOE_scaled	NA	0.470057	0.178847	NA	0.00896577	linear	353	NA	NA	NA	0.259234	0	[Warning: Genotype is not coded 0,1,2, but additive.genotypes was TRUE.]	FALSE
0.766888	IRE_P05231	polygenic_alzheimers_APOE_scaled	NA	0.643786	0.246706	NA	0.00946058	linear	354	NA	NA	NA	0.259844	0	[Warning: Genotype is not coded 0,1,2, but additive.genotypes was TRUE.]	FALSE
0.766888	LipidDiacylglycerolpalmitoleoyl.arachidonoyl.glycerol..16.1.20.4...2..	polygenic_alzheimers_APOE_scaled	NA	0.162322	0.063209	NA	0.0103192	linear	1589	NA	NA	NA	0.25095	0	[Warning: Genotype is not coded 0,1,2, but additive.genotypes was TRUE.]	FALSE
0.766888	ONC3_P62166	polygenic_alzheimers_APOE_scaled	NA	0.295378	0.115104	NA	0.0107025	linear	354	NA	NA	NA	0.259844	0	[Warning: Genotype is not coded 0,1,2, but additive.genotypes was TRUE.]	FALSE
0.766888	IRE_Q6UXB4	polygenic_alzheimers_APOE_scaled	NA	0.311661	0.12153	NA	0.0107542	linear	354	NA	NA	NA	0.259844	0	[Warning: Genotype is not coded 0,1,2, but additive.genotypes was TRUE.]	FALSE
0.766888	Amino.AcidPhenylalanine.and.Tyrosine.MetabolismN.acetyltyrosine	polygenic_alzheimers_APOE_scaled	NA	0.0829405	0.0326694	NA	0.0112075	linear	1806	NA	NA	NA	0.250615	0	[Warning: Genotype is not coded 0,1,2, but additive.genotypes was TRUE.]	FALSE
0.766888	CarbohydrateGlycolysis..Gluconeogenesis..and.Pyruvate.Metabolismlactate	polygenic_alzheimers_APOE_scaled	NA	0.0761975	0.0300797	NA	0.0113842	linear	1877	NA	NA	NA	0.250073	0	[Warning: Genotype is not coded 0,1,2, but additive.genotypes was TRUE.]	FALSE
0.766888	Amino.AcidUrea.cycle..Arginine.and.Proline.MetabolismN.acetylcitrulline	polygenic_alzheimers_APOE_scaled	NA	0.168467	0.0666324	NA	0.0115565	linear	1620	NA	NA	NA	0.2504	0	[Warning: Genotype is not coded 0,1,2, but additive.genotypes was TRUE.]	FALSE
0.766888	CAM_Q9Y5Y7	polygenic_alzheimers_APOE_scaled	NA	0.32027	0.126592	NA	0.0118526	linear	353	NA	NA	NA	0.259234	0	[Warning: Genotype is not coded 0,1,2, but additive.genotypes was TRUE.]	FALSE
0.766888	NEX_Q6UX27	polygenic_alzheimers_APOE_scaled	NA	0.437547	0.17337	NA	0.0120575	linear	354	NA	NA	NA	0.259844	0	[Warning: Genotype is not coded 0,1,2, but additive.genotypes was TRUE.]	FALSE
0.766888	ONC3_P06865	polygenic_alzheimers_APOE_scaled	NA	0.176123	0.0704847	NA	0.0129266	linear	354	NA	NA	NA	0.259844	0	[Warning: Genotype is not coded 0,1,2, but additive.genotypes was TRUE.]	FALSE
0.766888	CRE_Q02742	polygenic_alzheimers_APOE_scaled	NA	0.346566	0.139768	NA	0.0136293	linear	354	NA	NA	NA	0.259844	0	[Warning: Genotype is not coded 0,1,2, but additive.genotypes was TRUE.]	FALSE
0.766888	LipidMevalonate.Metabolism3.hydroxy.3.methylglutarate	polygenic_alzheimers_APOE_scaled	NA	0.0618007	0.0251184	NA	0.0139686	linear	1888	NA	NA	NA	0.250712	0	[Warning: Genotype is not coded 0,1,2, but additive.genotypes was TRUE.]	FALSE
0.766888	NEX_Q96EP0	polygenic_alzheimers_APOE_scaled	NA	-0.675333	0.273367	NA	0.0139766	linear	354	NA	NA	NA	0.259844	0	[Warning: Genotype is not coded 0,1,2, but additive.genotypes was TRUE.]	FALSE
0.766888	ONC3_P32004	polygenic_alzheimers_APOE_scaled	NA	0.193738	0.0789694	NA	0.0146467	linear	354	NA	NA	NA	0.259844	0	[Warning: Genotype is not coded 0,1,2, but additive.genotypes was TRUE.]	FALSE
0.766888	CAM_P13591	polygenic_alzheimers_APOE_scaled	NA	0.31001	0.127142	NA	0.0152607	linear	353	NA	NA	NA	0.259234	0	[Warning: Genotype is not coded 0,1,2, but additive.genotypes was TRUE.]	FALSE
0.766888	INF_O00300	polygenic_alzheimers_APOE_scaled	NA	-0.130569	0.0538304	NA	0.0153506	linear	2694	NA	NA	NA	0.251254	0	[Warning: Genotype is not coded 0,1,2, but additive.genotypes was TRUE.]	FALSE
0.766888	CAM_Q8N423	polygenic_alzheimers_APOE_scaled	NA	0.349217	0.143631	NA	0.0155514	linear	353	NA	NA	NA	0.259234	0	[Warning: Genotype is not coded 0,1,2, but additive.genotypes was TRUE.]	FALSE
0.766888	LipidPhospholipid.Metabolism1.stearoyl.2.docosapentaenoyl.GPC..18.0.22.5n3..	polygenic_alzheimers_APOE_scaled	NA	0.0636698	0.0265042	NA	0.01639	linear	1902	NA	NA	NA	0.250418	0	[Warning: Genotype is not coded 0,1,2, but additive.genotypes was TRUE.]	FALSE
0.766888	IRE_Q14435	polygenic_alzheimers_APOE_scaled	NA	0.366506	0.152209	NA	0.0165666	linear	354	NA	NA	NA	0.259844	0	[Warning: Genotype is not coded 0,1,2, but additive.genotypes was TRUE.]	FALSE
0.766888	CVD2_P24394	polygenic_alzheimers_APOE_scaled	NA	-0.103481	0.0431679	NA	0.0165903	linear	2691	NA	NA	NA	0.251261	0	[Warning: Genotype is not coded 0,1,2, but additive.genotypes was TRUE.]	FALSE
0.766888	CAM_Q16769	polygenic_alzheimers_APOE_scaled	NA	0.407535	0.169453	NA	0.0166986	linear	353	NA	NA	NA	0.259234	0	[Warning: Genotype is not coded 0,1,2, but additive.genotypes was TRUE.]	FALSE
0.766888	LipidSecondary.Bile.Acid.Metabolismtaurocholenate.sulfate.	polygenic_alzheimers_APOE_scaled	NA	-0.117639	0.049236	NA	0.0169796	linear	1888	NA	NA	NA	0.250206	0	[Warning: Genotype is not coded 0,1,2, but additive.genotypes was TRUE.]	FALSE
0.766888	CAM_P00915	polygenic_alzheimers_APOE_scaled	NA	0.538755	0.225185	NA	0.0172683	linear	353	NA	NA	NA	0.259234	0	[Warning: Genotype is not coded 0,1,2, but additive.genotypes was TRUE.]	FALSE
0.766888	CAM_P14151	polygenic_alzheimers_APOE_scaled	NA	0.306651	0.128227	NA	0.0173165	linear	353	NA	NA	NA	0.259234	0	[Warning: Genotype is not coded 0,1,2, but additive.genotypes was TRUE.]	FALSE
0.766888	EnergyTCA.Cyclesuccinylcarnitine..C4.DC.	polygenic_alzheimers_APOE_scaled	NA	0.0657523	0.0277224	NA	0.0178032	linear	1853	NA	NA	NA	0.250303	0	[Warning: Genotype is not coded 0,1,2, but additive.genotypes was TRUE.]	FALSE
0.766888	NucleotidePurine.Metabolism...Hypo.Xanthine.Inosine.containinghypoxanthine	polygenic_alzheimers_APOE_scaled	NA	0.0937551	0.0401445	NA	0.0196245	linear	1897	NA	NA	NA	0.250391	0	[Warning: Genotype is not coded 0,1,2, but additive.genotypes was TRUE.]	FALSE
0.766888	NEX_P14207	polygenic_alzheimers_APOE_scaled	NA	0.253341	0.108142	NA	0.0197119	linear	354	NA	NA	NA	0.259844	0	[Warning: Genotype is not coded 0,1,2, but additive.genotypes was TRUE.]	FALSE
0.766888	LipidEndocannabinoidlinoleoyl.ethanolamide	polygenic_alzheimers_APOE_scaled	NA	0.11003	0.0471487	NA	0.0197408	linear	1552	NA	NA	NA	0.249833	0	[Warning: Genotype is not coded 0,1,2, but additive.genotypes was TRUE.]	FALSE
0.766888	ONC3_P08397	polygenic_alzheimers_APOE_scaled	NA	0.377923	0.161438	NA	0.0198008	linear	354	NA	NA	NA	0.259844	0	[Warning: Genotype is not coded 0,1,2, but additive.genotypes was TRUE.]	FALSE
0.766888	CHOLESTEROL..TOTAL	polygenic_alzheimers_APOE_scaled	NA	0.0577693	0.0249035	NA	0.0204266	linear	2825	NA	NA	NA	0.251093	0	[Warning: Genotype is not coded 0,1,2, but additive.genotypes was TRUE.]	FALSE
0.766888	INF_Q9NRJ3	polygenic_alzheimers_APOE_scaled	NA	-0.123837	0.0535659	NA	0.020861	linear	2694	NA	NA	NA	0.251254	0	[Warning: Genotype is not coded 0,1,2, but additive.genotypes was TRUE.]	FALSE
0.766888	Amino.AcidTryptophan.Metabolismindolepropionate	polygenic_alzheimers_APOE_scaled	NA	0.153122	0.0662589	NA	0.0209432	linear	1875	NA	NA	NA	0.250513	0	[Warning: Genotype is not coded 0,1,2, but additive.genotypes was TRUE.]	FALSE
0.766888	ONC3_Q6PCB0	polygenic_alzheimers_APOE_scaled	NA	0.315539	0.136245	NA	0.021144	linear	354	NA	NA	NA	0.259844	0	[Warning: Genotype is not coded 0,1,2, but additive.genotypes was TRUE.]	FALSE
0.766888	NEU1_Q8TD46	polygenic_alzheimers_APOE_scaled	NA	0.326192	0.140941	NA	0.0212319	linear	354	NA	NA	NA	0.259844	0	[Warning: Genotype is not coded 0,1,2, but additive.genotypes was TRUE.]	FALSE
0.766888	DEV_Q99983	polygenic_alzheimers_APOE_scaled	NA	0.510017	0.220524	NA	0.0213228	linear	354	NA	NA	NA	0.259844	0	[Warning: Genotype is not coded 0,1,2, but additive.genotypes was TRUE.]	FALSE
0.766888	ONC3_P17948	polygenic_alzheimers_APOE_scaled	NA	0.168951	0.0732159	NA	0.0216125	linear	354	NA	NA	NA	0.259844	0	[Warning: Genotype is not coded 0,1,2, but additive.genotypes was TRUE.]	FALSE
0.766888	IRE_P10747	polygenic_alzheimers_APOE_scaled	NA	0.216221	0.0937841	NA	0.0217288	linear	354	NA	NA	NA	0.259844	0	[Warning: Genotype is not coded 0,1,2, but additive.genotypes was TRUE.]	FALSE
0.766888	CVD2_Q8NEV9.Q14213	polygenic_alzheimers_APOE_scaled	NA	-0.111069	0.0483989	NA	0.0218177	linear	2691	NA	NA	NA	0.251261	0	[Warning: Genotype is not coded 0,1,2, but additive.genotypes was TRUE.]	FALSE
0.766888	NEX_Q8IX05	polygenic_alzheimers_APOE_scaled	NA	0.320818	0.140115	NA	0.0226416	linear	354	NA	NA	NA	0.259844	0	[Warning: Genotype is not coded 0,1,2, but additive.genotypes was TRUE.]	FALSE
0.766888	ONC2_P05231	polygenic_alzheimers_APOE_scaled	NA	0.630611	0.275937	NA	0.0228971	linear	354	NA	NA	NA	0.259844	0	[Warning: Genotype is not coded 0,1,2, but additive.genotypes was TRUE.]	FALSE
0.766888	MET_Q6WN34	polygenic_alzheimers_APOE_scaled	NA	0.543429	0.238308	NA	0.0231937	linear	354	NA	NA	NA	0.259844	0	[Warning: Genotype is not coded 0,1,2, but additive.genotypes was TRUE.]	FALSE
0.766888	CVD2_O14763	polygenic_alzheimers_APOE_scaled	NA	-0.150196	0.0661706	NA	0.0232969	linear	2691	NA	NA	NA	0.251261	0	[Warning: Genotype is not coded 0,1,2, but additive.genotypes was TRUE.]	FALSE
0.788702	DEV_Q4KMG0	polygenic_alzheimers_APOE_scaled	NA	0.237511	0.105622	NA	0.0251609	linear	354	NA	NA	NA	0.259844	0	[Warning: Genotype is not coded 0,1,2, but additive.genotypes was TRUE.]	FALSE
0.788702	CRE_Q96I82	polygenic_alzheimers_APOE_scaled	NA	0.375521	0.167044	NA	0.0252034	linear	354	NA	NA	NA	0.259844	0	[Warning: Genotype is not coded 0,1,2, but additive.genotypes was TRUE.]	FALSE
0.788702	CAM_P42785	polygenic_alzheimers_APOE_scaled	NA	0.318861	0.142047	NA	0.0254176	linear	353	NA	NA	NA	0.259234	0	[Warning: Genotype is not coded 0,1,2, but additive.genotypes was TRUE.]	FALSE
0.788702	LipidLysolipid1.pentadecanoyl.GPC..15.0..	polygenic_alzheimers_APOE_scaled	NA	0.0651646	0.0292035	NA	0.0257726	linear	1883	NA	NA	NA	0.250311	0	[Warning: Genotype is not coded 0,1,2, but additive.genotypes was TRUE.]	FALSE
0.788702	EnergyTCA.Cycleaconitate..cis.or.trans.	polygenic_alzheimers_APOE_scaled	NA	0.0404216	0.0181334	NA	0.0259235	linear	1888	NA	NA	NA	0.249825	0	[Warning: Genotype is not coded 0,1,2, but additive.genotypes was TRUE.]	FALSE
0.791933	NEX_Q9H4F8	polygenic_alzheimers_APOE_scaled	NA	0.302896	0.136617	NA	0.0272642	linear	354	NA	NA	NA	0.259844	0	[Warning: Genotype is not coded 0,1,2, but additive.genotypes was TRUE.]	FALSE
0.791933	CRE_P57771	polygenic_alzheimers_APOE_scaled	NA	0.691544	0.311921	NA	0.0272692	linear	354	NA	NA	NA	0.259844	0	[Warning: Genotype is not coded 0,1,2, but additive.genotypes was TRUE.]	FALSE
0.791933	CRE_Q9H156	polygenic_alzheimers_APOE_scaled	NA	0.338291	0.152869	NA	0.0275531	linear	354	NA	NA	NA	0.259844	0	[Warning: Genotype is not coded 0,1,2, but additive.genotypes was TRUE.]	FALSE
0.791933	ONC3_P09105	polygenic_alzheimers_APOE_scaled	NA	0.416584	0.188314	NA	0.0276072	linear	354	NA	NA	NA	0.259844	0	[Warning: Genotype is not coded 0,1,2, but additive.genotypes was TRUE.]	FALSE
0.80091	ODA_Q02246	polygenic_alzheimers_APOE_scaled	NA	0.359079	0.163325	NA	0.0285711	linear	354	NA	NA	NA	0.259844	0	[Warning: Genotype is not coded 0,1,2, but additive.genotypes was TRUE.]	FALSE
0.80091	CRE_O43699	polygenic_alzheimers_APOE_scaled	NA	0.307014	0.139773	NA	0.0287179	linear	354	NA	NA	NA	0.259844	0	[Warning: Genotype is not coded 0,1,2, but additive.genotypes was TRUE.]	FALSE
0.81039	ONC3_Q86SF2	polygenic_alzheimers_APOE_scaled	NA	0.193267	0.0887946	NA	0.0301885	linear	354	NA	NA	NA	0.259844	0	[Warning: Genotype is not coded 0,1,2, but additive.genotypes was TRUE.]	FALSE
0.81039	CVD3_O00300	polygenic_alzheimers_APOE_scaled	NA	-0.1167	0.0539193	NA	0.0305262	linear	2692	NA	NA	NA	0.251224	0	[Warning: Genotype is not coded 0,1,2, but additive.genotypes was TRUE.]	FALSE
0.81039	CVD3_Q16663	polygenic_alzheimers_APOE_scaled	NA	-0.170865	0.0790462	NA	0.0307382	linear	2692	NA	NA	NA	0.251224	0	[Warning: Genotype is not coded 0,1,2, but additive.genotypes was TRUE.]	FALSE
0.81039	LipidFatty.Acid.Metabolism..Acyl.Carnitine..Monounsaturated.undecenoylcarnitine..C11.1.	polygenic_alzheimers_APOE_scaled	NA	0.0716679	0.0331832	NA	0.0309159	linear	1905	NA	NA	NA	0.250346	0	[Warning: Genotype is not coded 0,1,2, but additive.genotypes was TRUE.]	FALSE
0.81039	EnergyTCA.Cyclefumarate	polygenic_alzheimers_APOE_scaled	NA	0.0479178	0.0223843	NA	0.0324283	linear	1871	NA	NA	NA	0.25	0	[Warning: Genotype is not coded 0,1,2, but additive.genotypes was TRUE.]	FALSE
0.81039	Amino.AcidMethionine..Cysteine..SAM.and.Taurine.Metabolismalpha.ketobutyrate	polygenic_alzheimers_APOE_scaled	NA	-0.0837038	0.0394563	NA	0.0340168	linear	1876	NA	NA	NA	0.250669	0	[Warning: Genotype is not coded 0,1,2, but additive.genotypes was TRUE.]	FALSE
0.81039	EnergyTCA.Cyclemalate	polygenic_alzheimers_APOE_scaled	NA	0.0426491	0.020134	NA	0.0342836	linear	1891	NA	NA	NA	0.250766	0	[Warning: Genotype is not coded 0,1,2, but additive.genotypes was TRUE.]	FALSE
0.81039	CRE_Q96PQ0	polygenic_alzheimers_APOE_scaled	NA	0.264477	0.124539	NA	0.0344085	linear	354	NA	NA	NA	0.259844	0	[Warning: Genotype is not coded 0,1,2, but additive.genotypes was TRUE.]	FALSE
0.81039	Amino.AcidTryptophan.Metabolismpicolinate	polygenic_alzheimers_APOE_scaled	NA	-0.0753408	0.0357549	NA	0.0352453	linear	1774	NA	NA	NA	0.25034	0	[Warning: Genotype is not coded 0,1,2, but additive.genotypes was TRUE.]	FALSE
0.81039	LipidSphingolipid.Metabolismsphingomyelin..d18.2.14.0..d18.1.14.1..	polygenic_alzheimers_APOE_scaled	NA	0.0583994	0.0277758	NA	0.0356399	linear	1884	NA	NA	NA	0.250348	0	[Warning: Genotype is not coded 0,1,2, but additive.genotypes was TRUE.]	FALSE
0.81039	CVD2_Q76LX8	polygenic_alzheimers_APOE_scaled	NA	-0.0610593	0.0290707	NA	0.0357894	linear	2691	NA	NA	NA	0.251261	0	[Warning: Genotype is not coded 0,1,2, but additive.genotypes was TRUE.]	FALSE
0.81039	IRE_Q8N608	polygenic_alzheimers_APOE_scaled	NA	0.245341	0.11667	NA	0.0362005	linear	354	NA	NA	NA	0.259844	0	[Warning: Genotype is not coded 0,1,2, but additive.genotypes was TRUE.]	FALSE
0.81039	CVD3_Q07654	polygenic_alzheimers_APOE_scaled	NA	-0.240131	0.114776	NA	0.0365162	linear	2692	NA	NA	NA	0.251224	0	[Warning: Genotype is not coded 0,1,2, but additive.genotypes was TRUE.]	FALSE
0.81039	ONC3_Q496F6	polygenic_alzheimers_APOE_scaled	NA	0.287132	0.136797	NA	0.0365445	linear	354	NA	NA	NA	0.259844	0	[Warning: Genotype is not coded 0,1,2, but additive.genotypes was TRUE.]	FALSE
0.81039	CVD3_P13686	polygenic_alzheimers_APOE_scaled	NA	-0.125527	0.0602317	NA	0.0372479	linear	2692	NA	NA	NA	0.251224	0	[Warning: Genotype is not coded 0,1,2, but additive.genotypes was TRUE.]	FALSE
0.81039	linoleoyl.linolenoyl.glycerol..18.2.18.3...2..	polygenic_alzheimers_APOE_scaled	NA	0.125681	0.0603115	NA	0.0373217	linear	1704	NA	NA	NA	0.251342	0	[Warning: Genotype is not coded 0,1,2, but additive.genotypes was TRUE.]	FALSE
0.81039	DEV_P04233	polygenic_alzheimers_APOE_scaled	NA	-0.319594	0.153296	NA	0.0378181	linear	354	NA	NA	NA	0.259844	0	[Warning: Genotype is not coded 0,1,2, but additive.genotypes was TRUE.]	FALSE
0.81039	Amino.AcidMethionine..Cysteine..SAM.and.Taurine.Metabolism2.aminobutyrate	polygenic_alzheimers_APOE_scaled	NA	-0.0516908	0.0248959	NA	0.0380034	linear	1894	NA	NA	NA	0.250195	0	[Warning: Genotype is not coded 0,1,2, but additive.genotypes was TRUE.]	FALSE
0.81039	ONC2_Q6BAA4	polygenic_alzheimers_APOE_scaled	NA	0.427334	0.206636	NA	0.039378	linear	354	NA	NA	NA	0.259844	0	[Warning: Genotype is not coded 0,1,2, but additive.genotypes was TRUE.]	FALSE
0.81039	NEX_P18031	polygenic_alzheimers_APOE_scaled	NA	-0.910981	0.440812	NA	0.0395156	linear	354	NA	NA	NA	0.259844	0	[Warning: Genotype is not coded 0,1,2, but additive.genotypes was TRUE.]	FALSE
0.81039	Amino.AcidTryptophan.MetabolismC.glycosyltryptophan	polygenic_alzheimers_APOE_scaled	NA	0.0448534	0.021833	NA	0.0400767	linear	1888	NA	NA	NA	0.250078	0	[Warning: Genotype is not coded 0,1,2, but additive.genotypes was TRUE.]	FALSE
0.81039	ODA_P49788	polygenic_alzheimers_APOE_scaled	NA	0.174305	0.0848163	NA	0.0406208	linear	354	NA	NA	NA	0.259844	0	[Warning: Genotype is not coded 0,1,2, but additive.genotypes was TRUE.]	FALSE
0.81039	Cofactors.and.VitaminsTocopherol.Metabolismgamma.tocopherol.beta.tocopherol	polygenic_alzheimers_APOE_scaled	NA	0.0738387	0.0360505	NA	0.040678	linear	1899	NA	NA	NA	0.250555	0	[Warning: Genotype is not coded 0,1,2, but additive.genotypes was TRUE.]	FALSE
0.81039	Amino.AcidUrea.cycle..Arginine.and.Proline.Metabolismornithine	polygenic_alzheimers_APOE_scaled	NA	0.035548	0.0173999	NA	0.0411929	linear	1877	NA	NA	NA	0.250506	0	[Warning: Genotype is not coded 0,1,2, but additive.genotypes was TRUE.]	FALSE
0.81039	MET_P05089	polygenic_alzheimers_APOE_scaled	NA	0.306665	0.150331	NA	0.042116	linear	354	NA	NA	NA	0.259844	0	[Warning: Genotype is not coded 0,1,2, but additive.genotypes was TRUE.]	FALSE
0.81039	ONC3_O00233	polygenic_alzheimers_APOE_scaled	NA	0.273942	0.134343	NA	0.0421971	linear	354	NA	NA	NA	0.259844	0	[Warning: Genotype is not coded 0,1,2, but additive.genotypes was TRUE.]	FALSE
0.81039	LipidFatty.Acid..Amino2.aminooctanoate	polygenic_alzheimers_APOE_scaled	NA	-0.0853372	0.0419916	NA	0.0422751	linear	1810	NA	NA	NA	0.250019	0	[Warning: Genotype is not coded 0,1,2, but additive.genotypes was TRUE.]	FALSE
0.81039	ONC3_Q9H3G5	polygenic_alzheimers_APOE_scaled	NA	-0.359666	0.176671	NA	0.042532	linear	354	NA	NA	NA	0.259844	0	[Warning: Genotype is not coded 0,1,2, but additive.genotypes was TRUE.]	FALSE
0.81039	NEU1_Q8NBI3	polygenic_alzheimers_APOE_scaled	NA	0.352801	0.173537	NA	0.0428155	linear	354	NA	NA	NA	0.259844	0	[Warning: Genotype is not coded 0,1,2, but additive.genotypes was TRUE.]	FALSE
0.81039	NEU1_O15232	polygenic_alzheimers_APOE_scaled	NA	0.293579	0.144722	NA	0.0432673	linear	354	NA	NA	NA	0.259844	0	[Warning: Genotype is not coded 0,1,2, but additive.genotypes was TRUE.]	FALSE
0.81039	CRE_Q6UXD5	polygenic_alzheimers_APOE_scaled	NA	0.201064	0.0997178	NA	0.0445374	linear	354	NA	NA	NA	0.259844	0	[Warning: Genotype is not coded 0,1,2, but additive.genotypes was TRUE.]	FALSE
0.81039	DEV_Q6UXH9	polygenic_alzheimers_APOE_scaled	NA	0.319564	0.158528	NA	0.0445917	linear	354	NA	NA	NA	0.259844	0	[Warning: Genotype is not coded 0,1,2, but additive.genotypes was TRUE.]	FALSE
0.81039	CRE_Q96LC7	polygenic_alzheimers_APOE_scaled	NA	0.212688	0.105511	NA	0.0445936	linear	354	NA	NA	NA	0.259844	0	[Warning: Genotype is not coded 0,1,2, but additive.genotypes was TRUE.]	FALSE
0.81039	MET_P16083	polygenic_alzheimers_APOE_scaled	NA	0.352329	0.175027	NA	0.0448884	linear	354	NA	NA	NA	0.259844	0	[Warning: Genotype is not coded 0,1,2, but additive.genotypes was TRUE.]	FALSE
0.81039	CAM_P49747	polygenic_alzheimers_APOE_scaled	NA	0.289567	0.144351	NA	0.0456368	linear	353	NA	NA	NA	0.259234	0	[Warning: Genotype is not coded 0,1,2, but additive.genotypes was TRUE.]	FALSE
0.81039	IRE_P51671	polygenic_alzheimers_APOE_scaled	NA	0.296224	0.148872	NA	0.047401	linear	354	NA	NA	NA	0.259844	0	[Warning: Genotype is not coded 0,1,2, but additive.genotypes was TRUE.]	FALSE
0.81039	CVD2_P09237	polygenic_alzheimers_APOE_scaled	NA	-0.223605	0.112866	NA	0.0476749	linear	2691	NA	NA	NA	0.251261	0	[Warning: Genotype is not coded 0,1,2, but additive.genotypes was TRUE.]	FALSE
0.81039	CRE_Q9NS71	polygenic_alzheimers_APOE_scaled	NA	0.124107	0.0625034	NA	0.047867	linear	354	NA	NA	NA	0.259844	0	[Warning: Genotype is not coded 0,1,2, but additive.genotypes was TRUE.]	FALSE
0.81039	NEX_Q969M7	polygenic_alzheimers_APOE_scaled	NA	0.262089	0.132133	NA	0.0480981	linear	354	NA	NA	NA	0.259844	0	[Warning: Genotype is not coded 0,1,2, but additive.genotypes was TRUE.]	FALSE
0.81039	INF_P01583	polygenic_alzheimers_APOE_scaled	NA	-0.170885	0.0864298	NA	0.0481263	linear	2694	NA	NA	NA	0.251254	0	[Warning: Genotype is not coded 0,1,2, but additive.genotypes was TRUE.]	FALSE
0.81039	Amino.AcidHistidine.MetabolismN.acetyl.1.methylhistidine.	polygenic_alzheimers_APOE_scaled	NA	0.107966	0.0546094	NA	0.0482017	linear	1658	NA	NA	NA	0.249739	0	[Warning: Genotype is not coded 0,1,2, but additive.genotypes was TRUE.]	FALSE
0.81039	LipidSecondary.Bile.Acid.Metabolismisoursodeoxycholate	polygenic_alzheimers_APOE_scaled	NA	-0.202639	0.102795	NA	0.0488386	linear	1863	NA	NA	NA	0.250966	0	[Warning: Genotype is not coded 0,1,2, but additive.genotypes was TRUE.]	FALSE
0.81039	CRE_Q9BWV1	polygenic_alzheimers_APOE_scaled	NA	0.229693	0.116299	NA	0.0490602	linear	354	NA	NA	NA	0.259844	0	[Warning: Genotype is not coded 0,1,2, but additive.genotypes was TRUE.]	FALSE
0.81039	HDL.CHOL.DIRECT	polygenic_alzheimers_APOE_scaled	NA	-0.0700868	0.0356393	NA	0.0493321	linear	2825	NA	NA	NA	0.251093	0	[Warning: Genotype is not coded 0,1,2, but additive.genotypes was TRUE.]	FALSE
0.81039	Amino.AcidGlutamate.MetabolismN.acetylglutamine	polygenic_alzheimers_APOE_scaled	NA	0.0776793	0.0395	NA	0.0493851	linear	1829	NA	NA	NA	0.250815	0	[Warning: Genotype is not coded 0,1,2, but additive.genotypes was TRUE.]	FALSE
0.81039	LipidPhospholipid.Metabolismphosphatidylcholine..16.0.22.5n3..18.1.20.4..	polygenic_alzheimers_APOE_scaled	NA	0.0421784	0.0215018	NA	0.0499541	linear	1889	NA	NA	NA	0.25096	0	[Warning: Genotype is not coded 0,1,2, but additive.genotypes was TRUE.]	FALSE
0.81039	ODA_P23582	polygenic_alzheimers_APOE_scaled	NA	0.460552	0.234287	NA	0.0501253	linear	354	NA	NA	NA	0.259844	0	[Warning: Genotype is not coded 0,1,2, but additive.genotypes was TRUE.]	FALSE
0.81039	HDL.PARTICLE.NUMBER	polygenic_alzheimers_APOE_scaled	NA	-0.0485508	0.0248523	NA	0.0508762	linear	2247	NA	NA	NA	0.251192	0	[Warning: Genotype is not coded 0,1,2, but additive.genotypes was TRUE.]	FALSE
0.81039	IRE_P42701	polygenic_alzheimers_APOE_scaled	NA	0.299042	0.15292	NA	0.0513231	linear	354	NA	NA	NA	0.259844	0	[Warning: Genotype is not coded 0,1,2, but additive.genotypes was TRUE.]	FALSE
0.81039	NEX_P08962	polygenic_alzheimers_APOE_scaled	NA	-0.561152	0.287653	NA	0.0518887	linear	354	NA	NA	NA	0.259844	0	[Warning: Genotype is not coded 0,1,2, but additive.genotypes was TRUE.]	FALSE
0.81039	Amino.AcidLeucine..Isoleucine.and.Valine.Metabolismtiglylcarnitine..C5.1.DC.	polygenic_alzheimers_APOE_scaled	NA	-0.0591635	0.0307583	NA	0.0545697	linear	1878	NA	NA	NA	0.250286	0	[Warning: Genotype is not coded 0,1,2, but additive.genotypes was TRUE.]	FALSE
0.81039	CVD2_P21980	polygenic_alzheimers_APOE_scaled	NA	0.223861	0.116749	NA	0.0552855	linear	2691	NA	NA	NA	0.251261	0	[Warning: Genotype is not coded 0,1,2, but additive.genotypes was TRUE.]	FALSE
0.81039	NucleotidePurine.Metabolism..Guanine.containingN2.N2.dimethylguanosine	polygenic_alzheimers_APOE_scaled	NA	0.0347902	0.0181625	NA	0.0555806	linear	1885	NA	NA	NA	0.249856	0	[Warning: Genotype is not coded 0,1,2, but additive.genotypes was TRUE.]	FALSE
0.81039	Amino.AcidPhenylalanine.and.Tyrosine.Metabolismphenylalanine	polygenic_alzheimers_APOE_scaled	NA	0.0172714	0.00902027	NA	0.0556784	linear	1890	NA	NA	NA	0.250428	0	[Warning: Genotype is not coded 0,1,2, but additive.genotypes was TRUE.]	FALSE
0.81039	LipidLysolipid1.stearoyl.GPC..18.0.	polygenic_alzheimers_APOE_scaled	NA	0.043584	0.0227776	NA	0.0558404	linear	1893	NA	NA	NA	0.250203	0	[Warning: Genotype is not coded 0,1,2, but additive.genotypes was TRUE.]	FALSE
0.81039	NEX_O76070	polygenic_alzheimers_APOE_scaled	NA	0.434057	0.226484	NA	0.0561245	linear	354	NA	NA	NA	0.259844	0	[Warning: Genotype is not coded 0,1,2, but additive.genotypes was TRUE.]	FALSE
0.81039	Amino.AcidMethionine..Cysteine..SAM.and.Taurine.Metabolism2.3.dihydroxy.5.methylthio.4.pentenoate..DMTPA..	polygenic_alzheimers_APOE_scaled	NA	0.0328294	0.017194	NA	0.0563689	linear	1887	NA	NA	NA	0.250581	0	[Warning: Genotype is not coded 0,1,2, but additive.genotypes was TRUE.]	FALSE
0.81039	PeptideGamma.glutamyl.Amino.Acidgamma.glutamylphenylalanine	polygenic_alzheimers_APOE_scaled	NA	0.0461654	0.0241875	NA	0.0564712	linear	1755	NA	NA	NA	0.25009	0	[Warning: Genotype is not coded 0,1,2, but additive.genotypes was TRUE.]	FALSE
0.81039	ONC3_P13747	polygenic_alzheimers_APOE_scaled	NA	0.195996	0.102557	NA	0.0568183	linear	354	NA	NA	NA	0.259844	0	[Warning: Genotype is not coded 0,1,2, but additive.genotypes was TRUE.]	FALSE
0.81039	ODA_Q8IUK5	polygenic_alzheimers_APOE_scaled	NA	0.160041	0.0837456	NA	0.0568263	linear	354	NA	NA	NA	0.259844	0	[Warning: Genotype is not coded 0,1,2, but additive.genotypes was TRUE.]	FALSE
0.81039	ONC2_P07948	polygenic_alzheimers_APOE_scaled	NA	-0.593022	0.311484	NA	0.057758	linear	354	NA	NA	NA	0.259844	0	[Warning: Genotype is not coded 0,1,2, but additive.genotypes was TRUE.]	FALSE
0.81039	LipidFatty.Acid.Metabolism.Acyl.Carnitine.linoleoylcarnitine..C18.2..	polygenic_alzheimers_APOE_scaled	NA	0.0550849	0.0293196	NA	0.0604312	linear	1877	NA	NA	NA	0.250384	0	[Warning: Genotype is not coded 0,1,2, but additive.genotypes was TRUE.]	FALSE
0.81039	ODA_P49763.3	polygenic_alzheimers_APOE_scaled	NA	0.230817	0.122632	NA	0.0606487	linear	354	NA	NA	NA	0.259844	0	[Warning: Genotype is not coded 0,1,2, but additive.genotypes was TRUE.]	FALSE
0.81039	ODA_P21246	polygenic_alzheimers_APOE_scaled	NA	0.446084	0.23739	NA	0.0610682	linear	354	NA	NA	NA	0.259844	0	[Warning: Genotype is not coded 0,1,2, but additive.genotypes was TRUE.]	FALSE
0.81039	ONC2_P78325	polygenic_alzheimers_APOE_scaled	NA	0.245905	0.131049	NA	0.0614365	linear	354	NA	NA	NA	0.259844	0	[Warning: Genotype is not coded 0,1,2, but additive.genotypes was TRUE.]	FALSE
0.81039	NEU1_Q16288	polygenic_alzheimers_APOE_scaled	NA	0.230858	0.123339	NA	0.0620873	linear	354	NA	NA	NA	0.259844	0	[Warning: Genotype is not coded 0,1,2, but additive.genotypes was TRUE.]	FALSE
0.81039	Amino.AcidPhenylalanine.and.Tyrosine.MetabolismN.acetylphenylalanine	polygenic_alzheimers_APOE_scaled	NA	0.0546501	0.0293754	NA	0.0629852	linear	1876	NA	NA	NA	0.250395	0	[Warning: Genotype is not coded 0,1,2, but additive.genotypes was TRUE.]	FALSE
0.81039	CRE_P0CG37	polygenic_alzheimers_APOE_scaled	NA	0.234585	0.126112	NA	0.063715	linear	354	NA	NA	NA	0.259844	0	[Warning: Genotype is not coded 0,1,2, but additive.genotypes was TRUE.]	FALSE
0.81039	Amino.AcidUrea.cycle..Arginine.and.Proline.Metabolismdimethylarginine..SDMA...ADMA.	polygenic_alzheimers_APOE_scaled	NA	0.0216403	0.0116672	NA	0.063781	linear	1890	NA	NA	NA	0.249982	0	[Warning: Genotype is not coded 0,1,2, but additive.genotypes was TRUE.]	FALSE
0.81039	LipidLysolipid1.margaroyl.GPC..17.0.	polygenic_alzheimers_APOE_scaled	NA	0.0598649	0.032283	NA	0.0638422	linear	1883	NA	NA	NA	0.250698	0	[Warning: Genotype is not coded 0,1,2, but additive.genotypes was TRUE.]	FALSE
0.81039	NEX_Q9Y5P4	polygenic_alzheimers_APOE_scaled	NA	-0.505984	0.272418	NA	0.0641061	linear	354	NA	NA	NA	0.259844	0	[Warning: Genotype is not coded 0,1,2, but additive.genotypes was TRUE.]	FALSE
0.81039	LipidCeramidesceramide..d18.1.14.0..d16.1.16.0..	polygenic_alzheimers_APOE_scaled	NA	0.0538888	0.029111	NA	0.0643082	linear	1843	NA	NA	NA	0.250272	0	[Warning: Genotype is not coded 0,1,2, but additive.genotypes was TRUE.]	FALSE
0.81039	NEX_P11464	polygenic_alzheimers_APOE_scaled	NA	0.692424	0.373401	NA	0.0645369	linear	354	NA	NA	NA	0.259844	0	[Warning: Genotype is not coded 0,1,2, but additive.genotypes was TRUE.]	FALSE
0.81039	ODA_O75354	polygenic_alzheimers_APOE_scaled	NA	0.209298	0.113	NA	0.0648488	linear	354	NA	NA	NA	0.259844	0	[Warning: Genotype is not coded 0,1,2, but additive.genotypes was TRUE.]	FALSE
0.81039	CAM_O95445	polygenic_alzheimers_APOE_scaled	NA	0.244599	0.132076	NA	0.064886	linear	353	NA	NA	NA	0.259234	0	[Warning: Genotype is not coded 0,1,2, but additive.genotypes was TRUE.]	FALSE
0.81039	CVD2_Q9UK05	polygenic_alzheimers_APOE_scaled	NA	-0.182458	0.0988573	NA	0.0650495	linear	2691	NA	NA	NA	0.251261	0	[Warning: Genotype is not coded 0,1,2, but additive.genotypes was TRUE.]	FALSE
0.81039	CRE_P16562	polygenic_alzheimers_APOE_scaled	NA	0.390753	0.211906	NA	0.0660396	linear	354	NA	NA	NA	0.259844	0	[Warning: Genotype is not coded 0,1,2, but additive.genotypes was TRUE.]	FALSE
0.81039	GLOBULIN	polygenic_alzheimers_APOE_scaled	NA	0.0220069	0.0120156	NA	0.0671288	linear	2826	NA	NA	NA	0.251101	0	[Warning: Genotype is not coded 0,1,2, but additive.genotypes was TRUE.]	FALSE
0.81039	ONC3_O14558	polygenic_alzheimers_APOE_scaled	NA	0.283817	0.154639	NA	0.0673121	linear	354	NA	NA	NA	0.259844	0	[Warning: Genotype is not coded 0,1,2, but additive.genotypes was TRUE.]	FALSE
0.81039	LipidDiacylglycerolmyristoyl.linoleoyl.glycerol..14.0.18.2...1..	polygenic_alzheimers_APOE_scaled	NA	0.136205	0.0744299	NA	0.0674383	linear	1617	NA	NA	NA	0.25106	0	[Warning: Genotype is not coded 0,1,2, but additive.genotypes was TRUE.]	FALSE
0.81039	LipidLysolipid2.stearoyl.GPE..18.0..	polygenic_alzheimers_APOE_scaled	NA	0.0624842	0.0341924	NA	0.067794	linear	1886	NA	NA	NA	0.250966	0	[Warning: Genotype is not coded 0,1,2, but additive.genotypes was TRUE.]	FALSE
0.81039	CAM_P13987	polygenic_alzheimers_APOE_scaled	NA	0.28166	0.153891	NA	0.0680742	linear	353	NA	NA	NA	0.259234	0	[Warning: Genotype is not coded 0,1,2, but additive.genotypes was TRUE.]	FALSE
0.81039	IRE_P15514	polygenic_alzheimers_APOE_scaled	NA	0.279731	0.152866	NA	0.0681236	linear	354	NA	NA	NA	0.259844	0	[Warning: Genotype is not coded 0,1,2, but additive.genotypes was TRUE.]	FALSE
0.81039	CVD3_P16422	polygenic_alzheimers_APOE_scaled	NA	-0.271784	0.149129	NA	0.0684945	linear	2692	NA	NA	NA	0.251224	0	[Warning: Genotype is not coded 0,1,2, but additive.genotypes was TRUE.]	FALSE
0.81039	CarbohydrateAminosugar.MetabolismN.acetylglucosamine.N.acetylgalactosamine	polygenic_alzheimers_APOE_scaled	NA	0.0442587	0.0242798	NA	0.0684988	linear	1724	NA	NA	NA	0.25081	0	[Warning: Genotype is not coded 0,1,2, but additive.genotypes was TRUE.]	FALSE
0.81039	ONC3_P33241	polygenic_alzheimers_APOE_scaled	NA	0.283516	0.155216	NA	0.0686226	linear	354	NA	NA	NA	0.259844	0	[Warning: Genotype is not coded 0,1,2, but additive.genotypes was TRUE.]	FALSE
0.81039	CRE_Q6UXK5	polygenic_alzheimers_APOE_scaled	NA	0.317814	0.174284	NA	0.0690838	linear	354	NA	NA	NA	0.259844	0	[Warning: Genotype is not coded 0,1,2, but additive.genotypes was TRUE.]	FALSE
0.81039	CVD3_P01589	polygenic_alzheimers_APOE_scaled	NA	-0.121825	0.0670403	NA	0.0693015	linear	2614	NA	NA	NA	0.2512	0	[Warning: Genotype is not coded 0,1,2, but additive.genotypes was TRUE.]	FALSE
0.81039	LDL.SMALL	polygenic_alzheimers_APOE_scaled	NA	0.172044	0.094738	NA	0.0694776	linear	2824	NA	NA	NA	0.251043	0	[Warning: Genotype is not coded 0,1,2, but additive.genotypes was TRUE.]	FALSE
0.81039	NucleotidePyrimidine.Metabolism..Orotate.containingorotate	polygenic_alzheimers_APOE_scaled	NA	0.0488491	0.026895	NA	0.0694849	linear	1893	NA	NA	NA	0.250152	0	[Warning: Genotype is not coded 0,1,2, but additive.genotypes was TRUE.]	FALSE
0.81039	XenobioticsChemicalO.sulfo.L.tyrosine	polygenic_alzheimers_APOE_scaled	NA	0.0372391	0.0205248	NA	0.0697831	linear	1891	NA	NA	NA	0.250424	0	[Warning: Genotype is not coded 0,1,2, but additive.genotypes was TRUE.]	FALSE
0.81039	LipidPhospholipid.Metabolism1.palmitoyl.2.linoleoyl.GPI..16.0.18.2.	polygenic_alzheimers_APOE_scaled	NA	-0.0820274	0.0452381	NA	0.0699607	linear	1821	NA	NA	NA	0.250298	0	[Warning: Genotype is not coded 0,1,2, but additive.genotypes was TRUE.]	FALSE
0.81039	MET_Q86VZ4	polygenic_alzheimers_APOE_scaled	NA	0.292275	0.16113	NA	0.070558	linear	354	NA	NA	NA	0.259844	0	[Warning: Genotype is not coded 0,1,2, but additive.genotypes was TRUE.]	FALSE
0.81039	Amino.AcidLeucine..Isoleucine.and.Valine.Metabolismbeta.hydroxyisovalerate	polygenic_alzheimers_APOE_scaled	NA	-0.0532709	0.0295061	NA	0.0711677	linear	1900	NA	NA	NA	0.250367	0	[Warning: Genotype is not coded 0,1,2, but additive.genotypes was TRUE.]	FALSE
0.81039	CVD3_O14798	polygenic_alzheimers_APOE_scaled	NA	-0.14117	0.0784609	NA	0.072092	linear	2692	NA	NA	NA	0.251224	0	[Warning: Genotype is not coded 0,1,2, but additive.genotypes was TRUE.]	FALSE
0.81039	CAM_Q13332	polygenic_alzheimers_APOE_scaled	NA	0.147437	0.0817658	NA	0.0722354	linear	353	NA	NA	NA	0.259234	0	[Warning: Genotype is not coded 0,1,2, but additive.genotypes was TRUE.]	FALSE
0.81039	X..3.bromo.5.chloro.2.6.dihydroxybenzoic.acid.	polygenic_alzheimers_APOE_scaled	NA	-0.0588511	0.0327255	NA	0.0722866	linear	1878	NA	NA	NA	0.250375	0	[Warning: Genotype is not coded 0,1,2, but additive.genotypes was TRUE.]	FALSE
0.81039	LipidSphingolipid.Metabolismsphinganine	polygenic_alzheimers_APOE_scaled	NA	0.106304	0.0591616	NA	0.0725221	linear	1872	NA	NA	NA	0.25064	0	[Warning: Genotype is not coded 0,1,2, but additive.genotypes was TRUE.]	FALSE
0.81039	ONC3_Q8NEZ2	polygenic_alzheimers_APOE_scaled	NA	-0.552769	0.307052	NA	0.0726925	linear	354	NA	NA	NA	0.259844	0	[Warning: Genotype is not coded 0,1,2, but additive.genotypes was TRUE.]	FALSE
0.81039	Amino.AcidLeucine..Isoleucine.and.Valine.Metabolism2.ketocaprylate	polygenic_alzheimers_APOE_scaled	NA	-0.075172	0.0419018	NA	0.0729728	linear	1890	NA	NA	NA	0.250864	0	[Warning: Genotype is not coded 0,1,2, but additive.genotypes was TRUE.]	FALSE
0.81039	LipidLysolipid1.palmitoyl.GPC..16.0.	polygenic_alzheimers_APOE_scaled	NA	0.0301453	0.0168073	NA	0.0730392	linear	1893	NA	NA	NA	0.250685	0	[Warning: Genotype is not coded 0,1,2, but additive.genotypes was TRUE.]	FALSE
0.81039	Amino.AcidAlanine.and.Aspartate.Metabolismhydroxyasparagine..	polygenic_alzheimers_APOE_scaled	NA	0.0322519	0.0180748	NA	0.0745279	linear	1880	NA	NA	NA	0.24991	0	[Warning: Genotype is not coded 0,1,2, but additive.genotypes was TRUE.]	FALSE
0.81039	ODA_Q13308	polygenic_alzheimers_APOE_scaled	NA	0.239403	0.133838	NA	0.0745294	linear	354	NA	NA	NA	0.259844	0	[Warning: Genotype is not coded 0,1,2, but additive.genotypes was TRUE.]	FALSE
0.81039	palmitoleoyl.linoleoyl.glycerol..16.1.18.2...1..	polygenic_alzheimers_APOE_scaled	NA	0.101319	0.0568243	NA	0.0747445	linear	1877	NA	NA	NA	0.250372	0	[Warning: Genotype is not coded 0,1,2, but additive.genotypes was TRUE.]	FALSE
0.81039	NEU1_Q08708	polygenic_alzheimers_APOE_scaled	NA	0.172481	0.096593	NA	0.0750325	linear	354	NA	NA	NA	0.259844	0	[Warning: Genotype is not coded 0,1,2, but additive.genotypes was TRUE.]	FALSE
0.81039	LipidPlasmalogen1..1.enyl.palmitoyl..2.docosahexaenoyl.GPE..P.16.0.22.6..	polygenic_alzheimers_APOE_scaled	NA	-0.0470366	0.0264281	NA	0.0752699	linear	1895	NA	NA	NA	0.25071	0	[Warning: Genotype is not coded 0,1,2, but additive.genotypes was TRUE.]	FALSE
0.81039	CRE_O75054	polygenic_alzheimers_APOE_scaled	NA	0.234231	0.131963	NA	0.0767824	linear	354	NA	NA	NA	0.259844	0	[Warning: Genotype is not coded 0,1,2, but additive.genotypes was TRUE.]	FALSE
0.81039	ODA_P68106	polygenic_alzheimers_APOE_scaled	NA	-0.777835	0.438277	NA	0.0768176	linear	354	NA	NA	NA	0.259844	0	[Warning: Genotype is not coded 0,1,2, but additive.genotypes was TRUE.]	FALSE
0.81039	MET_Q76M96	polygenic_alzheimers_APOE_scaled	NA	0.332375	0.187479	NA	0.0771309	linear	354	NA	NA	NA	0.259844	0	[Warning: Genotype is not coded 0,1,2, but additive.genotypes was TRUE.]	FALSE
0.81039	CAM_Q14767	polygenic_alzheimers_APOE_scaled	NA	0.19814	0.111848	NA	0.0773587	linear	353	NA	NA	NA	0.259234	0	[Warning: Genotype is not coded 0,1,2, but additive.genotypes was TRUE.]	FALSE
0.81039	CAM_P12318	polygenic_alzheimers_APOE_scaled	NA	0.418162	0.236924	NA	0.078455	linear	353	NA	NA	NA	0.259234	0	[Warning: Genotype is not coded 0,1,2, but additive.genotypes was TRUE.]	FALSE
0.81039	IRE_Q9NP99	polygenic_alzheimers_APOE_scaled	NA	0.236152	0.133843	NA	0.0785481	linear	354	NA	NA	NA	0.259844	0	[Warning: Genotype is not coded 0,1,2, but additive.genotypes was TRUE.]	FALSE
0.81039	NEX_Q9NRG1	polygenic_alzheimers_APOE_scaled	NA	-0.912202	0.517033	NA	0.0785637	linear	354	NA	NA	NA	0.259844	0	[Warning: Genotype is not coded 0,1,2, but additive.genotypes was TRUE.]	FALSE
0.81039	ONC2_P21589	polygenic_alzheimers_APOE_scaled	NA	0.337717	0.19164	NA	0.0789109	linear	354	NA	NA	NA	0.259844	0	[Warning: Genotype is not coded 0,1,2, but additive.genotypes was TRUE.]	FALSE
0.81039	CAM_P07451	polygenic_alzheimers_APOE_scaled	NA	0.260518	0.147947	NA	0.0791438	linear	353	NA	NA	NA	0.259234	0	[Warning: Genotype is not coded 0,1,2, but additive.genotypes was TRUE.]	FALSE
0.81039	NEU1_Q92765	polygenic_alzheimers_APOE_scaled	NA	0.294147	0.16723	NA	0.0794719	linear	354	NA	NA	NA	0.259844	0	[Warning: Genotype is not coded 0,1,2, but additive.genotypes was TRUE.]	FALSE
0.81039	Triglyceride.HDL.Ratio	polygenic_alzheimers_APOE_scaled	NA	0.0959368	0.0547989	NA	0.0801056	linear	2825	NA	NA	NA	0.251093	0	[Warning: Genotype is not coded 0,1,2, but additive.genotypes was TRUE.]	FALSE
0.81039	CAM_Q03167	polygenic_alzheimers_APOE_scaled	NA	0.366758	0.209311	NA	0.0806254	linear	353	NA	NA	NA	0.259234	0	[Warning: Genotype is not coded 0,1,2, but additive.genotypes was TRUE.]	FALSE
0.81039	ONC2_Q13158	polygenic_alzheimers_APOE_scaled	NA	-0.517187	0.295316	NA	0.0807805	linear	354	NA	NA	NA	0.259844	0	[Warning: Genotype is not coded 0,1,2, but additive.genotypes was TRUE.]	FALSE
0.81039	IRE_Q9UMR7	polygenic_alzheimers_APOE_scaled	NA	0.232813	0.132978	NA	0.0808726	linear	354	NA	NA	NA	0.259844	0	[Warning: Genotype is not coded 0,1,2, but additive.genotypes was TRUE.]	FALSE
0.81039	NEX_Q13451	polygenic_alzheimers_APOE_scaled	NA	-0.737367	0.421335	NA	0.0809918	linear	354	NA	NA	NA	0.259844	0	[Warning: Genotype is not coded 0,1,2, but additive.genotypes was TRUE.]	FALSE
0.81039	INF_P50225	polygenic_alzheimers_APOE_scaled	NA	-0.284786	0.163161	NA	0.0810239	linear	2694	NA	NA	NA	0.251254	0	[Warning: Genotype is not coded 0,1,2, but additive.genotypes was TRUE.]	FALSE
0.81039	NucleotidePurine.Metabolism...Hypo.Xanthine.Inosine.containinginosine	polygenic_alzheimers_APOE_scaled	NA	0.0924164	0.0530229	NA	0.0815248	linear	1687	NA	NA	NA	0.250457	0	[Warning: Genotype is not coded 0,1,2, but additive.genotypes was TRUE.]	FALSE
0.81039	NucleotidePurine.Metabolism..Adenine.containingN6.carbamoylthreonyladenosine	polygenic_alzheimers_APOE_scaled	NA	0.029137	0.0167308	NA	0.0817569	linear	1882	NA	NA	NA	0.249851	0	[Warning: Genotype is not coded 0,1,2, but additive.genotypes was TRUE.]	FALSE
0.81039	ODA_Q9UHF1	polygenic_alzheimers_APOE_scaled	NA	0.269071	0.154268	NA	0.082015	linear	354	NA	NA	NA	0.259844	0	[Warning: Genotype is not coded 0,1,2, but additive.genotypes was TRUE.]	FALSE
0.81039	MET_Q15846	polygenic_alzheimers_APOE_scaled	NA	0.345393	0.198079	NA	0.0823027	linear	289	NA	NA	NA	0.257081	0	[Warning: Genotype is not coded 0,1,2, but additive.genotypes was TRUE.]	FALSE
0.81039	ONC2_Q8TE58	polygenic_alzheimers_APOE_scaled	NA	0.372345	0.213872	NA	0.0825766	linear	354	NA	NA	NA	0.259844	0	[Warning: Genotype is not coded 0,1,2, but additive.genotypes was TRUE.]	FALSE
0.81039	CAM_O75023	polygenic_alzheimers_APOE_scaled	NA	0.443384	0.25503	NA	0.0830043	linear	353	NA	NA	NA	0.259234	0	[Warning: Genotype is not coded 0,1,2, but additive.genotypes was TRUE.]	FALSE
0.81039	Amino.AcidGlycine..Serine.and.Threonine.Metabolismbetaine	polygenic_alzheimers_APOE_scaled	NA	0.0282872	0.016315	NA	0.0831151	linear	1892	NA	NA	NA	0.250654	0	[Warning: Genotype is not coded 0,1,2, but additive.genotypes was TRUE.]	FALSE
0.81039	Amino.AcidLysine.Metabolismglutarate..C5.DC.	polygenic_alzheimers_APOE_scaled	NA	-0.100676	0.0581347	NA	0.0834891	linear	1761	NA	NA	NA	0.250591	0	[Warning: Genotype is not coded 0,1,2, but additive.genotypes was TRUE.]	FALSE
0.81039	LipidSteroidcortisol	polygenic_alzheimers_APOE_scaled	NA	-0.0571954	0.0330785	NA	0.083959	linear	1890	NA	NA	NA	0.249783	0	[Warning: Genotype is not coded 0,1,2, but additive.genotypes was TRUE.]	FALSE
0.81039	NEX_Q8IU54	polygenic_alzheimers_APOE_scaled	NA	-0.337641	0.195028	NA	0.0843002	linear	354	NA	NA	NA	0.259844	0	[Warning: Genotype is not coded 0,1,2, but additive.genotypes was TRUE.]	FALSE
0.81039	LipidFatty.Acid..Monohydroxy16.hydroxypalmitate	polygenic_alzheimers_APOE_scaled	NA	0.0670954	0.0388524	NA	0.0843456	linear	1878	NA	NA	NA	0.250271	0	[Warning: Genotype is not coded 0,1,2, but additive.genotypes was TRUE.]	FALSE
0.81039	LipidSphingolipid.Metabolismsphingomyelin..d18.1.18.1..d18.2.18.0.	polygenic_alzheimers_APOE_scaled	NA	0.0308037	0.0178739	NA	0.0849831	linear	1879	NA	NA	NA	0.2507	0	[Warning: Genotype is not coded 0,1,2, but additive.genotypes was TRUE.]	FALSE
0.81039	ONC3_Q9BSL1	polygenic_alzheimers_APOE_scaled	NA	0.212133	0.122906	NA	0.0852437	linear	354	NA	NA	NA	0.259844	0	[Warning: Genotype is not coded 0,1,2, but additive.genotypes was TRUE.]	FALSE
0.81039	CAM_P32942	polygenic_alzheimers_APOE_scaled	NA	0.218535	0.126711	NA	0.0854815	linear	353	NA	NA	NA	0.259234	0	[Warning: Genotype is not coded 0,1,2, but additive.genotypes was TRUE.]	FALSE
0.81039	ONC3_Q9H8J5	polygenic_alzheimers_APOE_scaled	NA	0.207373	0.120565	NA	0.0863231	linear	354	NA	NA	NA	0.259844	0	[Warning: Genotype is not coded 0,1,2, but additive.genotypes was TRUE.]	FALSE
0.81039	LipidSphingolipid.Metabolismsphingomyelin..d18.1.20.1..d18.2.20.0..	polygenic_alzheimers_APOE_scaled	NA	0.0281405	0.0164362	NA	0.0870419	linear	1894	NA	NA	NA	0.250932	0	[Warning: Genotype is not coded 0,1,2, but additive.genotypes was TRUE.]	FALSE
0.81039	IRE_Q7Z6M3	polygenic_alzheimers_APOE_scaled	NA	0.244857	0.143352	NA	0.0885168	linear	354	NA	NA	NA	0.259844	0	[Warning: Genotype is not coded 0,1,2, but additive.genotypes was TRUE.]	FALSE
0.81039	Amino.AcidLysine.Metabolismhydroxy.N6.N6.N6.trimethyllysine.	polygenic_alzheimers_APOE_scaled	NA	0.0476962	0.0280527	NA	0.0892563	linear	1844	NA	NA	NA	0.250182	0	[Warning: Genotype is not coded 0,1,2, but additive.genotypes was TRUE.]	FALSE
0.81039	LipidLysolipid1.palmitoyl.GPG..16.0..	polygenic_alzheimers_APOE_scaled	NA	0.0652813	0.038409	NA	0.0893899	linear	1637	NA	NA	NA	0.249137	0	[Warning: Genotype is not coded 0,1,2, but additive.genotypes was TRUE.]	FALSE
0.81039	CVD2_P35475	polygenic_alzheimers_APOE_scaled	NA	-0.12197	0.0718542	NA	0.0897253	linear	2691	NA	NA	NA	0.251261	0	[Warning: Genotype is not coded 0,1,2, but additive.genotypes was TRUE.]	FALSE
0.81039	linoleoyl.arachidonoyl.glycerol..18.2.20.4...1..	polygenic_alzheimers_APOE_scaled	NA	0.0781319	0.046259	NA	0.0913848	linear	1872	NA	NA	NA	0.250886	0	[Warning: Genotype is not coded 0,1,2, but additive.genotypes was TRUE.]	FALSE
0.81039	CRE_Q49AH0	polygenic_alzheimers_APOE_scaled	NA	0.10687	0.0631618	NA	0.0915466	linear	354	NA	NA	NA	0.259844	0	[Warning: Genotype is not coded 0,1,2, but additive.genotypes was TRUE.]	FALSE
0.81039	ONC2_P15514	polygenic_alzheimers_APOE_scaled	NA	0.276846	0.163952	NA	0.0922006	linear	354	NA	NA	NA	0.259844	0	[Warning: Genotype is not coded 0,1,2, but additive.genotypes was TRUE.]	FALSE
0.81039	Amino.AcidGlutamate.Metabolismcarboxyethyl.GABA	polygenic_alzheimers_APOE_scaled	NA	0.0409535	0.0243098	NA	0.0922311	linear	1787	NA	NA	NA	0.250427	0	[Warning: Genotype is not coded 0,1,2, but additive.genotypes was TRUE.]	FALSE
0.81039	CVD2_Q99523	polygenic_alzheimers_APOE_scaled	NA	-0.0861993	0.05126	NA	0.0927609	linear	2691	NA	NA	NA	0.251261	0	[Warning: Genotype is not coded 0,1,2, but additive.genotypes was TRUE.]	FALSE
0.81039	CAM_Q15582	polygenic_alzheimers_APOE_scaled	NA	0.267268	0.158573	NA	0.0928041	linear	353	NA	NA	NA	0.259234	0	[Warning: Genotype is not coded 0,1,2, but additive.genotypes was TRUE.]	FALSE
0.81039	ODA_O00748	polygenic_alzheimers_APOE_scaled	NA	0.205358	0.121857	NA	0.092843	linear	354	NA	NA	NA	0.259844	0	[Warning: Genotype is not coded 0,1,2, but additive.genotypes was TRUE.]	FALSE
0.81039	INF_P01135	polygenic_alzheimers_APOE_scaled	NA	-0.0822513	0.0490286	NA	0.0935374	linear	2694	NA	NA	NA	0.251254	0	[Warning: Genotype is not coded 0,1,2, but additive.genotypes was TRUE.]	FALSE
0.81039	ODA_Q96RT1	polygenic_alzheimers_APOE_scaled	NA	-0.731319	0.434918	NA	0.0935662	linear	354	NA	NA	NA	0.259844	0	[Warning: Genotype is not coded 0,1,2, but additive.genotypes was TRUE.]	FALSE
0.81039	Amino.AcidMethionine..Cysteine..SAM.and.Taurine.Metabolismcysteine.s.sulfate	polygenic_alzheimers_APOE_scaled	NA	0.134092	0.0800033	NA	0.0938955	linear	1808	NA	NA	NA	0.250745	0	[Warning: Genotype is not coded 0,1,2, but additive.genotypes was TRUE.]	FALSE
0.81039	ONC3_Q8WUW1	polygenic_alzheimers_APOE_scaled	NA	0.212827	0.127003	NA	0.0946876	linear	354	NA	NA	NA	0.259844	0	[Warning: Genotype is not coded 0,1,2, but additive.genotypes was TRUE.]	FALSE
0.81039	NEU1_Q16620	polygenic_alzheimers_APOE_scaled	NA	0.145985	0.0872534	NA	0.0952086	linear	354	NA	NA	NA	0.259844	0	[Warning: Genotype is not coded 0,1,2, but additive.genotypes was TRUE.]	FALSE
0.81039	LipidSphingolipid.Metabolismsphingosine	polygenic_alzheimers_APOE_scaled	NA	0.108857	0.0653539	NA	0.0959482	linear	1889	NA	NA	NA	0.250198	0	[Warning: Genotype is not coded 0,1,2, but additive.genotypes was TRUE.]	FALSE
0.81039	IRE_Q8WXI8	polygenic_alzheimers_APOE_scaled	NA	0.312526	0.187239	NA	0.0959964	linear	354	NA	NA	NA	0.259844	0	[Warning: Genotype is not coded 0,1,2, but additive.genotypes was TRUE.]	FALSE
0.81039	NEX_Q15126	polygenic_alzheimers_APOE_scaled	NA	-0.842278	0.505027	NA	0.0962625	linear	354	NA	NA	NA	0.259844	0	[Warning: Genotype is not coded 0,1,2, but additive.genotypes was TRUE.]	FALSE
0.81039	ODA_Q9GZY6	polygenic_alzheimers_APOE_scaled	NA	-0.698182	0.41865	NA	0.0962807	linear	354	NA	NA	NA	0.259844	0	[Warning: Genotype is not coded 0,1,2, but additive.genotypes was TRUE.]	FALSE
0.81039	CVD3_Q86VB7	polygenic_alzheimers_APOE_scaled	NA	0.126357	0.0760435	NA	0.0967013	linear	2692	NA	NA	NA	0.251224	0	[Warning: Genotype is not coded 0,1,2, but additive.genotypes was TRUE.]	FALSE
0.81039	CAM_P46531	polygenic_alzheimers_APOE_scaled	NA	0.164195	0.0986771	NA	0.0970274	linear	353	NA	NA	NA	0.259234	0	[Warning: Genotype is not coded 0,1,2, but additive.genotypes was TRUE.]	FALSE
0.81039	NEU1_O43561	polygenic_alzheimers_APOE_scaled	NA	-0.730438	0.439954	NA	0.0977683	linear	354	NA	NA	NA	0.259844	0	[Warning: Genotype is not coded 0,1,2, but additive.genotypes was TRUE.]	FALSE
0.81039	oleoyl.arachidonoyl.glycerol..18.1.20.4...2..	polygenic_alzheimers_APOE_scaled	NA	0.0662212	0.0399961	NA	0.0979528	linear	1873	NA	NA	NA	0.250321	0	[Warning: Genotype is not coded 0,1,2, but additive.genotypes was TRUE.]	FALSE
0.81039	ONC2_P00519	polygenic_alzheimers_APOE_scaled	NA	-0.579753	0.349492	NA	0.0980528	linear	354	NA	NA	NA	0.259844	0	[Warning: Genotype is not coded 0,1,2, but additive.genotypes was TRUE.]	FALSE
0.81039	LipidPhospholipid.Metabolism1.stearyl.2.arachidonoyl.GPC..O.18.0.20.4..	polygenic_alzheimers_APOE_scaled	NA	-0.0401544	0.0242626	NA	0.0980925	linear	1893	NA	NA	NA	0.250277	0	[Warning: Genotype is not coded 0,1,2, but additive.genotypes was TRUE.]	FALSE
0.81039	INF_P02778	polygenic_alzheimers_APOE_scaled	NA	-0.18105	0.109536	NA	0.0984708	linear	2694	NA	NA	NA	0.251254	0	[Warning: Genotype is not coded 0,1,2, but additive.genotypes was TRUE.]	FALSE
0.81039	LipidPhospholipid.Metabolism1.stearoyl.2.arachidonoyl.GPI..18.0.20.4.	polygenic_alzheimers_APOE_scaled	NA	0.0300788	0.0182317	NA	0.0991491	linear	1883	NA	NA	NA	0.250018	0	[Warning: Genotype is not coded 0,1,2, but additive.genotypes was TRUE.]	FALSE
0.81039	LipidSterol4.cholesten.3.one	polygenic_alzheimers_APOE_scaled	NA	0.0450684	0.0273524	NA	0.099603	linear	1688	NA	NA	NA	0.249669	0	[Warning: Genotype is not coded 0,1,2, but additive.genotypes was TRUE.]	FALSE
0.81039	oleoyl.arachidonoyl.glycerol..18.1.20.4...1..	polygenic_alzheimers_APOE_scaled	NA	0.0648581	0.0394178	NA	0.100055	linear	1883	NA	NA	NA	0.251265	0	[Warning: Genotype is not coded 0,1,2, but additive.genotypes was TRUE.]	FALSE
0.81039	CarbohydratePentose.Metabolismarabonate.xylonate	polygenic_alzheimers_APOE_scaled	NA	0.0465987	0.0283584	NA	0.100506	linear	1898	NA	NA	NA	0.250324	0	[Warning: Genotype is not coded 0,1,2, but additive.genotypes was TRUE.]	FALSE
0.81039	CVD3_P78324	polygenic_alzheimers_APOE_scaled	NA	-0.102269	0.0622826	NA	0.100703	linear	2692	NA	NA	NA	0.251224	0	[Warning: Genotype is not coded 0,1,2, but additive.genotypes was TRUE.]	FALSE
0.81039	NEX_P41227	polygenic_alzheimers_APOE_scaled	NA	-0.739662	0.449916	NA	0.101085	linear	354	NA	NA	NA	0.259844	0	[Warning: Genotype is not coded 0,1,2, but additive.genotypes was TRUE.]	FALSE
0.81039	LipidLysolipid2.palmitoyl.GPC..16.0..	polygenic_alzheimers_APOE_scaled	NA	0.053483	0.0326559	NA	0.101638	linear	1869	NA	NA	NA	0.250376	0	[Warning: Genotype is not coded 0,1,2, but additive.genotypes was TRUE.]	FALSE
0.81039	ONC2_Q29983.Q29980	polygenic_alzheimers_APOE_scaled	NA	0.760285	0.464224	NA	0.102382	linear	354	NA	NA	NA	0.259844	0	[Warning: Genotype is not coded 0,1,2, but additive.genotypes was TRUE.]	FALSE
0.81039	NEX_Q10589	polygenic_alzheimers_APOE_scaled	NA	0.225471	0.138607	NA	0.104712	linear	354	NA	NA	NA	0.259844	0	[Warning: Genotype is not coded 0,1,2, but additive.genotypes was TRUE.]	FALSE
0.81039	DEV_Q8IWV2	polygenic_alzheimers_APOE_scaled	NA	0.206278	0.127103	NA	0.105518	linear	354	NA	NA	NA	0.259844	0	[Warning: Genotype is not coded 0,1,2, but additive.genotypes was TRUE.]	FALSE
0.81039	LipidSecondary.Bile.Acid.Metabolism3b.hydroxy.5.cholenoic.acid	polygenic_alzheimers_APOE_scaled	NA	-0.0820236	0.0506505	NA	0.105564	linear	1555	NA	NA	NA	0.249649	0	[Warning: Genotype is not coded 0,1,2, but additive.genotypes was TRUE.]	FALSE
0.81039	IRE_Q9UN19	polygenic_alzheimers_APOE_scaled	NA	-0.9821	0.60541	NA	0.10567	linear	354	NA	NA	NA	0.259844	0	[Warning: Genotype is not coded 0,1,2, but additive.genotypes was TRUE.]	FALSE
0.81039	CAM_P03951	polygenic_alzheimers_APOE_scaled	NA	0.207601	0.128128	NA	0.106089	linear	353	NA	NA	NA	0.259234	0	[Warning: Genotype is not coded 0,1,2, but additive.genotypes was TRUE.]	FALSE
0.81039	NEU1_Q2MKA7	polygenic_alzheimers_APOE_scaled	NA	0.210435	0.129887	NA	0.106114	linear	354	NA	NA	NA	0.259844	0	[Warning: Genotype is not coded 0,1,2, but additive.genotypes was TRUE.]	FALSE
0.81039	LipidPhospholipid.Metabolism1.palmitoyl.2.stearoyl.GPC..16.0.18.0.	polygenic_alzheimers_APOE_scaled	NA	0.0271757	0.0168133	NA	0.106193	linear	1877	NA	NA	NA	0.250877	0	[Warning: Genotype is not coded 0,1,2, but additive.genotypes was TRUE.]	FALSE
0.81039	ODA_P42768	polygenic_alzheimers_APOE_scaled	NA	-0.870844	0.537692	NA	0.10623	linear	354	NA	NA	NA	0.259844	0	[Warning: Genotype is not coded 0,1,2, but additive.genotypes was TRUE.]	FALSE
0.81039	Amino.AcidMethionine..Cysteine..SAM.and.Taurine.Metabolismmethionine.sulfoxide	polygenic_alzheimers_APOE_scaled	NA	-0.0267511	0.0165705	NA	0.106615	linear	1869	NA	NA	NA	0.251125	0	[Warning: Genotype is not coded 0,1,2, but additive.genotypes was TRUE.]	FALSE
0.81039	CVD2_P40225	polygenic_alzheimers_APOE_scaled	NA	-0.0888282	0.0550576	NA	0.106782	linear	2691	NA	NA	NA	0.251261	0	[Warning: Genotype is not coded 0,1,2, but additive.genotypes was TRUE.]	FALSE
0.81039	NEX_Q96EK5	polygenic_alzheimers_APOE_scaled	NA	-0.656732	0.406234	NA	0.106868	linear	354	NA	NA	NA	0.259844	0	[Warning: Genotype is not coded 0,1,2, but additive.genotypes was TRUE.]	FALSE
0.81039	Amino.AcidGlycine..Serine.and.Threonine.Metabolismglycine	polygenic_alzheimers_APOE_scaled	NA	0.0320561	0.0198828	NA	0.107075	linear	1895	NA	NA	NA	0.25054	0	[Warning: Genotype is not coded 0,1,2, but additive.genotypes was TRUE.]	FALSE
0.81039	CAM_P06681	polygenic_alzheimers_APOE_scaled	NA	0.216377	0.133976	NA	0.107216	linear	353	NA	NA	NA	0.259234	0	[Warning: Genotype is not coded 0,1,2, but additive.genotypes was TRUE.]	FALSE
0.81039	CAM_Q6EMK4	polygenic_alzheimers_APOE_scaled	NA	0.189141	0.117162	NA	0.107365	linear	353	NA	NA	NA	0.259234	0	[Warning: Genotype is not coded 0,1,2, but additive.genotypes was TRUE.]	FALSE
0.81039	CVD2_P19883	polygenic_alzheimers_APOE_scaled	NA	-0.127067	0.0794126	NA	0.109698	linear	2691	NA	NA	NA	0.251261	0	[Warning: Genotype is not coded 0,1,2, but additive.genotypes was TRUE.]	FALSE
0.81039	ONC3_P0DN86	polygenic_alzheimers_APOE_scaled	NA	0.415456	0.259197	NA	0.109878	linear	354	NA	NA	NA	0.259844	0	[Warning: Genotype is not coded 0,1,2, but additive.genotypes was TRUE.]	FALSE
0.81039	IRE_P58499	polygenic_alzheimers_APOE_scaled	NA	0.253215	0.157978	NA	0.10988	linear	354	NA	NA	NA	0.259844	0	[Warning: Genotype is not coded 0,1,2, but additive.genotypes was TRUE.]	FALSE
0.81039	IRE_O60449	polygenic_alzheimers_APOE_scaled	NA	0.173785	0.108467	NA	0.110026	linear	354	NA	NA	NA	0.259844	0	[Warning: Genotype is not coded 0,1,2, but additive.genotypes was TRUE.]	FALSE
0.81039	ODA_Q86WD7	polygenic_alzheimers_APOE_scaled	NA	0.32023	0.199959	NA	0.110184	linear	354	NA	NA	NA	0.259844	0	[Warning: Genotype is not coded 0,1,2, but additive.genotypes was TRUE.]	FALSE
0.81039	NucleotidePurine.Metabolism..Adenine.containingadenosine	polygenic_alzheimers_APOE_scaled	NA	-0.0460651	0.0288315	NA	0.110301	linear	1589	NA	NA	NA	0.251581	0	[Warning: Genotype is not coded 0,1,2, but additive.genotypes was TRUE.]	FALSE
0.81039	LipidSterol7.alpha.hydroxy.3.oxo.4.cholestenoate..7.Hoca.	polygenic_alzheimers_APOE_scaled	NA	0.0385307	0.0241369	NA	0.110581	linear	1887	NA	NA	NA	0.250517	0	[Warning: Genotype is not coded 0,1,2, but additive.genotypes was TRUE.]	FALSE
0.81039	Amino.AcidCreatine.Metabolismcreatine	polygenic_alzheimers_APOE_scaled	NA	-0.0519761	0.03256	NA	0.110585	linear	1891	NA	NA	NA	0.250349	0	[Warning: Genotype is not coded 0,1,2, but additive.genotypes was TRUE.]	FALSE
0.81039	LipidCeramidesceramide..d18.2.24.1..d18.1.24.2..	polygenic_alzheimers_APOE_scaled	NA	0.0405211	0.0253912	NA	0.110688	linear	1859	NA	NA	NA	0.250605	0	[Warning: Genotype is not coded 0,1,2, but additive.genotypes was TRUE.]	FALSE
0.81039	LipidLysolipid1.myristoyl.GPC..14.0.	polygenic_alzheimers_APOE_scaled	NA	0.0588356	0.0369176	NA	0.111173	linear	1868	NA	NA	NA	0.250849	0	[Warning: Genotype is not coded 0,1,2, but additive.genotypes was TRUE.]	FALSE
0.81039	CVD3_Q9Y275	polygenic_alzheimers_APOE_scaled	NA	-0.0904622	0.056819	NA	0.111477	linear	2691	NA	NA	NA	0.251197	0	[Warning: Genotype is not coded 0,1,2, but additive.genotypes was TRUE.]	FALSE
0.81039	LipidPrimary.Bile.Acid.Metabolismtaurocholate	polygenic_alzheimers_APOE_scaled	NA	-0.193716	0.121734	NA	0.11174	linear	1596	NA	NA	NA	0.250519	0	[Warning: Genotype is not coded 0,1,2, but additive.genotypes was TRUE.]	FALSE
0.81039	LipidSphingolipid.Metabolismsphinganine.1.phosphate	polygenic_alzheimers_APOE_scaled	NA	0.0470267	0.0295931	NA	0.112204	linear	1889	NA	NA	NA	0.250365	0	[Warning: Genotype is not coded 0,1,2, but additive.genotypes was TRUE.]	FALSE
0.81039	ONC3_O95715	polygenic_alzheimers_APOE_scaled	NA	0.321228	0.201801	NA	0.112342	linear	354	NA	NA	NA	0.259844	0	[Warning: Genotype is not coded 0,1,2, but additive.genotypes was TRUE.]	FALSE
0.81039	ONC3_Q12904	polygenic_alzheimers_APOE_scaled	NA	-0.610156	0.383325	NA	0.112355	linear	354	NA	NA	NA	0.259844	0	[Warning: Genotype is not coded 0,1,2, but additive.genotypes was TRUE.]	FALSE
0.81039	LipidDiacylglycerololeoyl.linoleoyl.glycerol..18.1.18.2...2.	polygenic_alzheimers_APOE_scaled	NA	0.0597144	0.0376068	NA	0.112486	linear	1893	NA	NA	NA	0.250629	0	[Warning: Genotype is not coded 0,1,2, but additive.genotypes was TRUE.]	FALSE
0.81039	LipidPhospholipid.Metabolism1.palmityl.2.arachidonoyl.GPC..O.16.0.20.4..	polygenic_alzheimers_APOE_scaled	NA	-0.03734	0.0235509	NA	0.11302	linear	1891	NA	NA	NA	0.250359	0	[Warning: Genotype is not coded 0,1,2, but additive.genotypes was TRUE.]	FALSE
0.81039	ONC3_Q9UMF0	polygenic_alzheimers_APOE_scaled	NA	0.201596	0.127004	NA	0.113355	linear	354	NA	NA	NA	0.259844	0	[Warning: Genotype is not coded 0,1,2, but additive.genotypes was TRUE.]	FALSE
0.81039	Amino.AcidPhenylalanine.and.Tyrosine.Metabolismgentisate	polygenic_alzheimers_APOE_scaled	NA	0.114219	0.0721681	NA	0.113698	linear	1565	NA	NA	NA	0.248383	0	[Warning: Genotype is not coded 0,1,2, but additive.genotypes was TRUE.]	FALSE
0.81039	CAM_P17936	polygenic_alzheimers_APOE_scaled	NA	0.206196	0.130053	NA	0.113773	linear	353	NA	NA	NA	0.259234	0	[Warning: Genotype is not coded 0,1,2, but additive.genotypes was TRUE.]	FALSE
0.81039	NucleotidePyrimidine.Metabolism..Orotate.containingorotidine	polygenic_alzheimers_APOE_scaled	NA	0.0545295	0.034491	NA	0.114053	linear	1865	NA	NA	NA	0.250675	0	[Warning: Genotype is not coded 0,1,2, but additive.genotypes was TRUE.]	FALSE
0.81039	ONC3_P01591	polygenic_alzheimers_APOE_scaled	NA	0.238602	0.150735	NA	0.114353	linear	354	NA	NA	NA	0.259844	0	[Warning: Genotype is not coded 0,1,2, but additive.genotypes was TRUE.]	FALSE
0.81039	NEX_Q9Y2V2	polygenic_alzheimers_APOE_scaled	NA	0.296425	0.187564	NA	0.11493	linear	354	NA	NA	NA	0.259844	0	[Warning: Genotype is not coded 0,1,2, but additive.genotypes was TRUE.]	FALSE
0.81039	LYMPHOCYTES.ABSOLUTE	polygenic_alzheimers_APOE_scaled	NA	0.038317	0.0243509	NA	0.115707	linear	2817	NA	NA	NA	0.251179	0	[Warning: Genotype is not coded 0,1,2, but additive.genotypes was TRUE.]	FALSE
0.81039	NucleotidePurine.Metabolism..Adenine.containingN1.methyladenosine	polygenic_alzheimers_APOE_scaled	NA	0.0228556	0.0145234	NA	0.115723	linear	1880	NA	NA	NA	0.250055	0	[Warning: Genotype is not coded 0,1,2, but additive.genotypes was TRUE.]	FALSE
0.81039	CAM_P10721	polygenic_alzheimers_APOE_scaled	NA	0.221974	0.140851	NA	0.115953	linear	353	NA	NA	NA	0.259234	0	[Warning: Genotype is not coded 0,1,2, but additive.genotypes was TRUE.]	FALSE
0.81039	MET_P09668	polygenic_alzheimers_APOE_scaled	NA	-0.279701	0.177606	NA	0.116207	linear	354	NA	NA	NA	0.259844	0	[Warning: Genotype is not coded 0,1,2, but additive.genotypes was TRUE.]	FALSE
0.81039	ODA_P19429	polygenic_alzheimers_APOE_scaled	NA	0.556595	0.354398	NA	0.117204	linear	354	NA	NA	NA	0.259844	0	[Warning: Genotype is not coded 0,1,2, but additive.genotypes was TRUE.]	FALSE
0.81039	INF_P49771	polygenic_alzheimers_APOE_scaled	NA	-0.0928479	0.0592968	NA	0.117509	linear	2694	NA	NA	NA	0.251254	0	[Warning: Genotype is not coded 0,1,2, but additive.genotypes was TRUE.]	FALSE
0.81039	LipidPlasmalogen1..1.enyl.stearoyl..2.docosahexaenoyl.GPE..P.18.0.22.6..	polygenic_alzheimers_APOE_scaled	NA	-0.0515363	0.0329203	NA	0.117637	linear	1882	NA	NA	NA	0.250175	0	[Warning: Genotype is not coded 0,1,2, but additive.genotypes was TRUE.]	FALSE
0.81039	CRE_Q86SJ2	polygenic_alzheimers_APOE_scaled	NA	0.14369	0.0917719	NA	0.118326	linear	354	NA	NA	NA	0.259844	0	[Warning: Genotype is not coded 0,1,2, but additive.genotypes was TRUE.]	FALSE
0.81039	LipidPlasmalogen1..1.enyl.palmitoyl..2.arachidonoyl.GPE..P.16.0.20.4..	polygenic_alzheimers_APOE_scaled	NA	-0.0468079	0.0299612	NA	0.118389	linear	1894	NA	NA	NA	0.250425	0	[Warning: Genotype is not coded 0,1,2, but additive.genotypes was TRUE.]	FALSE
0.81039	INF_P09341	polygenic_alzheimers_APOE_scaled	NA	-0.177648	0.113742	NA	0.118442	linear	2694	NA	NA	NA	0.251254	0	[Warning: Genotype is not coded 0,1,2, but additive.genotypes was TRUE.]	FALSE
0.81039	IRE_Q13574	polygenic_alzheimers_APOE_scaled	NA	0.172912	0.110472	NA	0.118447	linear	354	NA	NA	NA	0.259844	0	[Warning: Genotype is not coded 0,1,2, but additive.genotypes was TRUE.]	FALSE
0.81039	CVD3_NT.proBNP	polygenic_alzheimers_APOE_scaled	NA	0.126976	0.0813449	NA	0.118653	linear	2692	NA	NA	NA	0.251224	0	[Warning: Genotype is not coded 0,1,2, but additive.genotypes was TRUE.]	FALSE
0.8141	IRE_P30044	polygenic_alzheimers_APOE_scaled	NA	-0.631293	0.404921	NA	0.119899	linear	354	NA	NA	NA	0.259844	0	[Warning: Genotype is not coded 0,1,2, but additive.genotypes was TRUE.]	FALSE
0.8141	DEV_Q9UKJ1	polygenic_alzheimers_APOE_scaled	NA	0.217441	0.139511	NA	0.120007	linear	354	NA	NA	NA	0.259844	0	[Warning: Genotype is not coded 0,1,2, but additive.genotypes was TRUE.]	FALSE
0.815726	CAM_Q16853	polygenic_alzheimers_APOE_scaled	NA	0.197012	0.126689	NA	0.120841	linear	353	NA	NA	NA	0.259234	0	[Warning: Genotype is not coded 0,1,2, but additive.genotypes was TRUE.]	FALSE
0.815726	DEV_P55808	polygenic_alzheimers_APOE_scaled	NA	0.224598	0.144615	NA	0.121321	linear	354	NA	NA	NA	0.259844	0	[Warning: Genotype is not coded 0,1,2, but additive.genotypes was TRUE.]	FALSE
0.815726	Amino.AcidGlutamate.Metabolismglutamate	polygenic_alzheimers_APOE_scaled	NA	0.0557683	0.0359945	NA	0.121465	linear	1885	NA	NA	NA	0.250542	0	[Warning: Genotype is not coded 0,1,2, but additive.genotypes was TRUE.]	FALSE
0.823671	PROTEIN..TOTAL.SERUM	polygenic_alzheimers_APOE_scaled	NA	0.0100315	0.0065033	NA	0.123058	linear	2826	NA	NA	NA	0.251101	0	[Warning: Genotype is not coded 0,1,2, but additive.genotypes was TRUE.]	FALSE
0.825023	NEX_Q92597	polygenic_alzheimers_APOE_scaled	NA	-0.29908	0.193993	NA	0.12406	linear	354	NA	NA	NA	0.259844	0	[Warning: Genotype is not coded 0,1,2, but additive.genotypes was TRUE.]	FALSE
0.825023	CRE_O14904	polygenic_alzheimers_APOE_scaled	NA	0.173853	0.112773	NA	0.124082	linear	354	NA	NA	NA	0.259844	0	[Warning: Genotype is not coded 0,1,2, but additive.genotypes was TRUE.]	FALSE
0.827814	CVD3_Q92876	polygenic_alzheimers_APOE_scaled	NA	-0.0828822	0.0540345	NA	0.125178	linear	2692	NA	NA	NA	0.251224	0	[Warning: Genotype is not coded 0,1,2, but additive.genotypes was TRUE.]	FALSE
0.827814	ODA_Q12913	polygenic_alzheimers_APOE_scaled	NA	-0.508834	0.331414	NA	0.125613	linear	354	NA	NA	NA	0.259844	0	[Warning: Genotype is not coded 0,1,2, but additive.genotypes was TRUE.]	FALSE
0.827814	INF_Q8IXJ6	polygenic_alzheimers_APOE_scaled	NA	-0.303464	0.198135	NA	0.125739	linear	2694	NA	NA	NA	0.251254	0	[Warning: Genotype is not coded 0,1,2, but additive.genotypes was TRUE.]	FALSE
0.829666	CVD3_P00533	polygenic_alzheimers_APOE_scaled	NA	-0.0583554	0.0381708	NA	0.126433	linear	2692	NA	NA	NA	0.251224	0	[Warning: Genotype is not coded 0,1,2, but additive.genotypes was TRUE.]	FALSE
0.832938	CRE_O43186	polygenic_alzheimers_APOE_scaled	NA	0.769495	0.503996	NA	0.127728	linear	354	NA	NA	NA	0.259844	0	[Warning: Genotype is not coded 0,1,2, but additive.genotypes was TRUE.]	FALSE
0.832938	Amino.AcidLeucine..Isoleucine.and.Valine.Metabolismisoleucine	polygenic_alzheimers_APOE_scaled	NA	-0.0189108	0.0124246	NA	0.128165	linear	1895	NA	NA	NA	0.250648	0	[Warning: Genotype is not coded 0,1,2, but additive.genotypes was TRUE.]	FALSE
0.832938	MET_O15123	polygenic_alzheimers_APOE_scaled	NA	0.242115	0.158929	NA	0.128569	linear	354	NA	NA	NA	0.259844	0	[Warning: Genotype is not coded 0,1,2, but additive.genotypes was TRUE.]	FALSE
0.832938	INF_P01374	polygenic_alzheimers_APOE_scaled	NA	-0.0916999	0.0603229	NA	0.128591	linear	2694	NA	NA	NA	0.251254	0	[Warning: Genotype is not coded 0,1,2, but additive.genotypes was TRUE.]	FALSE
0.836271	LipidFatty.Acid..Dicarboxylate2.hydroxyglutarate	polygenic_alzheimers_APOE_scaled	NA	-0.0499066	0.0329547	NA	0.130101	linear	1799	NA	NA	NA	0.25067	0	[Warning: Genotype is not coded 0,1,2, but additive.genotypes was TRUE.]	FALSE
0.836271	DEV_P06734	polygenic_alzheimers_APOE_scaled	NA	0.307849	0.202951	NA	0.130214	linear	354	NA	NA	NA	0.259844	0	[Warning: Genotype is not coded 0,1,2, but additive.genotypes was TRUE.]	FALSE
0.836271	CAM_P05362	polygenic_alzheimers_APOE_scaled	NA	0.199464	0.131545	NA	0.130355	linear	353	NA	NA	NA	0.259234	0	[Warning: Genotype is not coded 0,1,2, but additive.genotypes was TRUE.]	FALSE
0.837012	LipidPolyunsaturated.Fatty.Acid..n3.and.n6.adrenate..22.4n6.	polygenic_alzheimers_APOE_scaled	NA	0.0668685	0.0443676	NA	0.131941	linear	1881	NA	NA	NA	0.249935	0	[Warning: Genotype is not coded 0,1,2, but additive.genotypes was TRUE.]	FALSE
0.837012	ONC2_P09958	polygenic_alzheimers_APOE_scaled	NA	0.241134	0.15972	NA	0.132027	linear	354	NA	NA	NA	0.259844	0	[Warning: Genotype is not coded 0,1,2, but additive.genotypes was TRUE.]	FALSE
0.837012	INF_Q9UHF4	polygenic_alzheimers_APOE_scaled	NA	-0.115184	0.076467	NA	0.132101	linear	2694	NA	NA	NA	0.251254	0	[Warning: Genotype is not coded 0,1,2, but additive.genotypes was TRUE.]	FALSE
0.837012	NEX_Q99426	polygenic_alzheimers_APOE_scaled	NA	-0.820654	0.543736	NA	0.132138	linear	354	NA	NA	NA	0.259844	0	[Warning: Genotype is not coded 0,1,2, but additive.genotypes was TRUE.]	FALSE
0.844262	DEV_P04066	polygenic_alzheimers_APOE_scaled	NA	0.392103	0.261105	NA	0.134084	linear	354	NA	NA	NA	0.259844	0	[Warning: Genotype is not coded 0,1,2, but additive.genotypes was TRUE.]	FALSE
0.844262	ONC3_Q9Y2B0	polygenic_alzheimers_APOE_scaled	NA	0.289388	0.192976	NA	0.134629	linear	354	NA	NA	NA	0.259844	0	[Warning: Genotype is not coded 0,1,2, but additive.genotypes was TRUE.]	FALSE
0.844262	LipidSphingolipid.Metabolismsphingomyelin..d18.1.25.0..d19.0.24.1..d20.1.23.0..d19.1.24.0..	polygenic_alzheimers_APOE_scaled	NA	-0.0459485	0.0307222	NA	0.134923	linear	1891	NA	NA	NA	0.250405	0	[Warning: Genotype is not coded 0,1,2, but additive.genotypes was TRUE.]	FALSE
0.844262	NEU1_P55145	polygenic_alzheimers_APOE_scaled	NA	-0.49852	0.332721	NA	0.134964	linear	354	NA	NA	NA	0.259844	0	[Warning: Genotype is not coded 0,1,2, but additive.genotypes was TRUE.]	FALSE
0.846746	LipidDiacylglycerolstearoyl.arachidonoyl.glycerol..18.0.20.4...1..	polygenic_alzheimers_APOE_scaled	NA	0.0517854	0.0347479	NA	0.136314	linear	1836	NA	NA	NA	0.250661	0	[Warning: Genotype is not coded 0,1,2, but additive.genotypes was TRUE.]	FALSE
0.846746	MET_Q15155	polygenic_alzheimers_APOE_scaled	NA	0.258317	0.173339	NA	0.137071	linear	354	NA	NA	NA	0.259844	0	[Warning: Genotype is not coded 0,1,2, but additive.genotypes was TRUE.]	FALSE
0.846746	Amino.AcidLysine.Metabolismpipecolate	polygenic_alzheimers_APOE_scaled	NA	-0.0843405	0.0568342	NA	0.137984	linear	1891	NA	NA	NA	0.25088	0	[Warning: Genotype is not coded 0,1,2, but additive.genotypes was TRUE.]	FALSE
0.846746	NEX_P29218	polygenic_alzheimers_APOE_scaled	NA	-0.270178	0.182163	NA	0.138941	linear	354	NA	NA	NA	0.259844	0	[Warning: Genotype is not coded 0,1,2, but additive.genotypes was TRUE.]	FALSE
0.846746	PeptideDipeptidepyroglutamylvaline	polygenic_alzheimers_APOE_scaled	NA	0.0433301	0.0292696	NA	0.138968	linear	1614	NA	NA	NA	0.249916	0	[Warning: Genotype is not coded 0,1,2, but additive.genotypes was TRUE.]	FALSE
0.846746	IRE_Q8NHJ6	polygenic_alzheimers_APOE_scaled	NA	0.232748	0.157089	NA	0.139348	linear	354	NA	NA	NA	0.259844	0	[Warning: Genotype is not coded 0,1,2, but additive.genotypes was TRUE.]	FALSE
0.846746	IRE_Q9NWZ3	polygenic_alzheimers_APOE_scaled	NA	-0.683317	0.461243	NA	0.139392	linear	354	NA	NA	NA	0.259844	0	[Warning: Genotype is not coded 0,1,2, but additive.genotypes was TRUE.]	FALSE
0.846746	ONC2_P38936	polygenic_alzheimers_APOE_scaled	NA	-0.723547	0.489047	NA	0.139915	linear	354	NA	NA	NA	0.259844	0	[Warning: Genotype is not coded 0,1,2, but additive.genotypes was TRUE.]	FALSE
0.846746	NEU1_Q6ZMJ2	polygenic_alzheimers_APOE_scaled	NA	0.150636	0.10183	NA	0.139972	linear	354	NA	NA	NA	0.259844	0	[Warning: Genotype is not coded 0,1,2, but additive.genotypes was TRUE.]	FALSE
0.846746	MET_Q8N1Q1	polygenic_alzheimers_APOE_scaled	NA	-0.678513	0.459088	NA	0.140329	linear	354	NA	NA	NA	0.259844	0	[Warning: Genotype is not coded 0,1,2, but additive.genotypes was TRUE.]	FALSE
0.846746	CRE_Q969V3	polygenic_alzheimers_APOE_scaled	NA	0.370341	0.250581	NA	0.140337	linear	354	NA	NA	NA	0.259844	0	[Warning: Genotype is not coded 0,1,2, but additive.genotypes was TRUE.]	FALSE
0.846746	DEV_P08648	polygenic_alzheimers_APOE_scaled	NA	0.204742	0.138564	NA	0.140424	linear	354	NA	NA	NA	0.259844	0	[Warning: Genotype is not coded 0,1,2, but additive.genotypes was TRUE.]	FALSE
0.846746	ONC3_P20849	polygenic_alzheimers_APOE_scaled	NA	0.239757	0.162708	NA	0.141516	linear	354	NA	NA	NA	0.259844	0	[Warning: Genotype is not coded 0,1,2, but additive.genotypes was TRUE.]	FALSE
0.846746	ODA_O60760	polygenic_alzheimers_APOE_scaled	NA	0.183212	0.12453	NA	0.14214	linear	354	NA	NA	NA	0.259844	0	[Warning: Genotype is not coded 0,1,2, but additive.genotypes was TRUE.]	FALSE
0.846746	Amino.AcidGlycine..Serine.and.Threonine.Metabolismsarcosine	polygenic_alzheimers_APOE_scaled	NA	0.048567	0.0331026	NA	0.142498	linear	1889	NA	NA	NA	0.250199	0	[Warning: Genotype is not coded 0,1,2, but additive.genotypes was TRUE.]	FALSE
0.846746	LipidDiacylglycerolpalmitoyl.linoleoyl.glycerol..16.0.18.2...2..	polygenic_alzheimers_APOE_scaled	NA	0.0728142	0.0496292	NA	0.1425	linear	1865	NA	NA	NA	0.250248	0	[Warning: Genotype is not coded 0,1,2, but additive.genotypes was TRUE.]	FALSE
0.846746	ONC2_P04626	polygenic_alzheimers_APOE_scaled	NA	0.160365	0.109108	NA	0.14253	linear	354	NA	NA	NA	0.259844	0	[Warning: Genotype is not coded 0,1,2, but additive.genotypes was TRUE.]	FALSE
0.848647	A.G.RATIO	polygenic_alzheimers_APOE_scaled	NA	-0.0184341	0.0126155	NA	0.144066	linear	2826	NA	NA	NA	0.251101	0	[Warning: Genotype is not coded 0,1,2, but additive.genotypes was TRUE.]	FALSE
0.848647	CAM_P27487	polygenic_alzheimers_APOE_scaled	NA	0.199506	0.136537	NA	0.144874	linear	353	NA	NA	NA	0.259234	0	[Warning: Genotype is not coded 0,1,2, but additive.genotypes was TRUE.]	FALSE
0.848647	IRE_Q05516	polygenic_alzheimers_APOE_scaled	NA	-0.489118	0.334945	NA	0.145117	linear	354	NA	NA	NA	0.259844	0	[Warning: Genotype is not coded 0,1,2, but additive.genotypes was TRUE.]	FALSE
0.848647	CVD2_Q99075	polygenic_alzheimers_APOE_scaled	NA	-0.153982	0.10566	NA	0.145142	linear	2691	NA	NA	NA	0.251261	0	[Warning: Genotype is not coded 0,1,2, but additive.genotypes was TRUE.]	FALSE
0.848647	CVD3_P04080	polygenic_alzheimers_APOE_scaled	NA	0.127073	0.0872781	NA	0.145523	linear	2692	NA	NA	NA	0.251224	0	[Warning: Genotype is not coded 0,1,2, but additive.genotypes was TRUE.]	FALSE
0.848647	MET_P09525	polygenic_alzheimers_APOE_scaled	NA	-0.149088	0.102285	NA	0.145866	linear	354	NA	NA	NA	0.259844	0	[Warning: Genotype is not coded 0,1,2, but additive.genotypes was TRUE.]	FALSE
0.848647	LipidLysolipid2.palmitoyl.GPE..16.0..	polygenic_alzheimers_APOE_scaled	NA	0.0492614	0.0338807	NA	0.146126	linear	1841	NA	NA	NA	0.249825	0	[Warning: Genotype is not coded 0,1,2, but additive.genotypes was TRUE.]	FALSE
0.848647	NEU1_P28907	polygenic_alzheimers_APOE_scaled	NA	0.209655	0.144275	NA	0.147084	linear	354	NA	NA	NA	0.259844	0	[Warning: Genotype is not coded 0,1,2, but additive.genotypes was TRUE.]	FALSE
0.848647	NEX_P24071	polygenic_alzheimers_APOE_scaled	NA	0.189534	0.13073	NA	0.148017	linear	354	NA	NA	NA	0.259844	0	[Warning: Genotype is not coded 0,1,2, but additive.genotypes was TRUE.]	FALSE
0.848647	LipidFatty.Acid..Monohydroxy2.hydroxyoctanoate	polygenic_alzheimers_APOE_scaled	NA	-0.0671272	0.0464154	NA	0.148281	linear	1877	NA	NA	NA	0.251132	0	[Warning: Genotype is not coded 0,1,2, but additive.genotypes was TRUE.]	FALSE
0.848647	INF_O14625	polygenic_alzheimers_APOE_scaled	NA	-0.184411	0.127547	NA	0.148342	linear	2694	NA	NA	NA	0.251254	0	[Warning: Genotype is not coded 0,1,2, but additive.genotypes was TRUE.]	FALSE
0.848647	ONC3_P02745	polygenic_alzheimers_APOE_scaled	NA	0.160173	0.110776	NA	0.149104	linear	354	NA	NA	NA	0.259844	0	[Warning: Genotype is not coded 0,1,2, but additive.genotypes was TRUE.]	FALSE
0.848647	NEU1_O14594	polygenic_alzheimers_APOE_scaled	NA	0.173416	0.120052	NA	0.149502	linear	354	NA	NA	NA	0.259844	0	[Warning: Genotype is not coded 0,1,2, but additive.genotypes was TRUE.]	FALSE
0.848647	LipidSphingolipid.Metabolismsphingomyelin..d18.2.24.2..	polygenic_alzheimers_APOE_scaled	NA	0.0310601	0.0215975	NA	0.150562	linear	1898	NA	NA	NA	0.250336	0	[Warning: Genotype is not coded 0,1,2, but additive.genotypes was TRUE.]	FALSE
0.848647	CVD2_P09341	polygenic_alzheimers_APOE_scaled	NA	-0.170789	0.118851	NA	0.150833	linear	2691	NA	NA	NA	0.251261	0	[Warning: Genotype is not coded 0,1,2, but additive.genotypes was TRUE.]	FALSE
0.848647	DEV_O75326	polygenic_alzheimers_APOE_scaled	NA	0.196978	0.13698	NA	0.151336	linear	354	NA	NA	NA	0.259844	0	[Warning: Genotype is not coded 0,1,2, but additive.genotypes was TRUE.]	FALSE
0.848647	NEU1_Q8NFP4	polygenic_alzheimers_APOE_scaled	NA	0.328752	0.228878	NA	0.151802	linear	354	NA	NA	NA	0.259844	0	[Warning: Genotype is not coded 0,1,2, but additive.genotypes was TRUE.]	FALSE
0.848647	LipidEndocannabinoidpalmitoyl.ethanolamide	polygenic_alzheimers_APOE_scaled	NA	0.0350083	0.0244378	NA	0.152154	linear	1893	NA	NA	NA	0.250568	0	[Warning: Genotype is not coded 0,1,2, but additive.genotypes was TRUE.]	FALSE
0.848647	INF_P13232	polygenic_alzheimers_APOE_scaled	NA	-0.151878	0.106183	NA	0.152736	linear	2694	NA	NA	NA	0.251254	0	[Warning: Genotype is not coded 0,1,2, but additive.genotypes was TRUE.]	FALSE
0.848647	MET_NT.proBNP	polygenic_alzheimers_APOE_scaled	NA	0.497644	0.348091	NA	0.153723	linear	354	NA	NA	NA	0.259844	0	[Warning: Genotype is not coded 0,1,2, but additive.genotypes was TRUE.]	FALSE
0.848647	LipidPrimary.Bile.Acid.Metabolismglycochenodeoxycholate.3.sulfate	polygenic_alzheimers_APOE_scaled	NA	-0.0953611	0.0668299	NA	0.153778	linear	1783	NA	NA	NA	0.250149	0	[Warning: Genotype is not coded 0,1,2, but additive.genotypes was TRUE.]	FALSE
0.848647	LipidSphingolipid.Metabolismbehenoyl.sphingomyelin..d18.1.22.0..	polygenic_alzheimers_APOE_scaled	NA	-0.0238681	0.0167298	NA	0.153839	linear	1896	NA	NA	NA	0.250552	0	[Warning: Genotype is not coded 0,1,2, but additive.genotypes was TRUE.]	FALSE
0.848647	CVD2_Q02763	polygenic_alzheimers_APOE_scaled	NA	-0.0592279	0.0415418	NA	0.15406	linear	2691	NA	NA	NA	0.251261	0	[Warning: Genotype is not coded 0,1,2, but additive.genotypes was TRUE.]	FALSE
0.848647	LipidFatty.Acid..Monohydroxy13.HODE...9.HODE	polygenic_alzheimers_APOE_scaled	NA	0.063639	0.0447319	NA	0.154998	linear	1867	NA	NA	NA	0.250428	0	[Warning: Genotype is not coded 0,1,2, but additive.genotypes was TRUE.]	FALSE
0.848647	ODA_P42658	polygenic_alzheimers_APOE_scaled	NA	0.18963	0.133097	NA	0.155131	linear	354	NA	NA	NA	0.259844	0	[Warning: Genotype is not coded 0,1,2, but additive.genotypes was TRUE.]	FALSE
0.848647	HEMOGLOBIN	polygenic_alzheimers_APOE_scaled	NA	0.0131364	0.00924389	NA	0.1554	linear	2820	NA	NA	NA	0.251197	0	[Warning: Genotype is not coded 0,1,2, but additive.genotypes was TRUE.]	FALSE
0.848647	DEV_Q9UBP4	polygenic_alzheimers_APOE_scaled	NA	0.212022	0.148954	NA	0.155519	linear	354	NA	NA	NA	0.259844	0	[Warning: Genotype is not coded 0,1,2, but additive.genotypes was TRUE.]	FALSE
0.848647	Amino.AcidUrea.cycle..Arginine.and.Proline.MetabolismN.acetylarginine	polygenic_alzheimers_APOE_scaled	NA	0.0443919	0.0312864	NA	0.156098	linear	1881	NA	NA	NA	0.25031	0	[Warning: Genotype is not coded 0,1,2, but additive.genotypes was TRUE.]	FALSE
0.848647	Amino.AcidHistidine.Metabolismtrans.urocanate	polygenic_alzheimers_APOE_scaled	NA	-0.0611002	0.0430644	NA	0.15612	linear	1886	NA	NA	NA	0.250456	0	[Warning: Genotype is not coded 0,1,2, but additive.genotypes was TRUE.]	FALSE
0.848647	CAM_P07478	polygenic_alzheimers_APOE_scaled	NA	0.23585	0.16602	NA	0.156334	linear	353	NA	NA	NA	0.259234	0	[Warning: Genotype is not coded 0,1,2, but additive.genotypes was TRUE.]	FALSE
0.848647	ONC2_Q9BXY4	polygenic_alzheimers_APOE_scaled	NA	0.219568	0.154572	NA	0.156364	linear	354	NA	NA	NA	0.259844	0	[Warning: Genotype is not coded 0,1,2, but additive.genotypes was TRUE.]	FALSE
0.848647	LipidFatty.Acid..Monohydroxy3.hydroxyoctanoate	polygenic_alzheimers_APOE_scaled	NA	-0.0520674	0.0367734	NA	0.156971	linear	1885	NA	NA	NA	0.250695	0	[Warning: Genotype is not coded 0,1,2, but additive.genotypes was TRUE.]	FALSE
0.848647	LipidFatty.Acid.Metabolism.Acyl.Carnitine.linolenoylcarnitine..C18.3..	polygenic_alzheimers_APOE_scaled	NA	0.0475715	0.0335998	NA	0.156992	linear	1877	NA	NA	NA	0.250065	0	[Warning: Genotype is not coded 0,1,2, but additive.genotypes was TRUE.]	FALSE
0.848647	LipidCeramidesceramide..d18.1.17.0..d17.1.18.0..	polygenic_alzheimers_APOE_scaled	NA	0.0508041	0.0359056	NA	0.157259	linear	1825	NA	NA	NA	0.250176	0	[Warning: Genotype is not coded 0,1,2, but additive.genotypes was TRUE.]	FALSE
0.848647	N.stearoyl.sphingosine..d18.1.18.0..	polygenic_alzheimers_APOE_scaled	NA	0.0441839	0.0312562	NA	0.157642	linear	1904	NA	NA	NA	0.250913	0	[Warning: Genotype is not coded 0,1,2, but additive.genotypes was TRUE.]	FALSE
0.856021	LipidPlasmalogen1..1.enyl.stearoyl..2.arachidonoyl.GPC..P.18.0.20.4.	polygenic_alzheimers_APOE_scaled	NA	-0.0448978	0.0318986	NA	0.159438	linear	1896	NA	NA	NA	0.250687	0	[Warning: Genotype is not coded 0,1,2, but additive.genotypes was TRUE.]	FALSE
0.856574	Amino.AcidUrea.cycle..Arginine.and.Proline.MetabolismN2.N5.diacetylornithine	polygenic_alzheimers_APOE_scaled	NA	0.0699717	0.0497947	NA	0.160138	linear	1764	NA	NA	NA	0.250868	0	[Warning: Genotype is not coded 0,1,2, but additive.genotypes was TRUE.]	FALSE
0.856574	LipidPhospholipid.Metabolism1.palmitoyl.2.adrenoyl.GPC..16.0.22.4..	polygenic_alzheimers_APOE_scaled	NA	0.0440441	0.0313773	NA	0.160576	linear	1893	NA	NA	NA	0.2507	0	[Warning: Genotype is not coded 0,1,2, but additive.genotypes was TRUE.]	FALSE
0.856574	ONC3_O60763	polygenic_alzheimers_APOE_scaled	NA	-0.621427	0.442194	NA	0.160821	linear	354	NA	NA	NA	0.259844	0	[Warning: Genotype is not coded 0,1,2, but additive.genotypes was TRUE.]	FALSE
0.861845	CVD3_P15144	polygenic_alzheimers_APOE_scaled	NA	-0.0692607	0.049544	NA	0.16224	linear	2692	NA	NA	NA	0.251224	0	[Warning: Genotype is not coded 0,1,2, but additive.genotypes was TRUE.]	FALSE
0.861951	ONC3_Q7Z5L0	polygenic_alzheimers_APOE_scaled	NA	0.286465	0.204767	NA	0.162714	linear	354	NA	NA	NA	0.259844	0	[Warning: Genotype is not coded 0,1,2, but additive.genotypes was TRUE.]	FALSE
0.861951	ONC2_P20718	polygenic_alzheimers_APOE_scaled	NA	-0.341211	0.244315	NA	0.163429	linear	354	NA	NA	NA	0.259844	0	[Warning: Genotype is not coded 0,1,2, but additive.genotypes was TRUE.]	FALSE
0.861951	CAM_O14786	polygenic_alzheimers_APOE_scaled	NA	0.0968289	0.0694087	NA	0.163897	linear	353	NA	NA	NA	0.259234	0	[Warning: Genotype is not coded 0,1,2, but additive.genotypes was TRUE.]	FALSE
0.861951	WHITE.CELL.COUNT	polygenic_alzheimers_APOE_scaled	NA	0.040764	0.0292975	NA	0.16422	linear	2820	NA	NA	NA	0.251197	0	[Warning: Genotype is not coded 0,1,2, but additive.genotypes was TRUE.]	FALSE
0.861951	NucleotidePyrimidine.Metabolism..Cytidine.containingN4.acetylcytidine	polygenic_alzheimers_APOE_scaled	NA	0.0527903	0.0379548	NA	0.164438	linear	1789	NA	NA	NA	0.249905	0	[Warning: Genotype is not coded 0,1,2, but additive.genotypes was TRUE.]	FALSE
0.861951	CAM_Q15113	polygenic_alzheimers_APOE_scaled	NA	0.211377	0.151857	NA	0.164835	linear	353	NA	NA	NA	0.259234	0	[Warning: Genotype is not coded 0,1,2, but additive.genotypes was TRUE.]	FALSE
0.863913	CAM_Q14515	polygenic_alzheimers_APOE_scaled	NA	0.158951	0.114583	NA	0.166269	linear	353	NA	NA	NA	0.259234	0	[Warning: Genotype is not coded 0,1,2, but additive.genotypes was TRUE.]	FALSE
0.863913	MET_O95841	polygenic_alzheimers_APOE_scaled	NA	0.168311	0.121393	NA	0.16649	linear	354	NA	NA	NA	0.259844	0	[Warning: Genotype is not coded 0,1,2, but additive.genotypes was TRUE.]	FALSE
0.863913	LipidSecondary.Bile.Acid.Metabolismdeoxycholic.acid.glucuronide	polygenic_alzheimers_APOE_scaled	NA	-0.107086	0.0774569	NA	0.166984	linear	1788	NA	NA	NA	0.24943	0	[Warning: Genotype is not coded 0,1,2, but additive.genotypes was TRUE.]	FALSE
0.863913	LipidSphingolipid.Metabolismglycosyl.N.stearoyl.sphingosine..d18.1.18.0.	polygenic_alzheimers_APOE_scaled	NA	0.0343444	0.0248593	NA	0.167275	linear	1874	NA	NA	NA	0.250374	0	[Warning: Genotype is not coded 0,1,2, but additive.genotypes was TRUE.]	FALSE
0.863913	CVD2_P16860	polygenic_alzheimers_APOE_scaled	NA	0.0872024	0.0631855	NA	0.16767	linear	2691	NA	NA	NA	0.251261	0	[Warning: Genotype is not coded 0,1,2, but additive.genotypes was TRUE.]	FALSE
0.863913	DEV_O00339	polygenic_alzheimers_APOE_scaled	NA	0.18317	0.132727	NA	0.168463	linear	354	NA	NA	NA	0.259844	0	[Warning: Genotype is not coded 0,1,2, but additive.genotypes was TRUE.]	FALSE
0.863913	CRE_Q9UBG0	polygenic_alzheimers_APOE_scaled	NA	0.130575	0.0948423	NA	0.169476	linear	354	NA	NA	NA	0.259844	0	[Warning: Genotype is not coded 0,1,2, but additive.genotypes was TRUE.]	FALSE
0.863913	ONC3_Q9H773	polygenic_alzheimers_APOE_scaled	NA	0.170764	0.124072	NA	0.16961	linear	354	NA	NA	NA	0.259844	0	[Warning: Genotype is not coded 0,1,2, but additive.genotypes was TRUE.]	FALSE
0.863913	ONC3_P01303	polygenic_alzheimers_APOE_scaled	NA	0.381594	0.27755	NA	0.170062	linear	354	NA	NA	NA	0.259844	0	[Warning: Genotype is not coded 0,1,2, but additive.genotypes was TRUE.]	FALSE
0.863913	ONC3_Q96J42	polygenic_alzheimers_APOE_scaled	NA	0.103711	0.075486	NA	0.170357	linear	354	NA	NA	NA	0.259844	0	[Warning: Genotype is not coded 0,1,2, but additive.genotypes was TRUE.]	FALSE
0.863913	LipidPhospholipid.Metabolism1.stearyl.2.docosapentaenoyl.GPC..O.18.0.22.5n3..	polygenic_alzheimers_APOE_scaled	NA	-0.0294114	0.0214826	NA	0.171138	linear	1887	NA	NA	NA	0.250212	0	[Warning: Genotype is not coded 0,1,2, but additive.genotypes was TRUE.]	FALSE
0.863913	LipidSecondary.Bile.Acid.Metabolismglycodeoxycholate.3.sulfate	polygenic_alzheimers_APOE_scaled	NA	-0.096145	0.0703667	NA	0.172002	linear	1809	NA	NA	NA	0.250811	0	[Warning: Genotype is not coded 0,1,2, but additive.genotypes was TRUE.]	FALSE
0.863913	NEU1_Q9H3U7	polygenic_alzheimers_APOE_scaled	NA	0.22444	0.164049	NA	0.172158	linear	354	NA	NA	NA	0.259844	0	[Warning: Genotype is not coded 0,1,2, but additive.genotypes was TRUE.]	FALSE
0.863913	CRE_Q07960	polygenic_alzheimers_APOE_scaled	NA	-0.379037	0.2772	NA	0.172394	linear	354	NA	NA	NA	0.259844	0	[Warning: Genotype is not coded 0,1,2, but additive.genotypes was TRUE.]	FALSE
0.863913	ONC2_O14828	polygenic_alzheimers_APOE_scaled	NA	-0.64504	0.472618	NA	0.173196	linear	354	NA	NA	NA	0.259844	0	[Warning: Genotype is not coded 0,1,2, but additive.genotypes was TRUE.]	FALSE
0.863913	ODA_Q15165	polygenic_alzheimers_APOE_scaled	NA	0.235121	0.172798	NA	0.174505	linear	354	NA	NA	NA	0.259844	0	[Warning: Genotype is not coded 0,1,2, but additive.genotypes was TRUE.]	FALSE
0.863913	CarbohydrateGlycolysis..Gluconeogenesis..and.Pyruvate.Metabolismpyruvate	polygenic_alzheimers_APOE_scaled	NA	0.0314664	0.0231802	NA	0.174797	linear	1887	NA	NA	NA	0.250401	0	[Warning: Genotype is not coded 0,1,2, but additive.genotypes was TRUE.]	FALSE
0.863913	DEV_P29350	polygenic_alzheimers_APOE_scaled	NA	-0.431917	0.318227	NA	0.175583	linear	354	NA	NA	NA	0.259844	0	[Warning: Genotype is not coded 0,1,2, but additive.genotypes was TRUE.]	FALSE
0.863913	DEV_P19256	polygenic_alzheimers_APOE_scaled	NA	0.145279	0.107048	NA	0.175621	linear	354	NA	NA	NA	0.259844	0	[Warning: Genotype is not coded 0,1,2, but additive.genotypes was TRUE.]	FALSE
0.863913	MET_P13611	polygenic_alzheimers_APOE_scaled	NA	0.191685	0.141254	NA	0.17566	linear	354	NA	NA	NA	0.259844	0	[Warning: Genotype is not coded 0,1,2, but additive.genotypes was TRUE.]	FALSE
0.863913	CAM_P16871	polygenic_alzheimers_APOE_scaled	NA	-0.226124	0.166828	NA	0.176167	linear	353	NA	NA	NA	0.259234	0	[Warning: Genotype is not coded 0,1,2, but additive.genotypes was TRUE.]	FALSE
0.863913	XenobioticsFood.Component.Plantthymol.sulfate	polygenic_alzheimers_APOE_scaled	NA	0.185098	0.13686	NA	0.176393	linear	1850	NA	NA	NA	0.250092	0	[Warning: Genotype is not coded 0,1,2, but additive.genotypes was TRUE.]	FALSE
0.863913	DEV_P50895	polygenic_alzheimers_APOE_scaled	NA	0.162437	0.11991	NA	0.176412	linear	354	NA	NA	NA	0.259844	0	[Warning: Genotype is not coded 0,1,2, but additive.genotypes was TRUE.]	FALSE
0.863913	ODA_P53582	polygenic_alzheimers_APOE_scaled	NA	0.109055	0.081021	NA	0.17918	linear	354	NA	NA	NA	0.259844	0	[Warning: Genotype is not coded 0,1,2, but additive.genotypes was TRUE.]	FALSE
0.863913	NEU1_Q96GW7	polygenic_alzheimers_APOE_scaled	NA	0.207881	0.154686	NA	0.179866	linear	354	NA	NA	NA	0.259844	0	[Warning: Genotype is not coded 0,1,2, but additive.genotypes was TRUE.]	FALSE
0.863913	IRE_P05412	polygenic_alzheimers_APOE_scaled	NA	0.642017	0.477843	NA	0.179966	linear	354	NA	NA	NA	0.259844	0	[Warning: Genotype is not coded 0,1,2, but additive.genotypes was TRUE.]	FALSE
0.863913	INF_P42830	polygenic_alzheimers_APOE_scaled	NA	-0.218567	0.163321	NA	0.180923	linear	2694	NA	NA	NA	0.251254	0	[Warning: Genotype is not coded 0,1,2, but additive.genotypes was TRUE.]	FALSE
0.863913	PeptideGamma.glutamyl.Amino.Acidgamma.glutamylhistidine	polygenic_alzheimers_APOE_scaled	NA	0.0334563	0.0250017	NA	0.181007	linear	1866	NA	NA	NA	0.250635	0	[Warning: Genotype is not coded 0,1,2, but additive.genotypes was TRUE.]	FALSE
0.863913	CRE_O00220	polygenic_alzheimers_APOE_scaled	NA	0.16359	0.122367	NA	0.182141	linear	354	NA	NA	NA	0.259844	0	[Warning: Genotype is not coded 0,1,2, but additive.genotypes was TRUE.]	FALSE
0.863913	MET_Q9UKJ0	polygenic_alzheimers_APOE_scaled	NA	0.300545	0.224884	NA	0.182281	linear	354	NA	NA	NA	0.259844	0	[Warning: Genotype is not coded 0,1,2, but additive.genotypes was TRUE.]	FALSE
0.863913	Amino.AcidUrea.cycle..Arginine.and.Proline.Metabolismhomocitrulline	polygenic_alzheimers_APOE_scaled	NA	-0.0650332	0.0487869	NA	0.182714	linear	1665	NA	NA	NA	0.250076	0	[Warning: Genotype is not coded 0,1,2, but additive.genotypes was TRUE.]	FALSE
0.863913	LipidPrimary.Bile.Acid.Metabolismtaurochenodeoxycholate	polygenic_alzheimers_APOE_scaled	NA	-0.131595	0.0987378	NA	0.182775	linear	1803	NA	NA	NA	0.249727	0	[Warning: Genotype is not coded 0,1,2, but additive.genotypes was TRUE.]	FALSE
0.863913	IRE_P14317	polygenic_alzheimers_APOE_scaled	NA	-0.50958	0.381998	NA	0.183086	linear	354	NA	NA	NA	0.259844	0	[Warning: Genotype is not coded 0,1,2, but additive.genotypes was TRUE.]	FALSE
0.863913	LipidPolyunsaturated.Fatty.Acid..n3.and.n6.docosadienoate..22.2n6.	polygenic_alzheimers_APOE_scaled	NA	0.0478785	0.0360139	NA	0.183861	linear	1896	NA	NA	NA	0.250682	0	[Warning: Genotype is not coded 0,1,2, but additive.genotypes was TRUE.]	FALSE
0.863913	NEU1_O43155	polygenic_alzheimers_APOE_scaled	NA	0.159654	0.119897	NA	0.183872	linear	354	NA	NA	NA	0.259844	0	[Warning: Genotype is not coded 0,1,2, but additive.genotypes was TRUE.]	FALSE
0.863913	DEV_P48745	polygenic_alzheimers_APOE_scaled	NA	0.165802	0.12452	NA	0.183894	linear	354	NA	NA	NA	0.259844	0	[Warning: Genotype is not coded 0,1,2, but additive.genotypes was TRUE.]	FALSE
0.863913	NEX_Q9H4A9	polygenic_alzheimers_APOE_scaled	NA	0.183131	0.137553	NA	0.183951	linear	354	NA	NA	NA	0.259844	0	[Warning: Genotype is not coded 0,1,2, but additive.genotypes was TRUE.]	FALSE
0.863913	CVD2_Q8TAD2	polygenic_alzheimers_APOE_scaled	NA	0.0644424	0.0484937	NA	0.184	linear	2691	NA	NA	NA	0.251261	0	[Warning: Genotype is not coded 0,1,2, but additive.genotypes was TRUE.]	FALSE
0.863913	ONC3_Q9NTU7	polygenic_alzheimers_APOE_scaled	NA	0.185198	0.139192	NA	0.184224	linear	354	NA	NA	NA	0.259844	0	[Warning: Genotype is not coded 0,1,2, but additive.genotypes was TRUE.]	FALSE
0.863913	ODA_Q9Y5L3	polygenic_alzheimers_APOE_scaled	NA	-0.118562	0.0892349	NA	0.184841	linear	354	NA	NA	NA	0.259844	0	[Warning: Genotype is not coded 0,1,2, but additive.genotypes was TRUE.]	FALSE
0.863913	ODA_Q8NC01	polygenic_alzheimers_APOE_scaled	NA	0.175285	0.131955	NA	0.18493	linear	354	NA	NA	NA	0.259844	0	[Warning: Genotype is not coded 0,1,2, but additive.genotypes was TRUE.]	FALSE
0.863913	NEU1_Q9P0K1	polygenic_alzheimers_APOE_scaled	NA	0.200139	0.151218	NA	0.186537	linear	354	NA	NA	NA	0.259844	0	[Warning: Genotype is not coded 0,1,2, but additive.genotypes was TRUE.]	FALSE
0.863913	NEU1_Q92752	polygenic_alzheimers_APOE_scaled	NA	0.216096	0.163372	NA	0.1868	linear	354	NA	NA	NA	0.259844	0	[Warning: Genotype is not coded 0,1,2, but additive.genotypes was TRUE.]	FALSE
0.863913	DEV_O95721	polygenic_alzheimers_APOE_scaled	NA	-0.604118	0.45712	NA	0.187183	linear	354	NA	NA	NA	0.259844	0	[Warning: Genotype is not coded 0,1,2, but additive.genotypes was TRUE.]	FALSE
0.863913	PLATELET.COUNT.THOUSAND	polygenic_alzheimers_APOE_scaled	NA	-0.0387829	0.0294306	NA	0.187687	linear	2817	NA	NA	NA	0.251185	0	[Warning: Genotype is not coded 0,1,2, but additive.genotypes was TRUE.]	FALSE
0.863913	CAM_Q9BXR6	polygenic_alzheimers_APOE_scaled	NA	0.20001	0.15161	NA	0.187962	linear	353	NA	NA	NA	0.259234	0	[Warning: Genotype is not coded 0,1,2, but additive.genotypes was TRUE.]	FALSE
0.863913	IRE_Q07065	polygenic_alzheimers_APOE_scaled	NA	0.152587	0.115867	NA	0.188738	linear	354	NA	NA	NA	0.259844	0	[Warning: Genotype is not coded 0,1,2, but additive.genotypes was TRUE.]	FALSE
0.863913	ONC2_P50579	polygenic_alzheimers_APOE_scaled	NA	-0.367995	0.279661	NA	0.189092	linear	354	NA	NA	NA	0.259844	0	[Warning: Genotype is not coded 0,1,2, but additive.genotypes was TRUE.]	FALSE
0.863913	CRE_O95988	polygenic_alzheimers_APOE_scaled	NA	0.537958	0.409413	NA	0.189726	linear	354	NA	NA	NA	0.259844	0	[Warning: Genotype is not coded 0,1,2, but additive.genotypes was TRUE.]	FALSE
0.863913	ONC3_P09110	polygenic_alzheimers_APOE_scaled	NA	-0.393286	0.299474	NA	0.189967	linear	354	NA	NA	NA	0.259844	0	[Warning: Genotype is not coded 0,1,2, but additive.genotypes was TRUE.]	FALSE
0.863913	CAM_P01034	polygenic_alzheimers_APOE_scaled	NA	0.20743	0.158042	NA	0.190226	linear	353	NA	NA	NA	0.259234	0	[Warning: Genotype is not coded 0,1,2, but additive.genotypes was TRUE.]	FALSE
0.863913	Amino.AcidGlutathione.Metabolism5.oxoproline	polygenic_alzheimers_APOE_scaled	NA	0.024619	0.0187991	NA	0.190497	linear	1894	NA	NA	NA	0.250465	0	[Warning: Genotype is not coded 0,1,2, but additive.genotypes was TRUE.]	FALSE
0.863913	CAM_P39060	polygenic_alzheimers_APOE_scaled	NA	0.209225	0.159599	NA	0.190747	linear	353	NA	NA	NA	0.259234	0	[Warning: Genotype is not coded 0,1,2, but additive.genotypes was TRUE.]	FALSE
0.863913	CAM_O75015	polygenic_alzheimers_APOE_scaled	NA	0.235675	0.179811	NA	0.190838	linear	353	NA	NA	NA	0.259234	0	[Warning: Genotype is not coded 0,1,2, but additive.genotypes was TRUE.]	FALSE
0.863913	ODA_P09960	polygenic_alzheimers_APOE_scaled	NA	0.219438	0.167493	NA	0.19102	linear	354	NA	NA	NA	0.259844	0	[Warning: Genotype is not coded 0,1,2, but additive.genotypes was TRUE.]	FALSE
0.863913	LipidFatty.Acid..Dicarboxylate3.carboxy.4.methyl.5.pentyl.2.furanpropionate..3.CMPFP...	polygenic_alzheimers_APOE_scaled	NA	0.0406237	0.0310645	NA	0.191128	linear	1888	NA	NA	NA	0.25038	0	[Warning: Genotype is not coded 0,1,2, but additive.genotypes was TRUE.]	FALSE
0.863913	DEV_Q5KU26	polygenic_alzheimers_APOE_scaled	NA	0.193686	0.147884	NA	0.191161	linear	354	NA	NA	NA	0.259844	0	[Warning: Genotype is not coded 0,1,2, but additive.genotypes was TRUE.]	FALSE
0.863913	LipidPlasmalogen1..1.enyl.stearoyl..2.oleoyl.GPE..P.18.0.18.1.	polygenic_alzheimers_APOE_scaled	NA	-0.0465405	0.0356005	NA	0.191272	linear	1879	NA	NA	NA	0.25081	0	[Warning: Genotype is not coded 0,1,2, but additive.genotypes was TRUE.]	FALSE
0.863913	XenobioticsFood.Component.Plantglucuronide.of.piperine.metabolite.C17H21NO3..4..	polygenic_alzheimers_APOE_scaled	NA	0.0912769	0.0699503	NA	0.1921	linear	1806	NA	NA	NA	0.250894	0	[Warning: Genotype is not coded 0,1,2, but additive.genotypes was TRUE.]	FALSE
0.863913	DHA	polygenic_alzheimers_APOE_scaled	NA	-0.0375992	0.0288206	NA	0.192139	linear	2782	NA	NA	NA	0.251115	0	[Warning: Genotype is not coded 0,1,2, but additive.genotypes was TRUE.]	FALSE
0.863913	CRE_O43521.2	polygenic_alzheimers_APOE_scaled	NA	0.229681	0.175855	NA	0.192392	linear	354	NA	NA	NA	0.259844	0	[Warning: Genotype is not coded 0,1,2, but additive.genotypes was TRUE.]	FALSE
0.863913	CVD2_P01127	polygenic_alzheimers_APOE_scaled	NA	-0.144913	0.111245	NA	0.19281	linear	2691	NA	NA	NA	0.251261	0	[Warning: Genotype is not coded 0,1,2, but additive.genotypes was TRUE.]	FALSE
0.863913	NEX_Q9Y4X3	polygenic_alzheimers_APOE_scaled	NA	0.147337	0.112938	NA	0.192904	linear	354	NA	NA	NA	0.259844	0	[Warning: Genotype is not coded 0,1,2, but additive.genotypes was TRUE.]	FALSE
0.863913	ODA_Q9NRA1	polygenic_alzheimers_APOE_scaled	NA	0.170534	0.130988	NA	0.193815	linear	354	NA	NA	NA	0.259844	0	[Warning: Genotype is not coded 0,1,2, but additive.genotypes was TRUE.]	FALSE
0.863913	IRE_Q04637	polygenic_alzheimers_APOE_scaled	NA	-0.579265	0.444958	NA	0.193836	linear	354	NA	NA	NA	0.259844	0	[Warning: Genotype is not coded 0,1,2, but additive.genotypes was TRUE.]	FALSE
0.863913	LipidPlasmalogen1..1.enyl.stearoyl..2.arachidonoyl.GPE..P.18.0.20.4..	polygenic_alzheimers_APOE_scaled	NA	-0.0398096	0.0306316	NA	0.193887	linear	1897	NA	NA	NA	0.250726	0	[Warning: Genotype is not coded 0,1,2, but additive.genotypes was TRUE.]	FALSE
0.863913	NEX_Q9Y680	polygenic_alzheimers_APOE_scaled	NA	-0.273027	0.210028	NA	0.194481	linear	354	NA	NA	NA	0.259844	0	[Warning: Genotype is not coded 0,1,2, but additive.genotypes was TRUE.]	FALSE
0.863913	DEV_P08236	polygenic_alzheimers_APOE_scaled	NA	0.318246	0.244926	NA	0.194686	linear	354	NA	NA	NA	0.259844	0	[Warning: Genotype is not coded 0,1,2, but additive.genotypes was TRUE.]	FALSE
0.863913	Amino.AcidTryptophan.Metabolism3.indoxyl.sulfate	polygenic_alzheimers_APOE_scaled	NA	-0.0478218	0.0369354	NA	0.19557	linear	1867	NA	NA	NA	0.250783	0	[Warning: Genotype is not coded 0,1,2, but additive.genotypes was TRUE.]	FALSE
0.863913	NucleotidePyrimidine.Metabolism..Uracil.containingpseudouridine	polygenic_alzheimers_APOE_scaled	NA	0.0171452	0.0132428	NA	0.195588	linear	1899	NA	NA	NA	0.250481	0	[Warning: Genotype is not coded 0,1,2, but additive.genotypes was TRUE.]	FALSE
0.863913	INF_P78423	polygenic_alzheimers_APOE_scaled	NA	-0.0754521	0.0583066	NA	0.195757	linear	2694	NA	NA	NA	0.251254	0	[Warning: Genotype is not coded 0,1,2, but additive.genotypes was TRUE.]	FALSE
0.864456	MET_Q9H6B4	polygenic_alzheimers_APOE_scaled	NA	0.227932	0.176059	NA	0.196311	linear	354	NA	NA	NA	0.259844	0	[Warning: Genotype is not coded 0,1,2, but additive.genotypes was TRUE.]	FALSE
0.866353	LipidSteroidcortisone	polygenic_alzheimers_APOE_scaled	NA	-0.0280645	0.0217537	NA	0.197173	linear	1890	NA	NA	NA	0.249627	0	[Warning: Genotype is not coded 0,1,2, but additive.genotypes was TRUE.]	FALSE
0.867197	IRE_Q96SB3	polygenic_alzheimers_APOE_scaled	NA	-0.564731	0.438036	NA	0.198178	linear	354	NA	NA	NA	0.259844	0	[Warning: Genotype is not coded 0,1,2, but additive.genotypes was TRUE.]	FALSE
0.867197	CRE_P01242	polygenic_alzheimers_APOE_scaled	NA	0.773109	0.599819	NA	0.198293	linear	354	NA	NA	NA	0.259844	0	[Warning: Genotype is not coded 0,1,2, but additive.genotypes was TRUE.]	FALSE
0.867197	IRE_Q13241	polygenic_alzheimers_APOE_scaled	NA	0.24058	0.186904	NA	0.19889	linear	354	NA	NA	NA	0.259844	0	[Warning: Genotype is not coded 0,1,2, but additive.genotypes was TRUE.]	FALSE
0.867197	NEX_Q8N474	polygenic_alzheimers_APOE_scaled	NA	0.242722	0.188653	NA	0.199092	linear	354	NA	NA	NA	0.259844	0	[Warning: Genotype is not coded 0,1,2, but additive.genotypes was TRUE.]	FALSE
0.868915	NEX_P41208	polygenic_alzheimers_APOE_scaled	NA	-0.403008	0.314081	NA	0.200304	linear	354	NA	NA	NA	0.259844	0	[Warning: Genotype is not coded 0,1,2, but additive.genotypes was TRUE.]	FALSE
0.868915	LipidFatty.Acid.Metabolism.Acyl.Carnitine.arachidonoylcarnitine..C20.4.	polygenic_alzheimers_APOE_scaled	NA	0.0443078	0.0346428	NA	0.201059	linear	1879	NA	NA	NA	0.249975	0	[Warning: Genotype is not coded 0,1,2, but additive.genotypes was TRUE.]	FALSE
0.868915	CAM_P19320	polygenic_alzheimers_APOE_scaled	NA	0.157324	0.122918	NA	0.201438	linear	353	NA	NA	NA	0.259234	0	[Warning: Genotype is not coded 0,1,2, but additive.genotypes was TRUE.]	FALSE
0.868915	ODA_Q86SR1	polygenic_alzheimers_APOE_scaled	NA	0.159338	0.124698	NA	0.20218	linear	354	NA	NA	NA	0.259844	0	[Warning: Genotype is not coded 0,1,2, but additive.genotypes was TRUE.]	FALSE
0.868915	INF_P05231	polygenic_alzheimers_APOE_scaled	NA	0.148991	0.116857	NA	0.202427	linear	2694	NA	NA	NA	0.251254	0	[Warning: Genotype is not coded 0,1,2, but additive.genotypes was TRUE.]	FALSE
0.868915	LipidFatty.Acid.Metabolism.Acyl.Carnitine.cis.4.decenoylcarnitine..C10.1.	polygenic_alzheimers_APOE_scaled	NA	0.0516698	0.0405251	NA	0.202465	linear	1887	NA	NA	NA	0.250399	0	[Warning: Genotype is not coded 0,1,2, but additive.genotypes was TRUE.]	FALSE
0.868915	CRE_Q9NZ53	polygenic_alzheimers_APOE_scaled	NA	0.174676	0.136935	NA	0.202948	linear	354	NA	NA	NA	0.259844	0	[Warning: Genotype is not coded 0,1,2, but additive.genotypes was TRUE.]	FALSE
0.868915	LipidEndocannabinoidoleoyl.ethanolamide	polygenic_alzheimers_APOE_scaled	NA	0.0454662	0.0357536	NA	0.203654	linear	1877	NA	NA	NA	0.250608	0	[Warning: Genotype is not coded 0,1,2, but additive.genotypes was TRUE.]	FALSE
0.868915	ONC3_Q9UHD8	polygenic_alzheimers_APOE_scaled	NA	0.113003	0.0887544	NA	0.2038	linear	354	NA	NA	NA	0.259844	0	[Warning: Genotype is not coded 0,1,2, but additive.genotypes was TRUE.]	FALSE
0.868915	ODA_P07947	polygenic_alzheimers_APOE_scaled	NA	-0.623758	0.489927	NA	0.203814	linear	354	NA	NA	NA	0.259844	0	[Warning: Genotype is not coded 0,1,2, but additive.genotypes was TRUE.]	FALSE
0.870038	LipidSphingolipid.Metabolismsphingomyelin..d18.2.21.0..d16.2.23.0..	polygenic_alzheimers_APOE_scaled	NA	0.0315492	0.0248829	NA	0.204986	linear	1900	NA	NA	NA	0.250446	0	[Warning: Genotype is not coded 0,1,2, but additive.genotypes was TRUE.]	FALSE
0.870038	NucleotidePyrimidine.Metabolism..Uracil.containing3..3.amino.3.carboxypropyl.uridine.	polygenic_alzheimers_APOE_scaled	NA	0.0241751	0.0190758	NA	0.205206	linear	1817	NA	NA	NA	0.25071	0	[Warning: Genotype is not coded 0,1,2, but additive.genotypes was TRUE.]	FALSE
0.870038	NEX_P78560	polygenic_alzheimers_APOE_scaled	NA	-0.462866	0.364816	NA	0.205377	linear	354	NA	NA	NA	0.259844	0	[Warning: Genotype is not coded 0,1,2, but additive.genotypes was TRUE.]	FALSE
0.871514	ONC2_P09486	polygenic_alzheimers_APOE_scaled	NA	-0.10005	0.0790859	NA	0.206694	linear	354	NA	NA	NA	0.259844	0	[Warning: Genotype is not coded 0,1,2, but additive.genotypes was TRUE.]	FALSE
0.871514	DEV_Q9BY76	polygenic_alzheimers_APOE_scaled	NA	0.231141	0.182839	NA	0.207017	linear	354	NA	NA	NA	0.259844	0	[Warning: Genotype is not coded 0,1,2, but additive.genotypes was TRUE.]	FALSE
0.871514	ONC3_Q9H0P0	polygenic_alzheimers_APOE_scaled	NA	-0.510497	0.403827	NA	0.207028	linear	354	NA	NA	NA	0.259844	0	[Warning: Genotype is not coded 0,1,2, but additive.genotypes was TRUE.]	FALSE
0.873267	CVD2_Q12866	polygenic_alzheimers_APOE_scaled	NA	-0.0731267	0.0580503	NA	0.207883	linear	2691	NA	NA	NA	0.251261	0	[Warning: Genotype is not coded 0,1,2, but additive.genotypes was TRUE.]	FALSE
0.873267	NEU1_Q08345	polygenic_alzheimers_APOE_scaled	NA	0.133412	0.105835	NA	0.208314	linear	354	NA	NA	NA	0.259844	0	[Warning: Genotype is not coded 0,1,2, but additive.genotypes was TRUE.]	FALSE
0.873947	LipidFatty.Acid.Metabolism.Acyl.Carnitine.dihomo.linoleoylcarnitine..C20.2..	polygenic_alzheimers_APOE_scaled	NA	0.0377116	0.0300013	NA	0.208912	linear	1867	NA	NA	NA	0.250116	0	[Warning: Genotype is not coded 0,1,2, but additive.genotypes was TRUE.]	FALSE
0.875152	CAM_P07911	polygenic_alzheimers_APOE_scaled	NA	0.155099	0.12347	NA	0.209905	linear	353	NA	NA	NA	0.259234	0	[Warning: Genotype is not coded 0,1,2, but additive.genotypes was TRUE.]	FALSE
0.875152	HEMATOCRIT	polygenic_alzheimers_APOE_scaled	NA	0.011021	0.00880086	NA	0.210578	linear	2820	NA	NA	NA	0.251197	0	[Warning: Genotype is not coded 0,1,2, but additive.genotypes was TRUE.]	FALSE
0.875152	PeptideGamma.glutamyl.Amino.Acidgamma.glutamyltyrosine	polygenic_alzheimers_APOE_scaled	NA	0.0302081	0.0241348	NA	0.210857	linear	1882	NA	NA	NA	0.250325	0	[Warning: Genotype is not coded 0,1,2, but additive.genotypes was TRUE.]	FALSE
0.875152	INF_P80075	polygenic_alzheimers_APOE_scaled	NA	-0.117121	0.0936747	NA	0.211302	linear	2694	NA	NA	NA	0.251254	0	[Warning: Genotype is not coded 0,1,2, but additive.genotypes was TRUE.]	FALSE
0.875152	CVD3_P08833	polygenic_alzheimers_APOE_scaled	NA	-0.193077	0.154543	NA	0.211649	linear	2692	NA	NA	NA	0.251224	0	[Warning: Genotype is not coded 0,1,2, but additive.genotypes was TRUE.]	FALSE
0.875152	DEV_Q8TEU8	polygenic_alzheimers_APOE_scaled	NA	0.171453	0.137063	NA	0.211815	linear	354	NA	NA	NA	0.259844	0	[Warning: Genotype is not coded 0,1,2, but additive.genotypes was TRUE.]	FALSE
0.87978	CVD3_P56470	polygenic_alzheimers_APOE_scaled	NA	-0.0918717	0.0738139	NA	0.213373	linear	2692	NA	NA	NA	0.251224	0	[Warning: Genotype is not coded 0,1,2, but additive.genotypes was TRUE.]	FALSE
0.881256	IRE_Q12968	polygenic_alzheimers_APOE_scaled	NA	-0.191957	0.154661	NA	0.215392	linear	354	NA	NA	NA	0.259844	0	[Warning: Genotype is not coded 0,1,2, but additive.genotypes was TRUE.]	FALSE
0.881256	ONC3_Q08174	polygenic_alzheimers_APOE_scaled	NA	0.0869438	0.0700786	NA	0.215571	linear	354	NA	NA	NA	0.259844	0	[Warning: Genotype is not coded 0,1,2, but additive.genotypes was TRUE.]	FALSE
0.881256	CRE_P52564	polygenic_alzheimers_APOE_scaled	NA	-0.43845	0.353749	NA	0.216023	linear	354	NA	NA	NA	0.259844	0	[Warning: Genotype is not coded 0,1,2, but additive.genotypes was TRUE.]	FALSE
0.881256	Amino.AcidPhenylalanine.and.Tyrosine.Metabolismphenol.sulfate	polygenic_alzheimers_APOE_scaled	NA	-0.0726367	0.0587444	NA	0.216432	linear	1884	NA	NA	NA	0.250182	0	[Warning: Genotype is not coded 0,1,2, but additive.genotypes was TRUE.]	FALSE
0.881256	ONC3_Q99536	polygenic_alzheimers_APOE_scaled	NA	0.0918603	0.0741952	NA	0.216522	linear	354	NA	NA	NA	0.259844	0	[Warning: Genotype is not coded 0,1,2, but additive.genotypes was TRUE.]	FALSE
0.881256	LipidFatty.Acid.Metabolism.Acyl.Glycine.trans.2.hexenoylglycine	polygenic_alzheimers_APOE_scaled	NA	0.0790013	0.0639922	NA	0.217179	linear	1627	NA	NA	NA	0.249287	0	[Warning: Genotype is not coded 0,1,2, but additive.genotypes was TRUE.]	FALSE
0.881256	LipidLysolipid1.docosapentaenoyl.GPC..22.5n3..	polygenic_alzheimers_APOE_scaled	NA	0.0378664	0.0306901	NA	0.217421	linear	1881	NA	NA	NA	0.250639	0	[Warning: Genotype is not coded 0,1,2, but additive.genotypes was TRUE.]	FALSE
0.881256	Amino.AcidLeucine..Isoleucine.and.Valine.Metabolism3.hydroxy.2.ethylpropionate	polygenic_alzheimers_APOE_scaled	NA	0.0309721	0.0251529	NA	0.218344	linear	1904	NA	NA	NA	0.249802	0	[Warning: Genotype is not coded 0,1,2, but additive.genotypes was TRUE.]	FALSE
0.881256	INF_O15169	polygenic_alzheimers_APOE_scaled	NA	-0.22847	0.18563	NA	0.218512	linear	2694	NA	NA	NA	0.251254	0	[Warning: Genotype is not coded 0,1,2, but additive.genotypes was TRUE.]	FALSE
0.881256	CarbohydrateGlycolysis..Gluconeogenesis..and.Pyruvate.Metabolism3.phosphoglycerate	polygenic_alzheimers_APOE_scaled	NA	0.0674558	0.0548506	NA	0.218936	linear	1729	NA	NA	NA	0.250243	0	[Warning: Genotype is not coded 0,1,2, but additive.genotypes was TRUE.]	FALSE
0.881256	DEV_Q86T13	polygenic_alzheimers_APOE_scaled	NA	0.178225	0.144819	NA	0.219279	linear	354	NA	NA	NA	0.259844	0	[Warning: Genotype is not coded 0,1,2, but additive.genotypes was TRUE.]	FALSE
0.881256	LipidLysolipid1.linolenoyl.GPC..18.3..	polygenic_alzheimers_APOE_scaled	NA	0.046185	0.0375867	NA	0.219316	linear	1895	NA	NA	NA	0.250463	0	[Warning: Genotype is not coded 0,1,2, but additive.genotypes was TRUE.]	FALSE
0.881256	ODA_Q9Y4K4	polygenic_alzheimers_APOE_scaled	NA	-0.665969	0.541324	NA	0.219436	linear	354	NA	NA	NA	0.259844	0	[Warning: Genotype is not coded 0,1,2, but additive.genotypes was TRUE.]	FALSE
0.884145	IRE_Q9UNE0	polygenic_alzheimers_APOE_scaled	NA	-0.306871	0.250093	NA	0.220647	linear	354	NA	NA	NA	0.259844	0	[Warning: Genotype is not coded 0,1,2, but additive.genotypes was TRUE.]	FALSE
0.884145	INF_P15692	polygenic_alzheimers_APOE_scaled	NA	-0.0735338	0.0601394	NA	0.221542	linear	2694	NA	NA	NA	0.251254	0	[Warning: Genotype is not coded 0,1,2, but additive.genotypes was TRUE.]	FALSE
0.884145	MET_P19971	polygenic_alzheimers_APOE_scaled	NA	-0.36107	0.294862	NA	0.221583	linear	354	NA	NA	NA	0.259844	0	[Warning: Genotype is not coded 0,1,2, but additive.genotypes was TRUE.]	FALSE
0.884145	Amino.AcidAlanine.and.Aspartate.Metabolismaspartate	polygenic_alzheimers_APOE_scaled	NA	0.0351094	0.02876	NA	0.222325	linear	1899	NA	NA	NA	0.249842	0	[Warning: Genotype is not coded 0,1,2, but additive.genotypes was TRUE.]	FALSE
0.884145	NEU1_P21757	polygenic_alzheimers_APOE_scaled	NA	0.187497	0.153374	NA	0.222357	linear	354	NA	NA	NA	0.259844	0	[Warning: Genotype is not coded 0,1,2, but additive.genotypes was TRUE.]	FALSE
0.885038	INF_O95750	polygenic_alzheimers_APOE_scaled	NA	-0.152471	0.125098	NA	0.223022	linear	2694	NA	NA	NA	0.251254	0	[Warning: Genotype is not coded 0,1,2, but additive.genotypes was TRUE.]	FALSE
0.891396	LipidLysolipid2.myristoyl.GPC..14.0..	polygenic_alzheimers_APOE_scaled	NA	0.0468332	0.0386045	NA	0.22523	linear	1815	NA	NA	NA	0.250361	0	[Warning: Genotype is not coded 0,1,2, but additive.genotypes was TRUE.]	FALSE
0.891396	XenobioticsBenzoate.Metabolism4.ethylphenylsulfate	polygenic_alzheimers_APOE_scaled	NA	0.197422	0.162951	NA	0.225839	linear	1882	NA	NA	NA	0.250666	0	[Warning: Genotype is not coded 0,1,2, but additive.genotypes was TRUE.]	FALSE
0.891396	LipidPrimary.Bile.Acid.Metabolismglycochenodeoxycholate	polygenic_alzheimers_APOE_scaled	NA	-0.0972895	0.0803549	NA	0.226145	linear	1881	NA	NA	NA	0.249957	0	[Warning: Genotype is not coded 0,1,2, but additive.genotypes was TRUE.]	FALSE
0.891396	LipidFatty.Acid.Metabolism.Acyl.Carnitine.5.dodecenoylcarnitine..C12.1.	polygenic_alzheimers_APOE_scaled	NA	0.058892	0.0486852	NA	0.226568	linear	1860	NA	NA	NA	0.250383	0	[Warning: Genotype is not coded 0,1,2, but additive.genotypes was TRUE.]	FALSE
0.891396	Amino.AcidLysine.MetabolismN6.acetyllysine	polygenic_alzheimers_APOE_scaled	NA	0.0191268	0.0158261	NA	0.226983	linear	1891	NA	NA	NA	0.250336	0	[Warning: Genotype is not coded 0,1,2, but additive.genotypes was TRUE.]	FALSE
0.891396	LipidLysoplasmalogen1..1.enyl.palmitoyl..GPC..P.16.0..	polygenic_alzheimers_APOE_scaled	NA	0.0404982	0.0335358	NA	0.227349	linear	1888	NA	NA	NA	0.250301	0	[Warning: Genotype is not coded 0,1,2, but additive.genotypes was TRUE.]	FALSE
0.891396	INF_Q07011	polygenic_alzheimers_APOE_scaled	NA	-0.0713417	0.0591313	NA	0.227732	linear	2694	NA	NA	NA	0.251254	0	[Warning: Genotype is not coded 0,1,2, but additive.genotypes was TRUE.]	FALSE
0.892873	MET_O43827	polygenic_alzheimers_APOE_scaled	NA	0.125251	0.103837	NA	0.228554	linear	354	NA	NA	NA	0.259844	0	[Warning: Genotype is not coded 0,1,2, but additive.genotypes was TRUE.]	FALSE
0.894456	XenobioticsFood.Component.Plant3.indoleglyoxylic.acid	polygenic_alzheimers_APOE_scaled	NA	0.0402601	0.0334892	NA	0.229451	linear	1809	NA	NA	NA	0.251194	0	[Warning: Genotype is not coded 0,1,2, but additive.genotypes was TRUE.]	FALSE
0.894456	DEV_P47712	polygenic_alzheimers_APOE_scaled	NA	-0.34458	0.286466	NA	0.22985	linear	354	NA	NA	NA	0.259844	0	[Warning: Genotype is not coded 0,1,2, but additive.genotypes was TRUE.]	FALSE
0.896824	LipidMonoacylglycerol1.oleoylglycerol..18.1.	polygenic_alzheimers_APOE_scaled	NA	0.0684906	0.0574647	NA	0.233462	linear	1884	NA	NA	NA	0.251532	0	[Warning: Genotype is not coded 0,1,2, but additive.genotypes was TRUE.]	FALSE
0.896824	ONC2_P35052	polygenic_alzheimers_APOE_scaled	NA	0.164158	0.137562	NA	0.233553	linear	354	NA	NA	NA	0.259844	0	[Warning: Genotype is not coded 0,1,2, but additive.genotypes was TRUE.]	FALSE
0.896824	LipidPlasmalogen1..1.enyl.stearoyl..2.docosahexaenoyl.GPC..P.18.0.22.6..	polygenic_alzheimers_APOE_scaled	NA	-0.0391776	0.0328918	NA	0.233764	linear	1882	NA	NA	NA	0.250502	0	[Warning: Genotype is not coded 0,1,2, but additive.genotypes was TRUE.]	FALSE
0.896824	ONC2_P01133	polygenic_alzheimers_APOE_scaled	NA	-0.517053	0.433785	NA	0.234095	linear	354	NA	NA	NA	0.259844	0	[Warning: Genotype is not coded 0,1,2, but additive.genotypes was TRUE.]	FALSE
0.896824	ONC2_P15692	polygenic_alzheimers_APOE_scaled	NA	0.176496	0.148786	NA	0.236339	linear	354	NA	NA	NA	0.259844	0	[Warning: Genotype is not coded 0,1,2, but additive.genotypes was TRUE.]	FALSE
0.896824	LipidSecondary.Bile.Acid.Metabolismtaurodeoxycholate	polygenic_alzheimers_APOE_scaled	NA	-0.12651	0.106939	NA	0.23697	linear	1691	NA	NA	NA	0.249866	0	[Warning: Genotype is not coded 0,1,2, but additive.genotypes was TRUE.]	FALSE
0.896824	CVD2_Q9UIB8	polygenic_alzheimers_APOE_scaled	NA	-0.0834315	0.0706052	NA	0.237444	linear	2691	NA	NA	NA	0.251261	0	[Warning: Genotype is not coded 0,1,2, but additive.genotypes was TRUE.]	FALSE
0.896824	CVD2_Q13043	polygenic_alzheimers_APOE_scaled	NA	-0.147262	0.124773	NA	0.238008	linear	2691	NA	NA	NA	0.251261	0	[Warning: Genotype is not coded 0,1,2, but additive.genotypes was TRUE.]	FALSE
0.896824	LipidFatty.Acid.Metabolism..also.BCAA.Metabolism.propionylglycine	polygenic_alzheimers_APOE_scaled	NA	0.0515733	0.0437589	NA	0.238725	linear	1773	NA	NA	NA	0.249843	0	[Warning: Genotype is not coded 0,1,2, but additive.genotypes was TRUE.]	FALSE
0.896824	LipidLysolipid1.dihomo.linolenoyl.GPE..20.3n3.or.6..	polygenic_alzheimers_APOE_scaled	NA	0.0451964	0.0383701	NA	0.238988	linear	1826	NA	NA	NA	0.250221	0	[Warning: Genotype is not coded 0,1,2, but additive.genotypes was TRUE.]	FALSE
0.896824	DEV_P55103	polygenic_alzheimers_APOE_scaled	NA	0.223826	0.19002	NA	0.239644	linear	354	NA	NA	NA	0.259844	0	[Warning: Genotype is not coded 0,1,2, but additive.genotypes was TRUE.]	FALSE
0.896824	LipidFatty.Acid.Metabolism.Acyl.Carnitine.oleoylcarnitine..C18.1.	polygenic_alzheimers_APOE_scaled	NA	0.0310497	0.0264191	NA	0.240035	linear	1877	NA	NA	NA	0.250719	0	[Warning: Genotype is not coded 0,1,2, but additive.genotypes was TRUE.]	FALSE
0.896824	INF_Q9NZQ7	polygenic_alzheimers_APOE_scaled	NA	-0.0797531	0.0679002	NA	0.240273	linear	2694	NA	NA	NA	0.251254	0	[Warning: Genotype is not coded 0,1,2, but additive.genotypes was TRUE.]	FALSE
0.896824	ODA_Q9ULX7	polygenic_alzheimers_APOE_scaled	NA	0.125727	0.106948	NA	0.240568	linear	354	NA	NA	NA	0.259844	0	[Warning: Genotype is not coded 0,1,2, but additive.genotypes was TRUE.]	FALSE
0.896824	DEV_Q9Y6N7	polygenic_alzheimers_APOE_scaled	NA	0.12789	0.108844	NA	0.240809	linear	354	NA	NA	NA	0.259844	0	[Warning: Genotype is not coded 0,1,2, but additive.genotypes was TRUE.]	FALSE
0.896824	CARBON.DIOXIDE..CO2.	polygenic_alzheimers_APOE_scaled	NA	-0.0132899	0.0113308	NA	0.240936	linear	2826	NA	NA	NA	0.251101	0	[Warning: Genotype is not coded 0,1,2, but additive.genotypes was TRUE.]	FALSE
0.896824	DEV_Q02487	polygenic_alzheimers_APOE_scaled	NA	0.170647	0.145305	NA	0.24104	linear	354	NA	NA	NA	0.259844	0	[Warning: Genotype is not coded 0,1,2, but additive.genotypes was TRUE.]	FALSE
0.896824	CAM_P08581	polygenic_alzheimers_APOE_scaled	NA	0.124883	0.106355	NA	0.241123	linear	353	NA	NA	NA	0.259234	0	[Warning: Genotype is not coded 0,1,2, but additive.genotypes was TRUE.]	FALSE
0.896824	IRE_P16455	polygenic_alzheimers_APOE_scaled	NA	-0.520882	0.444034	NA	0.241576	linear	354	NA	NA	NA	0.259844	0	[Warning: Genotype is not coded 0,1,2, but additive.genotypes was TRUE.]	FALSE
0.896824	NEX_O14944	polygenic_alzheimers_APOE_scaled	NA	-0.329527	0.280983	NA	0.241697	linear	354	NA	NA	NA	0.259844	0	[Warning: Genotype is not coded 0,1,2, but additive.genotypes was TRUE.]	FALSE
0.896824	LipidSteroidpregnenolone.sulfate	polygenic_alzheimers_APOE_scaled	NA	-0.0571386	0.0489333	NA	0.243083	linear	1878	NA	NA	NA	0.251193	0	[Warning: Genotype is not coded 0,1,2, but additive.genotypes was TRUE.]	FALSE
0.896824	ONC2_Q9HBG7	polygenic_alzheimers_APOE_scaled	NA	0.162165	0.138714	NA	0.243182	linear	354	NA	NA	NA	0.259844	0	[Warning: Genotype is not coded 0,1,2, but additive.genotypes was TRUE.]	FALSE
0.896824	IRE_P78410	polygenic_alzheimers_APOE_scaled	NA	0.152774	0.13081	NA	0.24365	linear	354	NA	NA	NA	0.259844	0	[Warning: Genotype is not coded 0,1,2, but additive.genotypes was TRUE.]	FALSE
0.896824	TRIGLYCERIDES	polygenic_alzheimers_APOE_scaled	NA	0.0691432	0.0593707	NA	0.244279	linear	2825	NA	NA	NA	0.251093	0	[Warning: Genotype is not coded 0,1,2, but additive.genotypes was TRUE.]	FALSE
0.896824	LipidLysoplasmalogen1..1.enyl.stearoyl..GPE..P.18.0..	polygenic_alzheimers_APOE_scaled	NA	-0.0437436	0.0376448	NA	0.245379	linear	1881	NA	NA	NA	0.250616	0	[Warning: Genotype is not coded 0,1,2, but additive.genotypes was TRUE.]	FALSE
0.896824	ODA_P49023	polygenic_alzheimers_APOE_scaled	NA	0.186229	0.16029	NA	0.246108	linear	354	NA	NA	NA	0.259844	0	[Warning: Genotype is not coded 0,1,2, but additive.genotypes was TRUE.]	FALSE
0.896824	DEV_Q8TDQ0	polygenic_alzheimers_APOE_scaled	NA	0.142519	0.122822	NA	0.246698	linear	354	NA	NA	NA	0.259844	0	[Warning: Genotype is not coded 0,1,2, but additive.genotypes was TRUE.]	FALSE
0.896824	INF_O95630	polygenic_alzheimers_APOE_scaled	NA	-0.194405	0.16781	NA	0.24677	linear	2694	NA	NA	NA	0.251254	0	[Warning: Genotype is not coded 0,1,2, but additive.genotypes was TRUE.]	FALSE
0.896824	X..diacylglycerol..16.1.18.2..2...16.0.18.3..1...	polygenic_alzheimers_APOE_scaled	NA	0.0640242	0.0552778	NA	0.24692	linear	1873	NA	NA	NA	0.250986	0	[Warning: Genotype is not coded 0,1,2, but additive.genotypes was TRUE.]	FALSE
0.896824	CAM_P20023	polygenic_alzheimers_APOE_scaled	NA	0.216867	0.187164	NA	0.24738	linear	353	NA	NA	NA	0.259234	0	[Warning: Genotype is not coded 0,1,2, but additive.genotypes was TRUE.]	FALSE
0.896824	LipidLysolipid1.stearoyl.GPE..18.0.	polygenic_alzheimers_APOE_scaled	NA	0.0289978	0.0250763	NA	0.247672	linear	1888	NA	NA	NA	0.250367	0	[Warning: Genotype is not coded 0,1,2, but additive.genotypes was TRUE.]	FALSE
0.896824	MET_Q9UHX3	polygenic_alzheimers_APOE_scaled	NA	0.168053	0.145483	NA	0.248831	linear	354	NA	NA	NA	0.259844	0	[Warning: Genotype is not coded 0,1,2, but additive.genotypes was TRUE.]	FALSE
0.896824	LipidPrimary.Bile.Acid.Metabolismglycochenodeoxycholate.glucuronide..1.	polygenic_alzheimers_APOE_scaled	NA	-0.0924899	0.0801997	NA	0.248962	linear	1822	NA	NA	NA	0.250078	0	[Warning: Genotype is not coded 0,1,2, but additive.genotypes was TRUE.]	FALSE
0.896824	GLUCOSE	polygenic_alzheimers_APOE_scaled	NA	-0.0219849	0.0191276	NA	0.250498	linear	2826	NA	NA	NA	0.251101	0	[Warning: Genotype is not coded 0,1,2, but additive.genotypes was TRUE.]	FALSE
0.896824	LipidLong.Chain.Fatty.Acidhexadecadienoate..16.2n6.	polygenic_alzheimers_APOE_scaled	NA	0.0497595	0.043293	NA	0.250554	linear	1846	NA	NA	NA	0.250716	0	[Warning: Genotype is not coded 0,1,2, but additive.genotypes was TRUE.]	FALSE
0.896824	NEU1_P14384	polygenic_alzheimers_APOE_scaled	NA	0.101062	0.087842	NA	0.250735	linear	354	NA	NA	NA	0.259844	0	[Warning: Genotype is not coded 0,1,2, but additive.genotypes was TRUE.]	FALSE
0.896824	XenobioticsFood.Component.Plantmethyl.glucopyranoside..alpha...beta.	polygenic_alzheimers_APOE_scaled	NA	0.0985422	0.0858404	NA	0.251132	linear	1830	NA	NA	NA	0.249981	0	[Warning: Genotype is not coded 0,1,2, but additive.genotypes was TRUE.]	FALSE
0.896824	Amino.AcidUrea.cycle..Arginine.and.Proline.Metabolismproline	polygenic_alzheimers_APOE_scaled	NA	0.020099	0.0175131	NA	0.251257	linear	1885	NA	NA	NA	0.250502	0	[Warning: Genotype is not coded 0,1,2, but additive.genotypes was TRUE.]	FALSE
0.896824	LipidPhospholipid.Metabolism1.margaroyl.2.linoleoyl.GPC..17.0.18.2..	polygenic_alzheimers_APOE_scaled	NA	0.0232363	0.0202765	NA	0.251951	linear	1891	NA	NA	NA	0.250673	0	[Warning: Genotype is not coded 0,1,2, but additive.genotypes was TRUE.]	FALSE
0.896824	CRE_Q05516	polygenic_alzheimers_APOE_scaled	NA	-0.395684	0.345023	NA	0.252243	linear	354	NA	NA	NA	0.259844	0	[Warning: Genotype is not coded 0,1,2, but additive.genotypes was TRUE.]	FALSE
0.896824	NEU1_P39905	polygenic_alzheimers_APOE_scaled	NA	0.147412	0.128539	NA	0.252248	linear	354	NA	NA	NA	0.259844	0	[Warning: Genotype is not coded 0,1,2, but additive.genotypes was TRUE.]	FALSE
0.896824	CRE_O95183	polygenic_alzheimers_APOE_scaled	NA	0.241941	0.211122	NA	0.252597	linear	354	NA	NA	NA	0.259844	0	[Warning: Genotype is not coded 0,1,2, but additive.genotypes was TRUE.]	FALSE
0.896824	DEV_P16112	polygenic_alzheimers_APOE_scaled	NA	0.131446	0.114759	NA	0.252833	linear	354	NA	NA	NA	0.259844	0	[Warning: Genotype is not coded 0,1,2, but additive.genotypes was TRUE.]	FALSE
0.896824	Amino.AcidGlutamate.Metabolismglutamine	polygenic_alzheimers_APOE_scaled	NA	0.0109955	0.00961289	NA	0.25284	linear	1889	NA	NA	NA	0.250261	0	[Warning: Genotype is not coded 0,1,2, but additive.genotypes was TRUE.]	FALSE
0.896824	LipidPlasmalogen1..1.enyl.stearoyl..2.oleoyl.GPC..P.18.0.18.1.	polygenic_alzheimers_APOE_scaled	NA	-0.0430644	0.0376836	NA	0.253274	linear	1873	NA	NA	NA	0.250926	0	[Warning: Genotype is not coded 0,1,2, but additive.genotypes was TRUE.]	FALSE
0.896824	LipidLysolipid1.margaroyl.GPE..17.0..	polygenic_alzheimers_APOE_scaled	NA	0.050786	0.0444555	NA	0.253453	linear	1663	NA	NA	NA	0.249944	0	[Warning: Genotype is not coded 0,1,2, but additive.genotypes was TRUE.]	FALSE
0.896824	DEV_Q6YHK3	polygenic_alzheimers_APOE_scaled	NA	0.174898	0.153258	NA	0.254578	linear	354	NA	NA	NA	0.259844	0	[Warning: Genotype is not coded 0,1,2, but additive.genotypes was TRUE.]	FALSE
0.896824	XenobioticsXanthine.Metabolismparaxanthine	polygenic_alzheimers_APOE_scaled	NA	-0.0755019	0.0664419	NA	0.255963	linear	1746	NA	NA	NA	0.249427	0	[Warning: Genotype is not coded 0,1,2, but additive.genotypes was TRUE.]	FALSE
0.896824	X1.stearoyl.2.adrenoyl.GPC..18.0.22.4..	polygenic_alzheimers_APOE_scaled	NA	0.0373384	0.0328628	NA	0.256021	linear	1894	NA	NA	NA	0.250349	0	[Warning: Genotype is not coded 0,1,2, but additive.genotypes was TRUE.]	FALSE
0.896824	NEU1_O60609	polygenic_alzheimers_APOE_scaled	NA	0.134271	0.118069	NA	0.256229	linear	354	NA	NA	NA	0.259844	0	[Warning: Genotype is not coded 0,1,2, but additive.genotypes was TRUE.]	FALSE
0.896824	LipidFatty.Acid..Dicarboxylatetridecenedioate..C13.1.DC..	polygenic_alzheimers_APOE_scaled	NA	0.0466436	0.0411364	NA	0.256991	linear	1885	NA	NA	NA	0.250569	0	[Warning: Genotype is not coded 0,1,2, but additive.genotypes was TRUE.]	FALSE
0.896824	CRE_P22681	polygenic_alzheimers_APOE_scaled	NA	-0.48832	0.430452	NA	0.257397	linear	354	NA	NA	NA	0.259844	0	[Warning: Genotype is not coded 0,1,2, but additive.genotypes was TRUE.]	FALSE
0.896824	ODA_O00186	polygenic_alzheimers_APOE_scaled	NA	-0.277462	0.244591	NA	0.257416	linear	354	NA	NA	NA	0.259844	0	[Warning: Genotype is not coded 0,1,2, but additive.genotypes was TRUE.]	FALSE
0.896824	LipidDiacylglycerolpalmitoyl.oleoyl.glycerol..16.0.18.1...2..	polygenic_alzheimers_APOE_scaled	NA	0.0563258	0.0497324	NA	0.257536	linear	1882	NA	NA	NA	0.250536	0	[Warning: Genotype is not coded 0,1,2, but additive.genotypes was TRUE.]	FALSE
0.896824	CAM_Q13361	polygenic_alzheimers_APOE_scaled	NA	0.162183	0.143014	NA	0.257569	linear	353	NA	NA	NA	0.259234	0	[Warning: Genotype is not coded 0,1,2, but additive.genotypes was TRUE.]	FALSE
0.896824	IRE_O43597	polygenic_alzheimers_APOE_scaled	NA	-0.475501	0.420213	NA	0.2586	linear	353	NA	NA	NA	0.259381	0	[Warning: Genotype is not coded 0,1,2, but additive.genotypes was TRUE.]	FALSE
0.896824	LipidPhospholipid.Metabolism1.palmityl.2.oleoyl.GPC..O.16.0.18.1..	polygenic_alzheimers_APOE_scaled	NA	-0.0245195	0.0217309	NA	0.259326	linear	1889	NA	NA	NA	0.250778	0	[Warning: Genotype is not coded 0,1,2, but additive.genotypes was TRUE.]	FALSE
0.896824	Amino.AcidPhenylalanine.and.Tyrosine.Metabolism3..4.hydroxyphenyl.lactate	polygenic_alzheimers_APOE_scaled	NA	0.0279586	0.0247858	NA	0.259459	linear	1891	NA	NA	NA	0.25011	0	[Warning: Genotype is not coded 0,1,2, but additive.genotypes was TRUE.]	FALSE
0.896824	CAM_Q12884	polygenic_alzheimers_APOE_scaled	NA	0.137918	0.122237	NA	0.259984	linear	353	NA	NA	NA	0.259234	0	[Warning: Genotype is not coded 0,1,2, but additive.genotypes was TRUE.]	FALSE
0.896824	DEV_P15291	polygenic_alzheimers_APOE_scaled	NA	0.127177	0.112892	NA	0.260716	linear	354	NA	NA	NA	0.259844	0	[Warning: Genotype is not coded 0,1,2, but additive.genotypes was TRUE.]	FALSE
0.896824	IRE_Q01151	polygenic_alzheimers_APOE_scaled	NA	0.137166	0.12193	NA	0.26139	linear	354	NA	NA	NA	0.259844	0	[Warning: Genotype is not coded 0,1,2, but additive.genotypes was TRUE.]	FALSE
0.896824	XenobioticsXanthine.Metabolism1.methylxanthine	polygenic_alzheimers_APOE_scaled	NA	-0.0734636	0.065471	NA	0.261992	linear	1655	NA	NA	NA	0.249207	0	[Warning: Genotype is not coded 0,1,2, but additive.genotypes was TRUE.]	FALSE
0.896824	IRE_Q6DN72	polygenic_alzheimers_APOE_scaled	NA	0.213729	0.190796	NA	0.263408	linear	354	NA	NA	NA	0.259844	0	[Warning: Genotype is not coded 0,1,2, but additive.genotypes was TRUE.]	FALSE
0.896824	LipidSphingolipid.MetabolismN.behenoyl.sphingadienine..d18.2.22.0..	polygenic_alzheimers_APOE_scaled	NA	0.0341387	0.0305304	NA	0.263633	linear	1852	NA	NA	NA	0.250111	0	[Warning: Genotype is not coded 0,1,2, but additive.genotypes was TRUE.]	FALSE
0.896824	NEX_P13385	polygenic_alzheimers_APOE_scaled	NA	0.593853	0.530968	NA	0.264157	linear	354	NA	NA	NA	0.259844	0	[Warning: Genotype is not coded 0,1,2, but additive.genotypes was TRUE.]	FALSE
0.896824	MET_Q13275	polygenic_alzheimers_APOE_scaled	NA	0.122728	0.109773	NA	0.264334	linear	354	NA	NA	NA	0.259844	0	[Warning: Genotype is not coded 0,1,2, but additive.genotypes was TRUE.]	FALSE
0.896824	CRE_Q6UB28	polygenic_alzheimers_APOE_scaled	NA	-0.560576	0.501982	NA	0.264887	linear	354	NA	NA	NA	0.259844	0	[Warning: Genotype is not coded 0,1,2, but additive.genotypes was TRUE.]	FALSE
0.896824	Cofactors.and.VitaminsNicotinate.and.Nicotinamide.Metabolismquinolinate	polygenic_alzheimers_APOE_scaled	NA	-0.0405068	0.0363301	NA	0.265014	linear	1811	NA	NA	NA	0.249357	0	[Warning: Genotype is not coded 0,1,2, but additive.genotypes was TRUE.]	FALSE
0.896824	LipidPolyunsaturated.Fatty.Acid..n3.and.n6.docosapentaenoate..n3.DPA..22.5n3.	polygenic_alzheimers_APOE_scaled	NA	0.0463391	0.0415871	NA	0.265307	linear	1895	NA	NA	NA	0.250022	0	[Warning: Genotype is not coded 0,1,2, but additive.genotypes was TRUE.]	FALSE
0.896824	ONC2_P06756	polygenic_alzheimers_APOE_scaled	NA	0.096406	0.0864224	NA	0.265401	linear	354	NA	NA	NA	0.259844	0	[Warning: Genotype is not coded 0,1,2, but additive.genotypes was TRUE.]	FALSE
0.896824	CAM_Q15485	polygenic_alzheimers_APOE_scaled	NA	0.208104	0.187039	NA	0.266645	linear	353	NA	NA	NA	0.259234	0	[Warning: Genotype is not coded 0,1,2, but additive.genotypes was TRUE.]	FALSE
0.896824	NEX_Q16619	polygenic_alzheimers_APOE_scaled	NA	-0.167215	0.15031	NA	0.266709	linear	354	NA	NA	NA	0.259844	0	[Warning: Genotype is not coded 0,1,2, but additive.genotypes was TRUE.]	FALSE
0.896824	NEU1_Q9BZZ2	polygenic_alzheimers_APOE_scaled	NA	0.181406	0.163109	NA	0.266836	linear	354	NA	NA	NA	0.259844	0	[Warning: Genotype is not coded 0,1,2, but additive.genotypes was TRUE.]	FALSE
0.896824	NEX_Q6UWL6	polygenic_alzheimers_APOE_scaled	NA	0.167714	0.150839	NA	0.266963	linear	354	NA	NA	NA	0.259844	0	[Warning: Genotype is not coded 0,1,2, but additive.genotypes was TRUE.]	FALSE
0.896824	ONC3_P12872	polygenic_alzheimers_APOE_scaled	NA	-0.352977	0.317737	NA	0.267378	linear	354	NA	NA	NA	0.259844	0	[Warning: Genotype is not coded 0,1,2, but additive.genotypes was TRUE.]	FALSE
0.896824	Amino.AcidPhenylalanine.and.Tyrosine.Metabolismp.cresol.glucuronide.	polygenic_alzheimers_APOE_scaled	NA	0.0992727	0.0896912	NA	0.268518	linear	1787	NA	NA	NA	0.249496	0	[Warning: Genotype is not coded 0,1,2, but additive.genotypes was TRUE.]	FALSE
0.896824	X1..1.enyl.oleoyl..2.docosahexaenoyl.GPE..P.18.1.22.6..	polygenic_alzheimers_APOE_scaled	NA	-0.0401788	0.0363098	NA	0.26863	linear	1874	NA	NA	NA	0.250832	0	[Warning: Genotype is not coded 0,1,2, but additive.genotypes was TRUE.]	FALSE
0.896824	NEU1_O15197	polygenic_alzheimers_APOE_scaled	NA	0.137409	0.124158	NA	0.269178	linear	354	NA	NA	NA	0.259844	0	[Warning: Genotype is not coded 0,1,2, but additive.genotypes was TRUE.]	FALSE
0.896824	NEU1_Q2TAL6	polygenic_alzheimers_APOE_scaled	NA	0.189036	0.170807	NA	0.269182	linear	354	NA	NA	NA	0.259844	0	[Warning: Genotype is not coded 0,1,2, but additive.genotypes was TRUE.]	FALSE
0.896824	CVD2_P12931	polygenic_alzheimers_APOE_scaled	NA	-0.108802	0.0984836	NA	0.269357	linear	2691	NA	NA	NA	0.251261	0	[Warning: Genotype is not coded 0,1,2, but additive.genotypes was TRUE.]	FALSE
0.896824	LipidAndrogenic.Steroidsandrosterone.glucuronide	polygenic_alzheimers_APOE_scaled	NA	0.056096	0.050914	NA	0.270701	linear	1863	NA	NA	NA	0.250214	0	[Warning: Genotype is not coded 0,1,2, but additive.genotypes was TRUE.]	FALSE
0.896824	NEX_P23588	polygenic_alzheimers_APOE_scaled	NA	-0.322883	0.292968	NA	0.27118	linear	354	NA	NA	NA	0.259844	0	[Warning: Genotype is not coded 0,1,2, but additive.genotypes was TRUE.]	FALSE
0.896824	NEU1_P09919	polygenic_alzheimers_APOE_scaled	NA	0.207136	0.188105	NA	0.271586	linear	354	NA	NA	NA	0.259844	0	[Warning: Genotype is not coded 0,1,2, but additive.genotypes was TRUE.]	FALSE
0.896824	NEU1_P10636	polygenic_alzheimers_APOE_scaled	NA	0.0562039	0.0510645	NA	0.271816	linear	354	NA	NA	NA	0.259844	0	[Warning: Genotype is not coded 0,1,2, but additive.genotypes was TRUE.]	FALSE
0.896824	CVD2_P51888	polygenic_alzheimers_APOE_scaled	NA	-0.0336466	0.0306423	NA	0.272284	linear	2691	NA	NA	NA	0.251261	0	[Warning: Genotype is not coded 0,1,2, but additive.genotypes was TRUE.]	FALSE
0.896824	Amino.AcidPhenylalanine.and.Tyrosine.Metabolismthyroxine	polygenic_alzheimers_APOE_scaled	NA	-0.0203018	0.0185051	NA	0.272741	linear	1890	NA	NA	NA	0.250378	0	[Warning: Genotype is not coded 0,1,2, but additive.genotypes was TRUE.]	FALSE
0.896824	Amino.AcidTryptophan.Metabolismserotonin	polygenic_alzheimers_APOE_scaled	NA	-0.0725544	0.0661541	NA	0.272901	linear	1764	NA	NA	NA	0.250679	0	[Warning: Genotype is not coded 0,1,2, but additive.genotypes was TRUE.]	FALSE
0.896824	ODA_Q0Z7S8	polygenic_alzheimers_APOE_scaled	NA	0.154278	0.140635	NA	0.273403	linear	354	NA	NA	NA	0.259844	0	[Warning: Genotype is not coded 0,1,2, but additive.genotypes was TRUE.]	FALSE
0.896824	INF_Q9GZV9	polygenic_alzheimers_APOE_scaled	NA	0.0828752	0.0756899	NA	0.273645	linear	2694	NA	NA	NA	0.251254	0	[Warning: Genotype is not coded 0,1,2, but additive.genotypes was TRUE.]	FALSE
0.896824	NEU1_P15509	polygenic_alzheimers_APOE_scaled	NA	0.254057	0.231982	NA	0.27421	linear	354	NA	NA	NA	0.259844	0	[Warning: Genotype is not coded 0,1,2, but additive.genotypes was TRUE.]	FALSE
0.896824	ONC2_O60911	polygenic_alzheimers_APOE_scaled	NA	-0.158886	0.145462	NA	0.275466	linear	354	NA	NA	NA	0.259844	0	[Warning: Genotype is not coded 0,1,2, but additive.genotypes was TRUE.]	FALSE
0.896824	CVD2_P35442	polygenic_alzheimers_APOE_scaled	NA	-0.0373482	0.0343035	NA	0.276359	linear	2691	NA	NA	NA	0.251261	0	[Warning: Genotype is not coded 0,1,2, but additive.genotypes was TRUE.]	FALSE
0.896824	MET_P52888	polygenic_alzheimers_APOE_scaled	NA	0.167275	0.153508	NA	0.276611	linear	354	NA	NA	NA	0.259844	0	[Warning: Genotype is not coded 0,1,2, but additive.genotypes was TRUE.]	FALSE
0.896824	IRE_Q14203	polygenic_alzheimers_APOE_scaled	NA	-0.383932	0.35286	NA	0.277327	linear	354	NA	NA	NA	0.259844	0	[Warning: Genotype is not coded 0,1,2, but additive.genotypes was TRUE.]	FALSE
0.896824	CVD2_P31994	polygenic_alzheimers_APOE_scaled	NA	0.103829	0.0956373	NA	0.277728	linear	2691	NA	NA	NA	0.251261	0	[Warning: Genotype is not coded 0,1,2, but additive.genotypes was TRUE.]	FALSE
0.896824	LipidDiacylglycerolpalmitoyl.linoleoyl.glycerol..16.0.18.2...1..	polygenic_alzheimers_APOE_scaled	NA	0.0573139	0.052835	NA	0.278164	linear	1873	NA	NA	NA	0.251041	0	[Warning: Genotype is not coded 0,1,2, but additive.genotypes was TRUE.]	FALSE
0.896824	ONC3_Q13459	polygenic_alzheimers_APOE_scaled	NA	-0.3562	0.328583	NA	0.279097	linear	354	NA	NA	NA	0.259844	0	[Warning: Genotype is not coded 0,1,2, but additive.genotypes was TRUE.]	FALSE
0.896824	ONC3_Q9HD26	polygenic_alzheimers_APOE_scaled	NA	-0.4773	0.440473	NA	0.279293	linear	354	NA	NA	NA	0.259844	0	[Warning: Genotype is not coded 0,1,2, but additive.genotypes was TRUE.]	FALSE
0.896824	INF_P01375	polygenic_alzheimers_APOE_scaled	NA	0.0995252	0.0920918	NA	0.27992	linear	2694	NA	NA	NA	0.251254	0	[Warning: Genotype is not coded 0,1,2, but additive.genotypes was TRUE.]	FALSE
0.896824	NEU1_Q9HAV5	polygenic_alzheimers_APOE_scaled	NA	0.147435	0.136335	NA	0.280268	linear	354	NA	NA	NA	0.259844	0	[Warning: Genotype is not coded 0,1,2, but additive.genotypes was TRUE.]	FALSE
0.896824	NEU1_P15311	polygenic_alzheimers_APOE_scaled	NA	0.108239	0.100128	NA	0.280451	linear	354	NA	NA	NA	0.259844	0	[Warning: Genotype is not coded 0,1,2, but additive.genotypes was TRUE.]	FALSE
0.896824	NEU1_Q6ISS4	polygenic_alzheimers_APOE_scaled	NA	0.383795	0.35546	NA	0.281023	linear	354	NA	NA	NA	0.259844	0	[Warning: Genotype is not coded 0,1,2, but additive.genotypes was TRUE.]	FALSE
0.896824	LipidPolyunsaturated.Fatty.Acid..n3.and.n6.dihomo.linolenate..20.3n3.or.n6.	polygenic_alzheimers_APOE_scaled	NA	0.0344228	0.0319536	NA	0.281497	linear	1879	NA	NA	NA	0.250443	0	[Warning: Genotype is not coded 0,1,2, but additive.genotypes was TRUE.]	FALSE
0.896824	NEX_P63098	polygenic_alzheimers_APOE_scaled	NA	-0.208476	0.193385	NA	0.281768	linear	354	NA	NA	NA	0.259844	0	[Warning: Genotype is not coded 0,1,2, but additive.genotypes was TRUE.]	FALSE
0.896824	X2.oxoarginine.	polygenic_alzheimers_APOE_scaled	NA	-0.0496715	0.0461356	NA	0.281784	linear	1825	NA	NA	NA	0.249773	0	[Warning: Genotype is not coded 0,1,2, but additive.genotypes was TRUE.]	FALSE
0.896824	Amino.AcidPhenylalanine.and.Tyrosine.Metabolismtyramine.O.sulfate	polygenic_alzheimers_APOE_scaled	NA	-0.105531	0.0980338	NA	0.281875	linear	1633	NA	NA	NA	0.248777	0	[Warning: Genotype is not coded 0,1,2, but additive.genotypes was TRUE.]	FALSE
0.896824	ONC2_O95407	polygenic_alzheimers_APOE_scaled	NA	0.182445	0.169421	NA	0.282286	linear	354	NA	NA	NA	0.259844	0	[Warning: Genotype is not coded 0,1,2, but additive.genotypes was TRUE.]	FALSE
0.896824	NucleotidePyrimidine.Metabolism..Uracil.containing5.methyluridine..ribothymidine.	polygenic_alzheimers_APOE_scaled	NA	0.0159382	0.014828	NA	0.282571	linear	1885	NA	NA	NA	0.250529	0	[Warning: Genotype is not coded 0,1,2, but additive.genotypes was TRUE.]	FALSE
0.896824	INF_P25942	polygenic_alzheimers_APOE_scaled	NA	-0.0985543	0.0917128	NA	0.282652	linear	2694	NA	NA	NA	0.251254	0	[Warning: Genotype is not coded 0,1,2, but additive.genotypes was TRUE.]	FALSE
0.896824	Amino.AcidTryptophan.Metabolismindoleacetate	polygenic_alzheimers_APOE_scaled	NA	0.0411087	0.0382867	NA	0.283091	linear	1898	NA	NA	NA	0.249987	0	[Warning: Genotype is not coded 0,1,2, but additive.genotypes was TRUE.]	FALSE
0.896824	Amino.AcidPolyamine.Metabolism.N.1....N.8...acetylspermidine	polygenic_alzheimers_APOE_scaled	NA	0.0300892	0.0280299	NA	0.283204	linear	1830	NA	NA	NA	0.250407	0	[Warning: Genotype is not coded 0,1,2, but additive.genotypes was TRUE.]	FALSE
0.896824	GFR..MDRD..AFRICAN.AM	polygenic_alzheimers_APOE_scaled	NA	0.0243515	0.0227298	NA	0.28413	linear	2248	NA	NA	NA	0.251254	0	[Warning: Genotype is not coded 0,1,2, but additive.genotypes was TRUE.]	FALSE
0.896824	LipidPhospholipid.Metabolism1.stearoyl.2.docosapentaenoyl.GPC..18.0.22.5n6..	polygenic_alzheimers_APOE_scaled	NA	0.0414296	0.0386891	NA	0.284383	linear	1880	NA	NA	NA	0.249839	0	[Warning: Genotype is not coded 0,1,2, but additive.genotypes was TRUE.]	FALSE
0.896824	CAM_P04070	polygenic_alzheimers_APOE_scaled	NA	0.164277	0.153245	NA	0.284476	linear	353	NA	NA	NA	0.259234	0	[Warning: Genotype is not coded 0,1,2, but additive.genotypes was TRUE.]	FALSE
0.896824	LipidPhospholipid.Metabolism1.oleoyl.2.dihomo.linolenoyl.GPC..18.1.20.3..	polygenic_alzheimers_APOE_scaled	NA	0.0273659	0.0255824	NA	0.284912	linear	1589	NA	NA	NA	0.251607	0	[Warning: Genotype is not coded 0,1,2, but additive.genotypes was TRUE.]	FALSE
0.896824	ODA_Q9NQ88	polygenic_alzheimers_APOE_scaled	NA	0.236144	0.220491	NA	0.284921	linear	354	NA	NA	NA	0.259844	0	[Warning: Genotype is not coded 0,1,2, but additive.genotypes was TRUE.]	FALSE
0.896824	ODA_O60240	polygenic_alzheimers_APOE_scaled	NA	0.194031	0.181298	NA	0.285263	linear	354	NA	NA	NA	0.259844	0	[Warning: Genotype is not coded 0,1,2, but additive.genotypes was TRUE.]	FALSE
0.896824	Amino.AcidMethionine..Cysteine..SAM.and.Taurine.Metabolism2.hydroxybutyrate.2.hydroxyisobutyrate	polygenic_alzheimers_APOE_scaled	NA	-0.0395077	0.0369637	NA	0.285286	linear	1891	NA	NA	NA	0.250677	0	[Warning: Genotype is not coded 0,1,2, but additive.genotypes was TRUE.]	FALSE
0.896824	NEU1_Q9P126	polygenic_alzheimers_APOE_scaled	NA	-0.307661	0.287542	NA	0.28538	linear	354	NA	NA	NA	0.259844	0	[Warning: Genotype is not coded 0,1,2, but additive.genotypes was TRUE.]	FALSE
0.896824	LipidFatty.Acid..Dicarboxylatedocosadioate..C22.DC.	polygenic_alzheimers_APOE_scaled	NA	-0.0480577	0.0450196	NA	0.285892	linear	1859	NA	NA	NA	0.250386	0	[Warning: Genotype is not coded 0,1,2, but additive.genotypes was TRUE.]	FALSE
0.896824	ONC3_P42575	polygenic_alzheimers_APOE_scaled	NA	-0.305551	0.286159	NA	0.28637	linear	354	NA	NA	NA	0.259844	0	[Warning: Genotype is not coded 0,1,2, but additive.genotypes was TRUE.]	FALSE
0.896824	ONC3_Q53H82	polygenic_alzheimers_APOE_scaled	NA	-0.338899	0.317432	NA	0.286434	linear	354	NA	NA	NA	0.259844	0	[Warning: Genotype is not coded 0,1,2, but additive.genotypes was TRUE.]	FALSE
0.896824	CAM_Q16627	polygenic_alzheimers_APOE_scaled	NA	0.168738	0.158136	NA	0.286698	linear	353	NA	NA	NA	0.259234	0	[Warning: Genotype is not coded 0,1,2, but additive.genotypes was TRUE.]	FALSE
0.896824	LipidLong.Chain.Fatty.Acidmyristate..14.0.	polygenic_alzheimers_APOE_scaled	NA	0.0402708	0.0378219	NA	0.287127	linear	1888	NA	NA	NA	0.250493	0	[Warning: Genotype is not coded 0,1,2, but additive.genotypes was TRUE.]	FALSE
0.896824	CVD2_P51161	polygenic_alzheimers_APOE_scaled	NA	-0.0977121	0.0917882	NA	0.28718	linear	2691	NA	NA	NA	0.251261	0	[Warning: Genotype is not coded 0,1,2, but additive.genotypes was TRUE.]	FALSE
0.896824	ONC3_Q9Y5K2	polygenic_alzheimers_APOE_scaled	NA	0.237235	0.222744	NA	0.287593	linear	354	NA	NA	NA	0.259844	0	[Warning: Genotype is not coded 0,1,2, but additive.genotypes was TRUE.]	FALSE
0.896824	NEU1_P56159	polygenic_alzheimers_APOE_scaled	NA	0.136481	0.128159	NA	0.287648	linear	354	NA	NA	NA	0.259844	0	[Warning: Genotype is not coded 0,1,2, but additive.genotypes was TRUE.]	FALSE
0.896824	Amino.AcidLeucine..Isoleucine.and.Valine.MetabolismN.acetylisoleucine	polygenic_alzheimers_APOE_scaled	NA	-0.0290013	0.0272732	NA	0.287779	linear	1592	NA	NA	NA	0.251052	0	[Warning: Genotype is not coded 0,1,2, but additive.genotypes was TRUE.]	FALSE
0.896824	CarbohydrateGlycolysis..Gluconeogenesis..and.Pyruvate.Metabolismglucose	polygenic_alzheimers_APOE_scaled	NA	-0.0140304	0.0132191	NA	0.288659	linear	1891	NA	NA	NA	0.250508	0	[Warning: Genotype is not coded 0,1,2, but additive.genotypes was TRUE.]	FALSE
0.896824	LipidPlasmalogen1..1.enyl.palmitoyl..2.oleoyl.GPC..P.16.0.18.1..	polygenic_alzheimers_APOE_scaled	NA	-0.02665	0.0251278	NA	0.289017	linear	1894	NA	NA	NA	0.250646	0	[Warning: Genotype is not coded 0,1,2, but additive.genotypes was TRUE.]	FALSE
0.896824	XenobioticsXanthine.Metabolismtheophylline	polygenic_alzheimers_APOE_scaled	NA	-0.0665901	0.0628671	NA	0.28964	linear	1827	NA	NA	NA	0.250599	0	[Warning: Genotype is not coded 0,1,2, but additive.genotypes was TRUE.]	FALSE
0.896824	LipidFatty.Acid.Metabolism.Acyl.Carnitine.behenoylcarnitine..C22..	polygenic_alzheimers_APOE_scaled	NA	-0.0474675	0.0448199	NA	0.289722	linear	1653	NA	NA	NA	0.250436	0	[Warning: Genotype is not coded 0,1,2, but additive.genotypes was TRUE.]	FALSE
0.896824	LipidFatty.Acid..Monohydroxy3.hydroxylaurate	polygenic_alzheimers_APOE_scaled	NA	-0.0474357	0.0448045	NA	0.28986	linear	1881	NA	NA	NA	0.250645	0	[Warning: Genotype is not coded 0,1,2, but additive.genotypes was TRUE.]	FALSE
0.897939	CRE_Q9Y6A5	polygenic_alzheimers_APOE_scaled	NA	-0.508304	0.480313	NA	0.290667	linear	354	NA	NA	NA	0.259844	0	[Warning: Genotype is not coded 0,1,2, but additive.genotypes was TRUE.]	FALSE
0.898298	DEV_Q9UBX1	polygenic_alzheimers_APOE_scaled	NA	0.149846	0.141864	NA	0.291586	linear	354	NA	NA	NA	0.259844	0	[Warning: Genotype is not coded 0,1,2, but additive.genotypes was TRUE.]	FALSE
0.898298	LipidCarnitine.Metabolismdeoxycarnitine	polygenic_alzheimers_APOE_scaled	NA	0.0183326	0.0174032	NA	0.292292	linear	1876	NA	NA	NA	0.250498	0	[Warning: Genotype is not coded 0,1,2, but additive.genotypes was TRUE.]	FALSE
0.898298	ONC2_P35968	polygenic_alzheimers_APOE_scaled	NA	0.0902481	0.0856489	NA	0.292756	linear	354	NA	NA	NA	0.259844	0	[Warning: Genotype is not coded 0,1,2, but additive.genotypes was TRUE.]	FALSE
0.898298	LipidDiacylglycerolpalmitoyl.oleoyl.glycerol..16.0.18.1...1..	polygenic_alzheimers_APOE_scaled	NA	0.0562534	0.0534584	NA	0.292813	linear	1770	NA	NA	NA	0.251744	0	[Warning: Genotype is not coded 0,1,2, but additive.genotypes was TRUE.]	FALSE
0.898298	NEU1_P22223	polygenic_alzheimers_APOE_scaled	NA	0.152911	0.145198	NA	0.293021	linear	354	NA	NA	NA	0.259844	0	[Warning: Genotype is not coded 0,1,2, but additive.genotypes was TRUE.]	FALSE
0.898877	LipidPhospholipid.Metabolismcholine	polygenic_alzheimers_APOE_scaled	NA	0.0149271	0.0142105	NA	0.293657	linear	1889	NA	NA	NA	0.25038	0	[Warning: Genotype is not coded 0,1,2, but additive.genotypes was TRUE.]	FALSE
0.899278	LipidSphingolipid.Metabolismsphingomyelin..d18.2.16.0..d18.1.16.1..	polygenic_alzheimers_APOE_scaled	NA	0.0154789	0.0147741	NA	0.294909	linear	1888	NA	NA	NA	0.250734	0	[Warning: Genotype is not coded 0,1,2, but additive.genotypes was TRUE.]	FALSE
0.899278	LipidFatty.Acid.Metabolism.Acyl.Carnitine.arachidoylcarnitine..C20..	polygenic_alzheimers_APOE_scaled	NA	-0.032702	0.0312243	NA	0.295094	linear	1751	NA	NA	NA	0.250161	0	[Warning: Genotype is not coded 0,1,2, but additive.genotypes was TRUE.]	FALSE
0.899278	CVD3_P24158	polygenic_alzheimers_APOE_scaled	NA	-0.0912283	0.0871335	NA	0.295196	linear	2692	NA	NA	NA	0.251224	0	[Warning: Genotype is not coded 0,1,2, but additive.genotypes was TRUE.]	FALSE
0.899278	DEV_O43505	polygenic_alzheimers_APOE_scaled	NA	0.129703	0.123855	NA	0.29573	linear	354	NA	NA	NA	0.259844	0	[Warning: Genotype is not coded 0,1,2, but additive.genotypes was TRUE.]	FALSE
0.899278	CAM_P01033	polygenic_alzheimers_APOE_scaled	NA	0.132695	0.127013	NA	0.296875	linear	353	NA	NA	NA	0.259234	0	[Warning: Genotype is not coded 0,1,2, but additive.genotypes was TRUE.]	FALSE
0.899278	DEV_P48960	polygenic_alzheimers_APOE_scaled	NA	0.153235	0.146752	NA	0.297131	linear	354	NA	NA	NA	0.259844	0	[Warning: Genotype is not coded 0,1,2, but additive.genotypes was TRUE.]	FALSE
0.899278	LipidSecondary.Bile.Acid.Metabolismglycocholenate.sulfate.	polygenic_alzheimers_APOE_scaled	NA	-0.0361922	0.0347289	NA	0.297483	linear	1885	NA	NA	NA	0.250521	0	[Warning: Genotype is not coded 0,1,2, but additive.genotypes was TRUE.]	FALSE
0.899278	CVD2_O94907	polygenic_alzheimers_APOE_scaled	NA	-0.0986445	0.0947496	NA	0.29792	linear	2691	NA	NA	NA	0.251261	0	[Warning: Genotype is not coded 0,1,2, but additive.genotypes was TRUE.]	FALSE
0.899278	CRE_Q01543	polygenic_alzheimers_APOE_scaled	NA	-0.598795	0.57582	NA	0.299113	linear	354	NA	NA	NA	0.259844	0	[Warning: Genotype is not coded 0,1,2, but additive.genotypes was TRUE.]	FALSE
0.899278	DEV_Q14696	polygenic_alzheimers_APOE_scaled	NA	-0.500452	0.482389	NA	0.300253	linear	354	NA	NA	NA	0.259844	0	[Warning: Genotype is not coded 0,1,2, but additive.genotypes was TRUE.]	FALSE
0.899278	ODA_P40121	polygenic_alzheimers_APOE_scaled	NA	0.161814	0.156066	NA	0.300538	linear	354	NA	NA	NA	0.259844	0	[Warning: Genotype is not coded 0,1,2, but additive.genotypes was TRUE.]	FALSE
0.899278	Amino.AcidMethionine..Cysteine..SAM.and.Taurine.Metabolismmethionine	polygenic_alzheimers_APOE_scaled	NA	0.0122739	0.0118557	NA	0.300675	linear	1876	NA	NA	NA	0.250565	0	[Warning: Genotype is not coded 0,1,2, but additive.genotypes was TRUE.]	FALSE
0.899278	Partially.Characterized.MoleculesPartially.Characterized.Moleculesglutamine.conjugate.of.C7H12O2.	polygenic_alzheimers_APOE_scaled	NA	0.0808684	0.0781949	NA	0.301186	linear	1807	NA	NA	NA	0.250741	0	[Warning: Genotype is not coded 0,1,2, but additive.genotypes was TRUE.]	FALSE
0.899278	CRE_O75354	polygenic_alzheimers_APOE_scaled	NA	0.101545	0.0981121	NA	0.301395	linear	354	NA	NA	NA	0.259844	0	[Warning: Genotype is not coded 0,1,2, but additive.genotypes was TRUE.]	FALSE
0.899278	CVD2_P22004	polygenic_alzheimers_APOE_scaled	NA	0.108734	0.105282	NA	0.301797	linear	2691	NA	NA	NA	0.251261	0	[Warning: Genotype is not coded 0,1,2, but additive.genotypes was TRUE.]	FALSE
0.899278	ONC3_P13693	polygenic_alzheimers_APOE_scaled	NA	-0.131929	0.127664	NA	0.302134	linear	354	NA	NA	NA	0.259844	0	[Warning: Genotype is not coded 0,1,2, but additive.genotypes was TRUE.]	FALSE
0.899278	OMEGA.3.INDEX	polygenic_alzheimers_APOE_scaled	NA	-0.0308026	0.029868	NA	0.302495	linear	2782	NA	NA	NA	0.251115	0	[Warning: Genotype is not coded 0,1,2, but additive.genotypes was TRUE.]	FALSE
0.899278	ONC2_P14210	polygenic_alzheimers_APOE_scaled	NA	0.144423	0.139876	NA	0.302553	linear	354	NA	NA	NA	0.259844	0	[Warning: Genotype is not coded 0,1,2, but additive.genotypes was TRUE.]	FALSE
0.899278	LipidSteroidpregnanediol.3.glucuronide	polygenic_alzheimers_APOE_scaled	NA	-0.09829	0.0953556	NA	0.302782	linear	1862	NA	NA	NA	0.250312	0	[Warning: Genotype is not coded 0,1,2, but additive.genotypes was TRUE.]	FALSE
0.899278	INF_P10145	polygenic_alzheimers_APOE_scaled	NA	-0.0858229	0.0833635	NA	0.303336	linear	2694	NA	NA	NA	0.251254	0	[Warning: Genotype is not coded 0,1,2, but additive.genotypes was TRUE.]	FALSE
0.899278	Partially.Characterized.MoleculesPartially.Characterized.Moleculesglutamine.conjugate.of.C6H10O2..1..	polygenic_alzheimers_APOE_scaled	NA	0.0598308	0.0582359	NA	0.304372	linear	1878	NA	NA	NA	0.250438	0	[Warning: Genotype is not coded 0,1,2, but additive.genotypes was TRUE.]	FALSE
0.899278	CRE_P23515	polygenic_alzheimers_APOE_scaled	NA	0.198612	0.193268	NA	0.304832	linear	354	NA	NA	NA	0.259844	0	[Warning: Genotype is not coded 0,1,2, but additive.genotypes was TRUE.]	FALSE
0.899278	LipidMedium.Chain.Fatty.Acid10.undecenoate..11.1n1.	polygenic_alzheimers_APOE_scaled	NA	0.0341398	0.0332769	NA	0.305057	linear	1889	NA	NA	NA	0.250262	0	[Warning: Genotype is not coded 0,1,2, but additive.genotypes was TRUE.]	FALSE
0.899278	LipidSecondary.Bile.Acid.Metabolismglycoursodeoxycholate	polygenic_alzheimers_APOE_scaled	NA	-0.0979412	0.0955546	NA	0.305508	linear	1867	NA	NA	NA	0.250301	0	[Warning: Genotype is not coded 0,1,2, but additive.genotypes was TRUE.]	FALSE
0.899278	ARACHIDONIC.ACID	polygenic_alzheimers_APOE_scaled	NA	0.0288081	0.0281769	NA	0.30668	linear	2782	NA	NA	NA	0.251115	0	[Warning: Genotype is not coded 0,1,2, but additive.genotypes was TRUE.]	FALSE
0.899278	LipidSteroidandrostenediol..3beta.17beta..monosulfate..2.	polygenic_alzheimers_APOE_scaled	NA	0.0548406	0.053649	NA	0.306822	linear	1772	NA	NA	NA	0.250377	0	[Warning: Genotype is not coded 0,1,2, but additive.genotypes was TRUE.]	FALSE
0.899278	NEX_O15496	polygenic_alzheimers_APOE_scaled	NA	-0.230009	0.225332	NA	0.308084	linear	354	NA	NA	NA	0.259844	0	[Warning: Genotype is not coded 0,1,2, but additive.genotypes was TRUE.]	FALSE
0.899278	INF_O95760	polygenic_alzheimers_APOE_scaled	NA	-0.0495505	0.0486094	NA	0.308123	linear	2693	NA	NA	NA	0.251266	0	[Warning: Genotype is not coded 0,1,2, but additive.genotypes was TRUE.]	FALSE
0.899278	NucleotidePyrimidine.Metabolism..Uracil.containing5.6.dihydrouridine	polygenic_alzheimers_APOE_scaled	NA	0.0164054	0.0161218	NA	0.309002	linear	1886	NA	NA	NA	0.25082	0	[Warning: Genotype is not coded 0,1,2, but additive.genotypes was TRUE.]	FALSE
0.899278	INF_P00749	polygenic_alzheimers_APOE_scaled	NA	-0.0521416	0.0512994	NA	0.309523	linear	2694	NA	NA	NA	0.251254	0	[Warning: Genotype is not coded 0,1,2, but additive.genotypes was TRUE.]	FALSE
0.899278	DEV_P23284	polygenic_alzheimers_APOE_scaled	NA	-0.368765	0.362801	NA	0.310132	linear	354	NA	NA	NA	0.259844	0	[Warning: Genotype is not coded 0,1,2, but additive.genotypes was TRUE.]	FALSE
0.899278	CAM_Q12805	polygenic_alzheimers_APOE_scaled	NA	0.151533	0.149431	NA	0.311263	linear	353	NA	NA	NA	0.259234	0	[Warning: Genotype is not coded 0,1,2, but additive.genotypes was TRUE.]	FALSE
0.899278	Cofactors.and.VitaminsVitamin.B6.Metabolismpyridoxal	polygenic_alzheimers_APOE_scaled	NA	-0.0454721	0.0449502	NA	0.311868	linear	1715	NA	NA	NA	0.249567	0	[Warning: Genotype is not coded 0,1,2, but additive.genotypes was TRUE.]	FALSE
0.899278	ODA_Q7L8A9	polygenic_alzheimers_APOE_scaled	NA	-0.40627	0.401819	NA	0.312686	linear	354	NA	NA	NA	0.259844	0	[Warning: Genotype is not coded 0,1,2, but additive.genotypes was TRUE.]	FALSE
0.899278	Amino.AcidTryptophan.Metabolismkynurenate	polygenic_alzheimers_APOE_scaled	NA	0.0264146	0.0261604	NA	0.312761	linear	1881	NA	NA	NA	0.250649	0	[Warning: Genotype is not coded 0,1,2, but additive.genotypes was TRUE.]	FALSE
0.899278	LipidPregnenolone.Steroidspregnenetriol.disulfate.	polygenic_alzheimers_APOE_scaled	NA	-0.0478462	0.0474637	NA	0.313556	linear	1881	NA	NA	NA	0.250284	0	[Warning: Genotype is not coded 0,1,2, but additive.genotypes was TRUE.]	FALSE
0.899278	Amino.AcidPhenylalanine.and.Tyrosine.Metabolism3.phenylpropionate..hydrocinnamate.	polygenic_alzheimers_APOE_scaled	NA	-0.0712296	0.0706888	NA	0.313766	linear	1705	NA	NA	NA	0.250867	0	[Warning: Genotype is not coded 0,1,2, but additive.genotypes was TRUE.]	FALSE
0.899278	Amino.AcidMethionine..Cysteine..SAM.and.Taurine.MetabolismN.formylmethionine	polygenic_alzheimers_APOE_scaled	NA	0.0167825	0.0166716	NA	0.314234	linear	1887	NA	NA	NA	0.250395	0	[Warning: Genotype is not coded 0,1,2, but additive.genotypes was TRUE.]	FALSE
0.899278	Amino.AcidTryptophan.Metabolismkynurenine	polygenic_alzheimers_APOE_scaled	NA	0.0185843	0.0184626	NA	0.314261	linear	1881	NA	NA	NA	0.250762	0	[Warning: Genotype is not coded 0,1,2, but additive.genotypes was TRUE.]	FALSE
0.899278	vanillactate	polygenic_alzheimers_APOE_scaled	NA	0.0382492	0.0380406	NA	0.31481	linear	1672	NA	NA	NA	0.250779	0	[Warning: Genotype is not coded 0,1,2, but additive.genotypes was TRUE.]	FALSE
0.899278	LipidLysolipid1.palmitoleoyl.GPC..16.1..	polygenic_alzheimers_APOE_scaled	NA	0.0304789	0.030326	NA	0.315006	linear	1893	NA	NA	NA	0.250156	0	[Warning: Genotype is not coded 0,1,2, but additive.genotypes was TRUE.]	FALSE
0.899278	CRE_P05412	polygenic_alzheimers_APOE_scaled	NA	0.466311	0.464648	NA	0.316283	linear	354	NA	NA	NA	0.259844	0	[Warning: Genotype is not coded 0,1,2, but additive.genotypes was TRUE.]	FALSE
0.899278	DEV_O00585	polygenic_alzheimers_APOE_scaled	NA	0.112895	0.112633	NA	0.316889	linear	354	NA	NA	NA	0.259844	0	[Warning: Genotype is not coded 0,1,2, but additive.genotypes was TRUE.]	FALSE
0.899278	LipidMedium.Chain.Fatty.Acidlaurate..12.0.	polygenic_alzheimers_APOE_scaled	NA	0.0483971	0.0483662	NA	0.317131	linear	1884	NA	NA	NA	0.250038	0	[Warning: Genotype is not coded 0,1,2, but additive.genotypes was TRUE.]	FALSE
0.899278	CAM_P55058	polygenic_alzheimers_APOE_scaled	NA	0.119396	0.119293	NA	0.317595	linear	353	NA	NA	NA	0.259234	0	[Warning: Genotype is not coded 0,1,2, but additive.genotypes was TRUE.]	FALSE
0.899278	LipidFatty.Acid..Monohydroxy2.hydroxystearate	polygenic_alzheimers_APOE_scaled	NA	0.0211404	0.0211661	NA	0.318027	linear	1880	NA	NA	NA	0.25047	0	[Warning: Genotype is not coded 0,1,2, but additive.genotypes was TRUE.]	FALSE
0.899278	Amino.AcidHistidine.MetabolismN.acetylhistidine	polygenic_alzheimers_APOE_scaled	NA	0.0309344	0.0310534	NA	0.319301	linear	1838	NA	NA	NA	0.25035	0	[Warning: Genotype is not coded 0,1,2, but additive.genotypes was TRUE.]	FALSE
0.899278	ODA_P50749	polygenic_alzheimers_APOE_scaled	NA	0.105935	0.106232	NA	0.319363	linear	354	NA	NA	NA	0.259844	0	[Warning: Genotype is not coded 0,1,2, but additive.genotypes was TRUE.]	FALSE
0.899278	XenobioticsFood.Component.Plant3.formylindole	polygenic_alzheimers_APOE_scaled	NA	0.0247187	0.0248569	NA	0.320136	linear	1896	NA	NA	NA	0.251041	0	[Warning: Genotype is not coded 0,1,2, but additive.genotypes was TRUE.]	FALSE
0.899278	LipidSecondary.Bile.Acid.Metabolismtaurolithocholate.3.sulfate	polygenic_alzheimers_APOE_scaled	NA	-0.065692	0.0660946	NA	0.320399	linear	1842	NA	NA	NA	0.249702	0	[Warning: Genotype is not coded 0,1,2, but additive.genotypes was TRUE.]	FALSE
0.899278	LipidSteroid5alpha.pregnan.3beta.20alpha.diol.disulfate	polygenic_alzheimers_APOE_scaled	NA	-0.108	0.108799	NA	0.321005	linear	1881	NA	NA	NA	0.250612	0	[Warning: Genotype is not coded 0,1,2, but additive.genotypes was TRUE.]	FALSE
0.899278	LipidFatty.Acid.Metabolism.Acyl.Carnitine.adipoylcarnitine..C6.DC.	polygenic_alzheimers_APOE_scaled	NA	0.0432695	0.043601	NA	0.321132	linear	1880	NA	NA	NA	0.249841	0	[Warning: Genotype is not coded 0,1,2, but additive.genotypes was TRUE.]	FALSE
0.899278	LipidFatty.Acid..Branchedbranched.chain.fatty.acid.18.0..2...	polygenic_alzheimers_APOE_scaled	NA	0.0428676	0.0432991	NA	0.322305	linear	1626	NA	NA	NA	0.250466	0	[Warning: Genotype is not coded 0,1,2, but additive.genotypes was TRUE.]	FALSE
0.899278	LipidPlasmalogen1..1.enyl.palmitoyl..2.oleoyl.GPE..P.16.0.18.1..	polygenic_alzheimers_APOE_scaled	NA	-0.0250545	0.0253277	NA	0.322685	linear	1904	NA	NA	NA	0.250779	0	[Warning: Genotype is not coded 0,1,2, but additive.genotypes was TRUE.]	FALSE
0.899278	linoleoyl.linoleoyl.glycerol..18.2.18.2...1..	polygenic_alzheimers_APOE_scaled	NA	0.0450812	0.0456626	NA	0.323639	linear	1883	NA	NA	NA	0.25022	0	[Warning: Genotype is not coded 0,1,2, but additive.genotypes was TRUE.]	FALSE
0.899278	LipidLong.Chain.Fatty.Acid10.heptadecenoate..17.1n7.	polygenic_alzheimers_APOE_scaled	NA	0.0423142	0.0429077	NA	0.324178	linear	1884	NA	NA	NA	0.250151	0	[Warning: Genotype is not coded 0,1,2, but additive.genotypes was TRUE.]	FALSE
0.899278	NEU1_Q9NP84	polygenic_alzheimers_APOE_scaled	NA	0.160256	0.162455	NA	0.324596	linear	354	NA	NA	NA	0.259844	0	[Warning: Genotype is not coded 0,1,2, but additive.genotypes was TRUE.]	FALSE
0.899278	CVD2_P05231	polygenic_alzheimers_APOE_scaled	NA	0.113051	0.115174	NA	0.326403	linear	2691	NA	NA	NA	0.251261	0	[Warning: Genotype is not coded 0,1,2, but additive.genotypes was TRUE.]	FALSE
0.899278	ODA_O43570	polygenic_alzheimers_APOE_scaled	NA	0.123041	0.125267	NA	0.326671	linear	354	NA	NA	NA	0.259844	0	[Warning: Genotype is not coded 0,1,2, but additive.genotypes was TRUE.]	FALSE
0.899278	ONC3_Q9UDT6	polygenic_alzheimers_APOE_scaled	NA	-0.447189	0.455345	NA	0.326742	linear	354	NA	NA	NA	0.259844	0	[Warning: Genotype is not coded 0,1,2, but additive.genotypes was TRUE.]	FALSE
0.899278	NEX_Q9H0C8	polygenic_alzheimers_APOE_scaled	NA	-0.225217	0.229613	NA	0.327349	linear	354	NA	NA	NA	0.259844	0	[Warning: Genotype is not coded 0,1,2, but additive.genotypes was TRUE.]	FALSE
0.899278	INF_P29460	polygenic_alzheimers_APOE_scaled	NA	-0.080933	0.082767	NA	0.328241	linear	2694	NA	NA	NA	0.251254	0	[Warning: Genotype is not coded 0,1,2, but additive.genotypes was TRUE.]	FALSE
0.899278	INF_P55773	polygenic_alzheimers_APOE_scaled	NA	-0.0664068	0.0679147	NA	0.328263	linear	2694	NA	NA	NA	0.251254	0	[Warning: Genotype is not coded 0,1,2, but additive.genotypes was TRUE.]	FALSE
0.899278	XenobioticsChemicaliminodiacetate..IDA.	polygenic_alzheimers_APOE_scaled	NA	0.0294409	0.030116	NA	0.328406	linear	1880	NA	NA	NA	0.250724	0	[Warning: Genotype is not coded 0,1,2, but additive.genotypes was TRUE.]	FALSE
0.899278	LipidPhospholipid.Metabolism1.pentadecanoyl.2.linoleoyl.GPC..15.0.18.2..	polygenic_alzheimers_APOE_scaled	NA	0.0242519	0.0248136	NA	0.328514	linear	1889	NA	NA	NA	0.250631	0	[Warning: Genotype is not coded 0,1,2, but additive.genotypes was TRUE.]	FALSE
0.899278	XenobioticsChemicalEDTA	polygenic_alzheimers_APOE_scaled	NA	0.0117034	0.0119775	NA	0.328636	linear	1902	NA	NA	NA	0.250239	0	[Warning: Genotype is not coded 0,1,2, but additive.genotypes was TRUE.]	FALSE
0.899278	LipidLysoplasmalogen1..1.enyl.oleoyl..GPC..P.18.1..	polygenic_alzheimers_APOE_scaled	NA	0.0376978	0.0386131	NA	0.329065	linear	1621	NA	NA	NA	0.249831	0	[Warning: Genotype is not coded 0,1,2, but additive.genotypes was TRUE.]	FALSE
0.899278	CRE_Q92558	polygenic_alzheimers_APOE_scaled	NA	-0.447656	0.458073	NA	0.329124	linear	354	NA	NA	NA	0.259844	0	[Warning: Genotype is not coded 0,1,2, but additive.genotypes was TRUE.]	FALSE
0.899278	Amino.AcidLeucine..Isoleucine.and.Valine.Metabolismisovalerylglycine	polygenic_alzheimers_APOE_scaled	NA	0.0436688	0.0447352	NA	0.329126	linear	1677	NA	NA	NA	0.249259	0	[Warning: Genotype is not coded 0,1,2, but additive.genotypes was TRUE.]	FALSE
0.899278	NEX_P32926	polygenic_alzheimers_APOE_scaled	NA	0.142681	0.146237	NA	0.329904	linear	354	NA	NA	NA	0.259844	0	[Warning: Genotype is not coded 0,1,2, but additive.genotypes was TRUE.]	FALSE
0.899278	Amino.AcidPhenylalanine.and.Tyrosine.Metabolismdopamine.3.O.sulfate	polygenic_alzheimers_APOE_scaled	NA	0.0462189	0.0475649	NA	0.331323	linear	1902	NA	NA	NA	0.250586	0	[Warning: Genotype is not coded 0,1,2, but additive.genotypes was TRUE.]	FALSE
0.899278	DEV_Q07108	polygenic_alzheimers_APOE_scaled	NA	-0.452996	0.466279	NA	0.331972	linear	354	NA	NA	NA	0.259844	0	[Warning: Genotype is not coded 0,1,2, but additive.genotypes was TRUE.]	FALSE
0.899278	CAM_Q9H1U4	polygenic_alzheimers_APOE_scaled	NA	0.124058	0.127858	NA	0.332588	linear	353	NA	NA	NA	0.259234	0	[Warning: Genotype is not coded 0,1,2, but additive.genotypes was TRUE.]	FALSE
0.899278	DEV_Q8N6Q3	polygenic_alzheimers_APOE_scaled	NA	-0.410091	0.422906	NA	0.332874	linear	354	NA	NA	NA	0.259844	0	[Warning: Genotype is not coded 0,1,2, but additive.genotypes was TRUE.]	FALSE
0.899278	NEU1_P15151	polygenic_alzheimers_APOE_scaled	NA	0.138372	0.143135	NA	0.334357	linear	354	NA	NA	NA	0.259844	0	[Warning: Genotype is not coded 0,1,2, but additive.genotypes was TRUE.]	FALSE
0.899278	LipidSphingolipid.Metabolismsphingomyelin..d18.1.22.2..d18.2.22.1..d16.1.24.2..	polygenic_alzheimers_APOE_scaled	NA	0.0209228	0.0216746	NA	0.334512	linear	1888	NA	NA	NA	0.250428	0	[Warning: Genotype is not coded 0,1,2, but additive.genotypes was TRUE.]	FALSE
0.899278	LipidFatty.Acid..Dicarboxylatemaleate	polygenic_alzheimers_APOE_scaled	NA	-0.0394304	0.0408961	NA	0.335095	linear	1799	NA	NA	NA	0.249275	0	[Warning: Genotype is not coded 0,1,2, but additive.genotypes was TRUE.]	FALSE
0.899278	ONC2_P09326	polygenic_alzheimers_APOE_scaled	NA	0.10304	0.106787	NA	0.335261	linear	354	NA	NA	NA	0.259844	0	[Warning: Genotype is not coded 0,1,2, but additive.genotypes was TRUE.]	FALSE
0.899278	CAM_P08709	polygenic_alzheimers_APOE_scaled	NA	0.146667	0.152032	NA	0.335364	linear	353	NA	NA	NA	0.259234	0	[Warning: Genotype is not coded 0,1,2, but additive.genotypes was TRUE.]	FALSE
0.899278	NEX_Q13444	polygenic_alzheimers_APOE_scaled	NA	0.135798	0.140774	NA	0.335391	linear	354	NA	NA	NA	0.259844	0	[Warning: Genotype is not coded 0,1,2, but additive.genotypes was TRUE.]	FALSE
0.899278	IRE_P78310	polygenic_alzheimers_APOE_scaled	NA	0.135394	0.140578	NA	0.336159	linear	354	NA	NA	NA	0.259844	0	[Warning: Genotype is not coded 0,1,2, but additive.genotypes was TRUE.]	FALSE
0.899278	CVD2_P29965	polygenic_alzheimers_APOE_scaled	NA	-0.171429	0.178422	NA	0.336736	linear	2691	NA	NA	NA	0.251261	0	[Warning: Genotype is not coded 0,1,2, but additive.genotypes was TRUE.]	FALSE
0.899278	INF_Q9BZW8	polygenic_alzheimers_APOE_scaled	NA	-0.0694284	0.0723306	NA	0.337203	linear	2694	NA	NA	NA	0.251254	0	[Warning: Genotype is not coded 0,1,2, but additive.genotypes was TRUE.]	FALSE
0.899278	CRP.HIGH.SENSITIVITY	polygenic_alzheimers_APOE_scaled	NA	-0.0842301	0.0877645	NA	0.337274	linear	2826	NA	NA	NA	0.251101	0	[Warning: Genotype is not coded 0,1,2, but additive.genotypes was TRUE.]	FALSE
0.899278	NEU1_Q9H3S3	polygenic_alzheimers_APOE_scaled	NA	0.142617	0.148543	NA	0.33767	linear	354	NA	NA	NA	0.259844	0	[Warning: Genotype is not coded 0,1,2, but additive.genotypes was TRUE.]	FALSE
0.899278	LipidFatty.Acid..Monohydroxy2.hydroxydecanoate	polygenic_alzheimers_APOE_scaled	NA	-0.0414534	0.0432407	NA	0.33785	linear	1884	NA	NA	NA	0.25089	0	[Warning: Genotype is not coded 0,1,2, but additive.genotypes was TRUE.]	FALSE
0.899278	DEV_P30043	polygenic_alzheimers_APOE_scaled	NA	0.100116	0.104389	NA	0.338194	linear	354	NA	NA	NA	0.259844	0	[Warning: Genotype is not coded 0,1,2, but additive.genotypes was TRUE.]	FALSE
0.899278	CRE_Q9HCU5	polygenic_alzheimers_APOE_scaled	NA	0.0850658	0.088711	NA	0.338274	linear	354	NA	NA	NA	0.259844	0	[Warning: Genotype is not coded 0,1,2, but additive.genotypes was TRUE.]	FALSE
0.899278	ODA_P29474	polygenic_alzheimers_APOE_scaled	NA	0.142224	0.148346	NA	0.338366	linear	354	NA	NA	NA	0.259844	0	[Warning: Genotype is not coded 0,1,2, but additive.genotypes was TRUE.]	FALSE
0.899278	IRE_P18627	polygenic_alzheimers_APOE_scaled	NA	0.125228	0.130646	NA	0.338464	linear	354	NA	NA	NA	0.259844	0	[Warning: Genotype is not coded 0,1,2, but additive.genotypes was TRUE.]	FALSE
0.899278	IRE_P50135	polygenic_alzheimers_APOE_scaled	NA	0.0785915	0.0820572	NA	0.33885	linear	354	NA	NA	NA	0.259844	0	[Warning: Genotype is not coded 0,1,2, but additive.genotypes was TRUE.]	FALSE
0.899278	LipidDiacylglycerololeoyl.oleoyl.glycerol..18.1.18.1...2..	polygenic_alzheimers_APOE_scaled	NA	0.0374614	0.039186	NA	0.3392	linear	1902	NA	NA	NA	0.250538	0	[Warning: Genotype is not coded 0,1,2, but additive.genotypes was TRUE.]	FALSE
0.899278	CAM_Q99650	polygenic_alzheimers_APOE_scaled	NA	0.0847749	0.0886626	NA	0.339665	linear	353	NA	NA	NA	0.259234	0	[Warning: Genotype is not coded 0,1,2, but additive.genotypes was TRUE.]	FALSE
0.899278	LipidSphingolipid.Metabolismsphingomyelin..d18.2.23.1..	polygenic_alzheimers_APOE_scaled	NA	0.0247776	0.0259693	NA	0.340149	linear	1890	NA	NA	NA	0.250388	0	[Warning: Genotype is not coded 0,1,2, but additive.genotypes was TRUE.]	FALSE
0.899278	IRE_Q6EIG7	polygenic_alzheimers_APOE_scaled	NA	0.149996	0.157074	NA	0.340275	linear	354	NA	NA	NA	0.259844	0	[Warning: Genotype is not coded 0,1,2, but additive.genotypes was TRUE.]	FALSE
0.899278	NEU1_Q96B86	polygenic_alzheimers_APOE_scaled	NA	0.114313	0.119713	NA	0.340296	linear	354	NA	NA	NA	0.259844	0	[Warning: Genotype is not coded 0,1,2, but additive.genotypes was TRUE.]	FALSE
0.899278	INF_P80511	polygenic_alzheimers_APOE_scaled	NA	-0.0832406	0.0874373	NA	0.341181	linear	2694	NA	NA	NA	0.251254	0	[Warning: Genotype is not coded 0,1,2, but additive.genotypes was TRUE.]	FALSE
0.899278	LipidFatty.Acid..Dicarboxylatedodecanedioate..C12.DC.	polygenic_alzheimers_APOE_scaled	NA	0.0491489	0.0516792	NA	0.341708	linear	1889	NA	NA	NA	0.251061	0	[Warning: Genotype is not coded 0,1,2, but additive.genotypes was TRUE.]	FALSE
0.899278	ONC3_P28827	polygenic_alzheimers_APOE_scaled	NA	0.109798	0.115395	NA	0.342017	linear	354	NA	NA	NA	0.259844	0	[Warning: Genotype is not coded 0,1,2, but additive.genotypes was TRUE.]	FALSE
0.899278	NEU1_Q9NR71	polygenic_alzheimers_APOE_scaled	NA	0.190541	0.200621	NA	0.342898	linear	354	NA	NA	NA	0.259844	0	[Warning: Genotype is not coded 0,1,2, but additive.genotypes was TRUE.]	FALSE
0.899278	DEV_P10586	polygenic_alzheimers_APOE_scaled	NA	0.129728	0.136597	NA	0.342921	linear	354	NA	NA	NA	0.259844	0	[Warning: Genotype is not coded 0,1,2, but additive.genotypes was TRUE.]	FALSE
0.899278	Cofactors.and.VitaminsVitamin.A.Metabolismretinol..Vitamin.A.	polygenic_alzheimers_APOE_scaled	NA	0.019568	0.0206297	NA	0.342978	linear	1891	NA	NA	NA	0.250373	0	[Warning: Genotype is not coded 0,1,2, but additive.genotypes was TRUE.]	FALSE
0.899278	CVD2_Q9GZV9	polygenic_alzheimers_APOE_scaled	NA	0.0704085	0.0742756	NA	0.343247	linear	2691	NA	NA	NA	0.251261	0	[Warning: Genotype is not coded 0,1,2, but additive.genotypes was TRUE.]	FALSE
0.899278	CarbohydratePentose.Metabolismribitol	polygenic_alzheimers_APOE_scaled	NA	0.0188737	0.0199396	NA	0.343992	linear	1883	NA	NA	NA	0.250317	0	[Warning: Genotype is not coded 0,1,2, but additive.genotypes was TRUE.]	FALSE
0.899278	ONC3_Q9Y644	polygenic_alzheimers_APOE_scaled	NA	0.0957374	0.101091	NA	0.344281	linear	354	NA	NA	NA	0.259844	0	[Warning: Genotype is not coded 0,1,2, but additive.genotypes was TRUE.]	FALSE
0.899278	CAM_P13501	polygenic_alzheimers_APOE_scaled	NA	-0.41214	0.435426	NA	0.344545	linear	353	NA	NA	NA	0.259234	0	[Warning: Genotype is not coded 0,1,2, but additive.genotypes was TRUE.]	FALSE
0.899278	IRE_Q03431	polygenic_alzheimers_APOE_scaled	NA	0.207468	0.219675	NA	0.34561	linear	354	NA	NA	NA	0.259844	0	[Warning: Genotype is not coded 0,1,2, but additive.genotypes was TRUE.]	FALSE
0.899278	NEX_O00308	polygenic_alzheimers_APOE_scaled	NA	-0.251293	0.266105	NA	0.345656	linear	354	NA	NA	NA	0.259844	0	[Warning: Genotype is not coded 0,1,2, but additive.genotypes was TRUE.]	FALSE
0.899278	Amino.AcidLysine.Metabolismglutarylcarnitine..C5.DC.	polygenic_alzheimers_APOE_scaled	NA	0.0299484	0.0317551	NA	0.345748	linear	1878	NA	NA	NA	0.250343	0	[Warning: Genotype is not coded 0,1,2, but additive.genotypes was TRUE.]	FALSE
0.899278	DEV_O14773	polygenic_alzheimers_APOE_scaled	NA	0.171169	0.181541	NA	0.346406	linear	354	NA	NA	NA	0.259844	0	[Warning: Genotype is not coded 0,1,2, but additive.genotypes was TRUE.]	FALSE
0.899278	LipidFatty.Acid.Metabolism.Acyl.Glycine.N.palmitoylglycine	polygenic_alzheimers_APOE_scaled	NA	0.0245199	0.0260598	NA	0.346872	linear	1870	NA	NA	NA	0.250861	0	[Warning: Genotype is not coded 0,1,2, but additive.genotypes was TRUE.]	FALSE
0.899278	DEV_P31948	polygenic_alzheimers_APOE_scaled	NA	-0.164572	0.175109	NA	0.347965	linear	354	NA	NA	NA	0.259844	0	[Warning: Genotype is not coded 0,1,2, but additive.genotypes was TRUE.]	FALSE
0.899278	NEU1_Q14108	polygenic_alzheimers_APOE_scaled	NA	0.111947	0.119161	NA	0.34815	linear	354	NA	NA	NA	0.259844	0	[Warning: Genotype is not coded 0,1,2, but additive.genotypes was TRUE.]	FALSE
0.899278	LipidPhospholipid.Metabolismphosphatidylethanolamine..P.18.1.20.4..P.16.0.22.5n3..	polygenic_alzheimers_APOE_scaled	NA	-0.0249862	0.0266865	NA	0.349246	linear	1890	NA	NA	NA	0.250563	0	[Warning: Genotype is not coded 0,1,2, but additive.genotypes was TRUE.]	FALSE
0.899278	LipidMedium.Chain.Fatty.Acidcaprylate..8.0.	polygenic_alzheimers_APOE_scaled	NA	-0.0386035	0.0412625	NA	0.349629	linear	1774	NA	NA	NA	0.249665	0	[Warning: Genotype is not coded 0,1,2, but additive.genotypes was TRUE.]	FALSE
0.899278	CarbohydrateGlycogen.Metabolismmaltotriose	polygenic_alzheimers_APOE_scaled	NA	-0.0605127	0.0647477	NA	0.350136	linear	1635	NA	NA	NA	0.25089	0	[Warning: Genotype is not coded 0,1,2, but additive.genotypes was TRUE.]	FALSE
0.899278	NEX_P09211	polygenic_alzheimers_APOE_scaled	NA	-0.148093	0.1583	NA	0.35017	linear	354	NA	NA	NA	0.259844	0	[Warning: Genotype is not coded 0,1,2, but additive.genotypes was TRUE.]	FALSE
0.899278	Amino.AcidGuanidino.and.Acetamido.Metabolism4.guanidinobutanoate	polygenic_alzheimers_APOE_scaled	NA	0.043654	0.0467238	NA	0.350274	linear	1822	NA	NA	NA	0.250226	0	[Warning: Genotype is not coded 0,1,2, but additive.genotypes was TRUE.]	FALSE
0.899278	XenobioticsFood.Component.PlantN.acetylalliin	polygenic_alzheimers_APOE_scaled	NA	0.0922067	0.0987668	NA	0.350664	linear	1572	NA	NA	NA	0.251311	0	[Warning: Genotype is not coded 0,1,2, but additive.genotypes was TRUE.]	FALSE
0.899278	NEX_P52943	polygenic_alzheimers_APOE_scaled	NA	0.114102	0.122132	NA	0.350827	linear	354	NA	NA	NA	0.259844	0	[Warning: Genotype is not coded 0,1,2, but additive.genotypes was TRUE.]	FALSE
0.899278	LipidPolyunsaturated.Fatty.Acid..n3.and.n6.linoleate..18.2n6.	polygenic_alzheimers_APOE_scaled	NA	0.0306535	0.0328958	NA	0.351543	linear	1883	NA	NA	NA	0.250322	0	[Warning: Genotype is not coded 0,1,2, but additive.genotypes was TRUE.]	FALSE
0.899278	ONC2_Q9P0G3	polygenic_alzheimers_APOE_scaled	NA	-0.160642	0.172213	NA	0.351566	linear	354	NA	NA	NA	0.259844	0	[Warning: Genotype is not coded 0,1,2, but additive.genotypes was TRUE.]	FALSE
0.899278	CAM_P24592	polygenic_alzheimers_APOE_scaled	NA	0.123386	0.132454	NA	0.352226	linear	353	NA	NA	NA	0.259234	0	[Warning: Genotype is not coded 0,1,2, but additive.genotypes was TRUE.]	FALSE
0.899278	IRE_P35240	polygenic_alzheimers_APOE_scaled	NA	-0.350611	0.376715	NA	0.352655	linear	354	NA	NA	NA	0.259844	0	[Warning: Genotype is not coded 0,1,2, but additive.genotypes was TRUE.]	FALSE
0.899278	LipidSecondary.Bile.Acid.Metabolismursodeoxycholate	polygenic_alzheimers_APOE_scaled	NA	-0.096407	0.103827	NA	0.353269	linear	1612	NA	NA	NA	0.25064	0	[Warning: Genotype is not coded 0,1,2, but additive.genotypes was TRUE.]	FALSE
0.899278	ONC3_Q14353	polygenic_alzheimers_APOE_scaled	NA	-0.16668	0.179429	NA	0.353564	linear	354	NA	NA	NA	0.259844	0	[Warning: Genotype is not coded 0,1,2, but additive.genotypes was TRUE.]	FALSE
0.899278	LipidDiacylglycerololeoyl.oleoyl.glycerol..18.1.18.1....1..	polygenic_alzheimers_APOE_scaled	NA	0.0354477	0.0382933	NA	0.354725	linear	1903	NA	NA	NA	0.250821	0	[Warning: Genotype is not coded 0,1,2, but additive.genotypes was TRUE.]	FALSE
0.899278	LipidSphingolipid.Metabolismbehenoyl.dihydrosphingomyelin..d18.0.22.0..	polygenic_alzheimers_APOE_scaled	NA	-0.034332	0.0370925	NA	0.354784	linear	1884	NA	NA	NA	0.250279	0	[Warning: Genotype is not coded 0,1,2, but additive.genotypes was TRUE.]	FALSE
0.899278	IRE_P18564	polygenic_alzheimers_APOE_scaled	NA	0.105695	0.114215	NA	0.3554	linear	354	NA	NA	NA	0.259844	0	[Warning: Genotype is not coded 0,1,2, but additive.genotypes was TRUE.]	FALSE
0.899278	XenobioticsFood.Component.Plantglucuronide.of.piperine.metabolite.C17H21NO3..3..	polygenic_alzheimers_APOE_scaled	NA	0.0660333	0.0714697	NA	0.355653	linear	1694	NA	NA	NA	0.250165	0	[Warning: Genotype is not coded 0,1,2, but additive.genotypes was TRUE.]	FALSE
0.899278	LipidSphingolipid.Metabolismsphingomyelin..d18.2.24.1..d18.1.24.2..	polygenic_alzheimers_APOE_scaled	NA	0.0150951	0.0163601	NA	0.356295	linear	1890	NA	NA	NA	0.250436	0	[Warning: Genotype is not coded 0,1,2, but additive.genotypes was TRUE.]	FALSE
0.899278	ONC3_P15121	polygenic_alzheimers_APOE_scaled	NA	-0.287344	0.311141	NA	0.356381	linear	354	NA	NA	NA	0.259844	0	[Warning: Genotype is not coded 0,1,2, but additive.genotypes was TRUE.]	FALSE
0.899278	LipidSteroidepiandrosterone.sulfate	polygenic_alzheimers_APOE_scaled	NA	-0.0451173	0.0489163	NA	0.356472	linear	1871	NA	NA	NA	0.250641	0	[Warning: Genotype is not coded 0,1,2, but additive.genotypes was TRUE.]	FALSE
0.899278	ONC3_P20340	polygenic_alzheimers_APOE_scaled	NA	-0.1342	0.145586	NA	0.357277	linear	354	NA	NA	NA	0.259844	0	[Warning: Genotype is not coded 0,1,2, but additive.genotypes was TRUE.]	FALSE
0.899278	CVD3_P04085	polygenic_alzheimers_APOE_scaled	NA	-0.131929	0.143337	NA	0.357442	linear	2692	NA	NA	NA	0.251224	0	[Warning: Genotype is not coded 0,1,2, but additive.genotypes was TRUE.]	FALSE
0.899278	DEV_P11717	polygenic_alzheimers_APOE_scaled	NA	0.125306	0.136012	NA	0.357543	linear	354	NA	NA	NA	0.259844	0	[Warning: Genotype is not coded 0,1,2, but additive.genotypes was TRUE.]	FALSE
0.899278	Cofactors.and.VitaminsAscorbate.and.Aldarate.Metabolismthreonate	polygenic_alzheimers_APOE_scaled	NA	0.0378723	0.0412191	NA	0.358314	linear	1889	NA	NA	NA	0.250821	0	[Warning: Genotype is not coded 0,1,2, but additive.genotypes was TRUE.]	FALSE
0.899278	LipidPolyunsaturated.Fatty.Acid..n3.and.n6.stearidonate..18.4n3.	polygenic_alzheimers_APOE_scaled	NA	0.0441993	0.0481155	NA	0.35842	linear	1876	NA	NA	NA	0.250542	0	[Warning: Genotype is not coded 0,1,2, but additive.genotypes was TRUE.]	FALSE
0.899278	Amino.AcidGlutamate.MetabolismS.1.pyrroline.5.carboxylate	polygenic_alzheimers_APOE_scaled	NA	-0.0286022	0.0311547	NA	0.358706	linear	1793	NA	NA	NA	0.250623	0	[Warning: Genotype is not coded 0,1,2, but additive.genotypes was TRUE.]	FALSE
0.899278	NEX_P11684	polygenic_alzheimers_APOE_scaled	NA	0.122181	0.132943	NA	0.35871	linear	354	NA	NA	NA	0.259844	0	[Warning: Genotype is not coded 0,1,2, but additive.genotypes was TRUE.]	FALSE
0.899278	DEV_Q6UXG3	polygenic_alzheimers_APOE_scaled	NA	0.130163	0.141947	NA	0.359792	linear	354	NA	NA	NA	0.259844	0	[Warning: Genotype is not coded 0,1,2, but additive.genotypes was TRUE.]	FALSE
0.899278	IRE_O43736	polygenic_alzheimers_APOE_scaled	NA	0.166251	0.181454	NA	0.360194	linear	354	NA	NA	NA	0.259844	0	[Warning: Genotype is not coded 0,1,2, but additive.genotypes was TRUE.]	FALSE
0.899278	CRE_P08237	polygenic_alzheimers_APOE_scaled	NA	0.177499	0.193783	NA	0.36032	linear	354	NA	NA	NA	0.259844	0	[Warning: Genotype is not coded 0,1,2, but additive.genotypes was TRUE.]	FALSE
0.899278	LipidFatty.Acid.Metabolism.Acyl.Carnitine..S..3.hydroxybutyrylcarnitine	polygenic_alzheimers_APOE_scaled	NA	0.0420773	0.045991	NA	0.36036	linear	1894	NA	NA	NA	0.251132	0	[Warning: Genotype is not coded 0,1,2, but additive.genotypes was TRUE.]	FALSE
0.899278	MET_P12724	polygenic_alzheimers_APOE_scaled	NA	0.297287	0.324863	NA	0.360768	linear	354	NA	NA	NA	0.259844	0	[Warning: Genotype is not coded 0,1,2, but additive.genotypes was TRUE.]	FALSE
0.899278	DEV_P00918	polygenic_alzheimers_APOE_scaled	NA	0.203073	0.222055	NA	0.361083	linear	354	NA	NA	NA	0.259844	0	[Warning: Genotype is not coded 0,1,2, but additive.genotypes was TRUE.]	FALSE
0.899278	MET_Q8IZP9	polygenic_alzheimers_APOE_scaled	NA	0.127747	0.139855	NA	0.361654	linear	354	NA	NA	NA	0.259844	0	[Warning: Genotype is not coded 0,1,2, but additive.genotypes was TRUE.]	FALSE
0.899278	ODA_Q9HAW4	polygenic_alzheimers_APOE_scaled	NA	0.139292	0.152544	NA	0.36181	linear	354	NA	NA	NA	0.259844	0	[Warning: Genotype is not coded 0,1,2, but additive.genotypes was TRUE.]	FALSE
0.899278	LipidSphingolipid.MetabolismN.palmitoyl.sphingosine..d18.1.16.0.	polygenic_alzheimers_APOE_scaled	NA	0.0255195	0.027982	NA	0.361888	linear	1868	NA	NA	NA	0.250757	0	[Warning: Genotype is not coded 0,1,2, but additive.genotypes was TRUE.]	FALSE
0.899278	IRE_P48061	polygenic_alzheimers_APOE_scaled	NA	0.0850437	0.0932818	NA	0.362569	linear	354	NA	NA	NA	0.259844	0	[Warning: Genotype is not coded 0,1,2, but additive.genotypes was TRUE.]	FALSE
0.899278	PeptideGamma.glutamyl.Amino.Acidgamma.glutamylisoleucine.	polygenic_alzheimers_APOE_scaled	NA	-0.0224916	0.0247241	NA	0.363096	linear	1883	NA	NA	NA	0.250113	0	[Warning: Genotype is not coded 0,1,2, but additive.genotypes was TRUE.]	FALSE
0.899278	NEU1_P55285	polygenic_alzheimers_APOE_scaled	NA	0.0908706	0.099794	NA	0.36315	linear	354	NA	NA	NA	0.259844	0	[Warning: Genotype is not coded 0,1,2, but additive.genotypes was TRUE.]	FALSE
0.899278	Cofactors.and.VitaminsNicotinate.and.Nicotinamide.Metabolismtrigonelline..N..methylnicotinate.	polygenic_alzheimers_APOE_scaled	NA	-0.064788	0.0712497	NA	0.363303	linear	1891	NA	NA	NA	0.25049	0	[Warning: Genotype is not coded 0,1,2, but additive.genotypes was TRUE.]	FALSE
0.899278	ONC2_O75888	polygenic_alzheimers_APOE_scaled	NA	0.116691	0.128305	NA	0.363731	linear	354	NA	NA	NA	0.259844	0	[Warning: Genotype is not coded 0,1,2, but additive.genotypes was TRUE.]	FALSE
0.899278	ONC2_P35916	polygenic_alzheimers_APOE_scaled	NA	0.0913493	0.100493	NA	0.363976	linear	354	NA	NA	NA	0.259844	0	[Warning: Genotype is not coded 0,1,2, but additive.genotypes was TRUE.]	FALSE
0.899278	IRE_O76036	polygenic_alzheimers_APOE_scaled	NA	0.130852	0.143992	NA	0.364117	linear	354	NA	NA	NA	0.259844	0	[Warning: Genotype is not coded 0,1,2, but additive.genotypes was TRUE.]	FALSE
0.899278	XenobioticsFood.Component.Plantglucuronide.of.piperine.metabolite.C17H21NO3..5..	polygenic_alzheimers_APOE_scaled	NA	0.0665349	0.0733757	NA	0.364658	linear	1698	NA	NA	NA	0.251038	0	[Warning: Genotype is not coded 0,1,2, but additive.genotypes was TRUE.]	FALSE
0.899278	ONC2_P40222	polygenic_alzheimers_APOE_scaled	NA	-0.379646	0.41831	NA	0.364736	linear	354	NA	NA	NA	0.259844	0	[Warning: Genotype is not coded 0,1,2, but additive.genotypes was TRUE.]	FALSE
0.899278	ONC3_P01584	polygenic_alzheimers_APOE_scaled	NA	0.166329	0.183971	NA	0.36657	linear	354	NA	NA	NA	0.259844	0	[Warning: Genotype is not coded 0,1,2, but additive.genotypes was TRUE.]	FALSE
0.899278	Amino.AcidLeucine..Isoleucine.and.Valine.Metabolism2.3.dihydroxy.2.methylbutyrate	polygenic_alzheimers_APOE_scaled	NA	0.0380579	0.0421654	NA	0.366878	linear	1640	NA	NA	NA	0.250373	0	[Warning: Genotype is not coded 0,1,2, but additive.genotypes was TRUE.]	FALSE
0.899278	NEU1_O00214	polygenic_alzheimers_APOE_scaled	NA	-0.244462	0.270711	NA	0.367134	linear	354	NA	NA	NA	0.259844	0	[Warning: Genotype is not coded 0,1,2, but additive.genotypes was TRUE.]	FALSE
0.899278	CRE_Q9BQT9	polygenic_alzheimers_APOE_scaled	NA	0.0686403	0.0761503	NA	0.368014	linear	354	NA	NA	NA	0.259844	0	[Warning: Genotype is not coded 0,1,2, but additive.genotypes was TRUE.]	FALSE
0.899278	CRE_O14662	polygenic_alzheimers_APOE_scaled	NA	-0.35699	0.396096	NA	0.368072	linear	354	NA	NA	NA	0.259844	0	[Warning: Genotype is not coded 0,1,2, but additive.genotypes was TRUE.]	FALSE
0.899278	LipidDiacylglycerololeoyl.linoleoyl.glycerol..18.1.18.2...1.	polygenic_alzheimers_APOE_scaled	NA	0.031677	0.0352159	NA	0.368498	linear	1884	NA	NA	NA	0.250572	0	[Warning: Genotype is not coded 0,1,2, but additive.genotypes was TRUE.]	FALSE
0.899278	DEV_Q9Y279	polygenic_alzheimers_APOE_scaled	NA	0.136476	0.151599	NA	0.368617	linear	354	NA	NA	NA	0.259844	0	[Warning: Genotype is not coded 0,1,2, but additive.genotypes was TRUE.]	FALSE
0.899278	IRE_O60880	polygenic_alzheimers_APOE_scaled	NA	0.128969	0.143295	NA	0.368735	linear	354	NA	NA	NA	0.259844	0	[Warning: Genotype is not coded 0,1,2, but additive.genotypes was TRUE.]	FALSE
0.899278	LipidPhospholipid.Metabolismglycerophosphorylcholine..GPC.	polygenic_alzheimers_APOE_scaled	NA	0.0445164	0.0495799	NA	0.369369	linear	1886	NA	NA	NA	0.250184	0	[Warning: Genotype is not coded 0,1,2, but additive.genotypes was TRUE.]	FALSE
0.899278	TOTAL.NEUTROPHILS.AB	polygenic_alzheimers_APOE_scaled	NA	0.031481	0.0351412	NA	0.370414	linear	2817	NA	NA	NA	0.251179	0	[Warning: Genotype is not coded 0,1,2, but additive.genotypes was TRUE.]	FALSE
0.899278	CVD2_Q14242	polygenic_alzheimers_APOE_scaled	NA	-0.0377239	0.0421182	NA	0.370511	linear	2691	NA	NA	NA	0.251261	0	[Warning: Genotype is not coded 0,1,2, but additive.genotypes was TRUE.]	FALSE
0.899278	NucleotidePyrimidine.Metabolism..Uracil.containing2..O.methyluridine	polygenic_alzheimers_APOE_scaled	NA	-0.0267659	0.0300415	NA	0.373071	linear	1755	NA	NA	NA	0.249605	0	[Warning: Genotype is not coded 0,1,2, but additive.genotypes was TRUE.]	FALSE
0.899278	CVD3_P15085	polygenic_alzheimers_APOE_scaled	NA	-0.0823728	0.092463	NA	0.373077	linear	2692	NA	NA	NA	0.251224	0	[Warning: Genotype is not coded 0,1,2, but additive.genotypes was TRUE.]	FALSE
0.899278	LipidPhospholipid.Metabolism1.stearoyl.2.dihomo.linolenoyl.GPC..18.0.20.3n3.or.6..	polygenic_alzheimers_APOE_scaled	NA	0.0212864	0.0238995	NA	0.373223	linear	1896	NA	NA	NA	0.250451	0	[Warning: Genotype is not coded 0,1,2, but additive.genotypes was TRUE.]	FALSE
0.899278	INF_P80162	polygenic_alzheimers_APOE_scaled	NA	-0.109219	0.122649	NA	0.373278	linear	2694	NA	NA	NA	0.251254	0	[Warning: Genotype is not coded 0,1,2, but additive.genotypes was TRUE.]	FALSE
0.899278	MET_Q9BQB4	polygenic_alzheimers_APOE_scaled	NA	0.154202	0.173086	NA	0.373605	linear	354	NA	NA	NA	0.259844	0	[Warning: Genotype is not coded 0,1,2, but additive.genotypes was TRUE.]	FALSE
0.899278	NEX_P24001	polygenic_alzheimers_APOE_scaled	NA	0.114201	0.128501	NA	0.374772	linear	354	NA	NA	NA	0.259844	0	[Warning: Genotype is not coded 0,1,2, but additive.genotypes was TRUE.]	FALSE
0.899278	XenobioticsFood.Component.Plantcarotene.diol..3.	polygenic_alzheimers_APOE_scaled	NA	0.0414618	0.0467977	NA	0.375748	linear	1786	NA	NA	NA	0.25029	0	[Warning: Genotype is not coded 0,1,2, but additive.genotypes was TRUE.]	FALSE
0.899278	CAM_P22105	polygenic_alzheimers_APOE_scaled	NA	0.0724162	0.0817287	NA	0.376204	linear	353	NA	NA	NA	0.259234	0	[Warning: Genotype is not coded 0,1,2, but additive.genotypes was TRUE.]	FALSE
0.899278	CVD2_Q8IW75	polygenic_alzheimers_APOE_scaled	NA	-0.155996	0.176339	NA	0.376433	linear	2691	NA	NA	NA	0.251261	0	[Warning: Genotype is not coded 0,1,2, but additive.genotypes was TRUE.]	FALSE
0.899278	CAM_Q9NQ79	polygenic_alzheimers_APOE_scaled	NA	0.17921	0.202476	NA	0.376722	linear	353	NA	NA	NA	0.259234	0	[Warning: Genotype is not coded 0,1,2, but additive.genotypes was TRUE.]	FALSE
0.899278	CVD2_Q9BYF1	polygenic_alzheimers_APOE_scaled	NA	-0.0630665	0.0715142	NA	0.377923	linear	2691	NA	NA	NA	0.251261	0	[Warning: Genotype is not coded 0,1,2, but additive.genotypes was TRUE.]	FALSE
0.899278	LipidSteroid5alpha.androstan.3beta.17beta.diol.disulfate	polygenic_alzheimers_APOE_scaled	NA	-0.0551655	0.0625539	NA	0.377951	linear	1883	NA	NA	NA	0.250268	0	[Warning: Genotype is not coded 0,1,2, but additive.genotypes was TRUE.]	FALSE
0.899278	ONC2_O95388	polygenic_alzheimers_APOE_scaled	NA	0.125795	0.142508	NA	0.378001	linear	354	NA	NA	NA	0.259844	0	[Warning: Genotype is not coded 0,1,2, but additive.genotypes was TRUE.]	FALSE
0.899278	MET_O75791	polygenic_alzheimers_APOE_scaled	NA	-0.467438	0.52992	NA	0.37834	linear	354	NA	NA	NA	0.259844	0	[Warning: Genotype is not coded 0,1,2, but additive.genotypes was TRUE.]	FALSE
0.899278	LipidLysolipid1.arachidonoyl.GPE..20.4n6..	polygenic_alzheimers_APOE_scaled	NA	0.0178021	0.020209	NA	0.378485	linear	1896	NA	NA	NA	0.250401	0	[Warning: Genotype is not coded 0,1,2, but additive.genotypes was TRUE.]	FALSE
0.899278	ONC2_O95274	polygenic_alzheimers_APOE_scaled	NA	0.127854	0.145034	NA	0.378636	linear	354	NA	NA	NA	0.259844	0	[Warning: Genotype is not coded 0,1,2, but additive.genotypes was TRUE.]	FALSE
0.899278	DEV_Q14118	polygenic_alzheimers_APOE_scaled	NA	-0.154572	0.175559	NA	0.379225	linear	354	NA	NA	NA	0.259844	0	[Warning: Genotype is not coded 0,1,2, but additive.genotypes was TRUE.]	FALSE
0.899278	IRE_O94992	polygenic_alzheimers_APOE_scaled	NA	-0.303557	0.345276	NA	0.379919	linear	354	NA	NA	NA	0.259844	0	[Warning: Genotype is not coded 0,1,2, but additive.genotypes was TRUE.]	FALSE
0.899278	LipidLong.Chain.Fatty.Acidpalmitoleate..16.1n7.	polygenic_alzheimers_APOE_scaled	NA	0.0438587	0.0499516	NA	0.380043	linear	1889	NA	NA	NA	0.250251	0	[Warning: Genotype is not coded 0,1,2, but additive.genotypes was TRUE.]	FALSE
0.899278	CVD2_P13726	polygenic_alzheimers_APOE_scaled	NA	-0.0436394	0.0497488	NA	0.380459	linear	2691	NA	NA	NA	0.251261	0	[Warning: Genotype is not coded 0,1,2, but additive.genotypes was TRUE.]	FALSE
0.899278	NEU1_P52798	polygenic_alzheimers_APOE_scaled	NA	0.105215	0.119818	NA	0.380487	linear	354	NA	NA	NA	0.259844	0	[Warning: Genotype is not coded 0,1,2, but additive.genotypes was TRUE.]	FALSE
0.899278	ONC2_Q9UJ71	polygenic_alzheimers_APOE_scaled	NA	0.124316	0.141935	NA	0.381711	linear	354	NA	NA	NA	0.259844	0	[Warning: Genotype is not coded 0,1,2, but additive.genotypes was TRUE.]	FALSE
0.899278	DEV_Q99972	polygenic_alzheimers_APOE_scaled	NA	0.155334	0.177583	NA	0.382337	linear	354	NA	NA	NA	0.259844	0	[Warning: Genotype is not coded 0,1,2, but additive.genotypes was TRUE.]	FALSE
0.899278	INF_Q9NYY1	polygenic_alzheimers_APOE_scaled	NA	-0.0516376	0.0591501	NA	0.382745	linear	2694	NA	NA	NA	0.251254	0	[Warning: Genotype is not coded 0,1,2, but additive.genotypes was TRUE.]	FALSE
0.899278	CRE_Q9UBM4	polygenic_alzheimers_APOE_scaled	NA	0.152344	0.174657	NA	0.383678	linear	354	NA	NA	NA	0.259844	0	[Warning: Genotype is not coded 0,1,2, but additive.genotypes was TRUE.]	FALSE
0.899278	ONC2_Q16674	polygenic_alzheimers_APOE_scaled	NA	0.0873685	0.100371	NA	0.384655	linear	354	NA	NA	NA	0.259844	0	[Warning: Genotype is not coded 0,1,2, but additive.genotypes was TRUE.]	FALSE
0.899278	MET_P46109	polygenic_alzheimers_APOE_scaled	NA	-0.433174	0.499271	NA	0.386208	linear	354	NA	NA	NA	0.259844	0	[Warning: Genotype is not coded 0,1,2, but additive.genotypes was TRUE.]	FALSE
0.899278	ODA_Q15797	polygenic_alzheimers_APOE_scaled	NA	-0.28947	0.333663	NA	0.386241	linear	354	NA	NA	NA	0.259844	0	[Warning: Genotype is not coded 0,1,2, but additive.genotypes was TRUE.]	FALSE
0.899278	IRE_P30048	polygenic_alzheimers_APOE_scaled	NA	-0.24501	0.28304	NA	0.38729	linear	354	NA	NA	NA	0.259844	0	[Warning: Genotype is not coded 0,1,2, but additive.genotypes was TRUE.]	FALSE
0.899278	CVD2_P35218	polygenic_alzheimers_APOE_scaled	NA	-0.104498	0.120869	NA	0.387358	linear	2691	NA	NA	NA	0.251261	0	[Warning: Genotype is not coded 0,1,2, but additive.genotypes was TRUE.]	FALSE
0.899278	Amino.AcidLysine.MetabolismN6.N6.N6.trimethyllysine	polygenic_alzheimers_APOE_scaled	NA	-0.0292394	0.0338212	NA	0.387409	linear	1875	NA	NA	NA	0.250765	0	[Warning: Genotype is not coded 0,1,2, but additive.genotypes was TRUE.]	FALSE
0.899278	MET_Q16773	polygenic_alzheimers_APOE_scaled	NA	-0.215998	0.249592	NA	0.387418	linear	354	NA	NA	NA	0.259844	0	[Warning: Genotype is not coded 0,1,2, but additive.genotypes was TRUE.]	FALSE
0.899278	NucleotidePyrimidine.Metabolism..Uracil.containinguridine	polygenic_alzheimers_APOE_scaled	NA	0.0129304	0.0149574	NA	0.387431	linear	1886	NA	NA	NA	0.250685	0	[Warning: Genotype is not coded 0,1,2, but additive.genotypes was TRUE.]	FALSE
0.899278	LipidLysolipid1.stearoyl.GPI..18.0.	polygenic_alzheimers_APOE_scaled	NA	0.03374	0.039128	NA	0.388634	linear	1878	NA	NA	NA	0.249964	0	[Warning: Genotype is not coded 0,1,2, but additive.genotypes was TRUE.]	FALSE
0.899278	LipidFatty.Acid.Metabolism.Acyl.Carnitine.dihomo.linolenoylcarnitine..C20.3n3.or.6..	polygenic_alzheimers_APOE_scaled	NA	0.0295149	0.0342401	NA	0.388798	linear	1887	NA	NA	NA	0.250874	0	[Warning: Genotype is not coded 0,1,2, but additive.genotypes was TRUE.]	FALSE
0.899278	LipidSphingolipid.Metabolismsphingomyelin..d18.2.18.1..	polygenic_alzheimers_APOE_scaled	NA	0.0185126	0.0214855	NA	0.388999	linear	1885	NA	NA	NA	0.250159	0	[Warning: Genotype is not coded 0,1,2, but additive.genotypes was TRUE.]	FALSE
0.899278	CVD2_Q96IQ7	polygenic_alzheimers_APOE_scaled	NA	0.0520519	0.0605044	NA	0.389701	linear	2691	NA	NA	NA	0.251261	0	[Warning: Genotype is not coded 0,1,2, but additive.genotypes was TRUE.]	FALSE
0.899278	CVD3_P35247	polygenic_alzheimers_APOE_scaled	NA	-0.0792091	0.0920956	NA	0.389825	linear	2692	NA	NA	NA	0.251224	0	[Warning: Genotype is not coded 0,1,2, but additive.genotypes was TRUE.]	FALSE
0.899278	ONC2_O43927	polygenic_alzheimers_APOE_scaled	NA	0.174075	0.202523	NA	0.390644	linear	354	NA	NA	NA	0.259844	0	[Warning: Genotype is not coded 0,1,2, but additive.genotypes was TRUE.]	FALSE
0.899278	LipidSphingolipid.Metabolismsphingomyelin..d18.1.19.0..d19.1.18.0..	polygenic_alzheimers_APOE_scaled	NA	0.0220284	0.0256553	NA	0.390654	linear	1898	NA	NA	NA	0.250757	0	[Warning: Genotype is not coded 0,1,2, but additive.genotypes was TRUE.]	FALSE
0.899278	PeptideDipeptidephenylalanyltryptophan	polygenic_alzheimers_APOE_scaled	NA	-0.0268549	0.0313568	NA	0.391876	linear	1787	NA	NA	NA	0.250737	0	[Warning: Genotype is not coded 0,1,2, but additive.genotypes was TRUE.]	FALSE
0.899278	MET_Q96LA6	polygenic_alzheimers_APOE_scaled	NA	0.157411	0.183633	NA	0.391926	linear	354	NA	NA	NA	0.259844	0	[Warning: Genotype is not coded 0,1,2, but additive.genotypes was TRUE.]	FALSE
0.899278	NEU1_Q16719	polygenic_alzheimers_APOE_scaled	NA	-0.182318	0.212737	NA	0.392033	linear	354	NA	NA	NA	0.259844	0	[Warning: Genotype is not coded 0,1,2, but additive.genotypes was TRUE.]	FALSE
0.899278	LipidFatty.Acid.Metabolism..Acyl.Choline.stearoylcholine.	polygenic_alzheimers_APOE_scaled	NA	0.0545132	0.0638095	NA	0.393057	linear	1648	NA	NA	NA	0.24944	0	[Warning: Genotype is not coded 0,1,2, but additive.genotypes was TRUE.]	FALSE
0.899278	NEX_Q96B36	polygenic_alzheimers_APOE_scaled	NA	-0.297581	0.348535	NA	0.393804	linear	354	NA	NA	NA	0.259844	0	[Warning: Genotype is not coded 0,1,2, but additive.genotypes was TRUE.]	FALSE
0.899278	LipidSphingolipid.Metabolismlactosyl.N.palmitoyl.sphingosine..d18.1.16.0.	polygenic_alzheimers_APOE_scaled	NA	-0.016095	0.0188953	NA	0.394432	linear	1895	NA	NA	NA	0.250512	0	[Warning: Genotype is not coded 0,1,2, but additive.genotypes was TRUE.]	FALSE
0.899278	CVD3_Q8NBP7	polygenic_alzheimers_APOE_scaled	NA	0.0479866	0.056469	NA	0.395519	linear	2692	NA	NA	NA	0.251224	0	[Warning: Genotype is not coded 0,1,2, but additive.genotypes was TRUE.]	FALSE
0.899278	INF_P60568	polygenic_alzheimers_APOE_scaled	NA	0.0286683	0.0337436	NA	0.395626	linear	2694	NA	NA	NA	0.251254	0	[Warning: Genotype is not coded 0,1,2, but additive.genotypes was TRUE.]	FALSE
0.899278	Amino.AcidLeucine..Isoleucine.and.Valine.Metabolismalpha.hydroxyisocaproate	polygenic_alzheimers_APOE_scaled	NA	0.021869	0.0257415	NA	0.395677	linear	1893	NA	NA	NA	0.249938	0	[Warning: Genotype is not coded 0,1,2, but additive.genotypes was TRUE.]	FALSE
0.899278	LipidMonoacylglycerol1.palmitoylglycerol..16.0.	polygenic_alzheimers_APOE_scaled	NA	-0.0630649	0.0743512	NA	0.396434	linear	1858	NA	NA	NA	0.250244	0	[Warning: Genotype is not coded 0,1,2, but additive.genotypes was TRUE.]	FALSE
0.899278	LipidPhospholipid.Metabolismcholine.phosphate	polygenic_alzheimers_APOE_scaled	NA	-0.0218816	0.0258302	NA	0.397029	linear	1884	NA	NA	NA	0.249787	0	[Warning: Genotype is not coded 0,1,2, but additive.genotypes was TRUE.]	FALSE
0.899278	MET_Q92692	polygenic_alzheimers_APOE_scaled	NA	0.130303	0.15403	NA	0.398162	linear	354	NA	NA	NA	0.259844	0	[Warning: Genotype is not coded 0,1,2, but additive.genotypes was TRUE.]	FALSE
0.899278	NEU1_P29460.P29459	polygenic_alzheimers_APOE_scaled	NA	0.184703	0.218356	NA	0.398205	linear	354	NA	NA	NA	0.259844	0	[Warning: Genotype is not coded 0,1,2, but additive.genotypes was TRUE.]	FALSE
0.899278	ODA_P35070	polygenic_alzheimers_APOE_scaled	NA	-0.270937	0.320338	NA	0.398258	linear	354	NA	NA	NA	0.259844	0	[Warning: Genotype is not coded 0,1,2, but additive.genotypes was TRUE.]	FALSE
0.899278	MET_P41236	polygenic_alzheimers_APOE_scaled	NA	-0.295584	0.349765	NA	0.398643	linear	354	NA	NA	NA	0.259844	0	[Warning: Genotype is not coded 0,1,2, but additive.genotypes was TRUE.]	FALSE
0.899278	MET_Q8WVQ1	polygenic_alzheimers_APOE_scaled	NA	0.094222	0.111556	NA	0.398911	linear	354	NA	NA	NA	0.259844	0	[Warning: Genotype is not coded 0,1,2, but additive.genotypes was TRUE.]	FALSE
0.899278	ODA_Q9UNK0	polygenic_alzheimers_APOE_scaled	NA	-0.240567	0.284827	NA	0.398914	linear	354	NA	NA	NA	0.259844	0	[Warning: Genotype is not coded 0,1,2, but additive.genotypes was TRUE.]	FALSE
0.899278	X1.stearoyl.2.dihomo.linolenoyl.GPI..18.0.20.3n3.or.6..	polygenic_alzheimers_APOE_scaled	NA	0.0264879	0.031393	NA	0.398915	linear	1886	NA	NA	NA	0.250731	0	[Warning: Genotype is not coded 0,1,2, but additive.genotypes was TRUE.]	FALSE
0.899278	NEU1_Q9HCK4	polygenic_alzheimers_APOE_scaled	NA	0.127637	0.151231	NA	0.39926	linear	354	NA	NA	NA	0.259844	0	[Warning: Genotype is not coded 0,1,2, but additive.genotypes was TRUE.]	FALSE
0.899278	ONC3_O60575	polygenic_alzheimers_APOE_scaled	NA	0.138935	0.164942	NA	0.400186	linear	354	NA	NA	NA	0.259844	0	[Warning: Genotype is not coded 0,1,2, but additive.genotypes was TRUE.]	FALSE
0.899278	NucleotidePyrimidine.Metabolism..Thymine.containing5.6.dihydrothymine	polygenic_alzheimers_APOE_scaled	NA	0.0169163	0.0201368	NA	0.400979	linear	1862	NA	NA	NA	0.25076	0	[Warning: Genotype is not coded 0,1,2, but additive.genotypes was TRUE.]	FALSE
0.899278	LipidSphingolipid.Metabolismmyristoyl.dihydrosphingomyelin..d18.0.14.0..	polygenic_alzheimers_APOE_scaled	NA	0.0218291	0.0260446	NA	0.402058	linear	1891	NA	NA	NA	0.250679	0	[Warning: Genotype is not coded 0,1,2, but additive.genotypes was TRUE.]	FALSE
0.899278	LipidSecondary.Bile.Acid.Metabolismglycodeoxycholate	polygenic_alzheimers_APOE_scaled	NA	-0.0780896	0.0932015	NA	0.402234	linear	1625	NA	NA	NA	0.25061	0	[Warning: Genotype is not coded 0,1,2, but additive.genotypes was TRUE.]	FALSE
0.899278	DEV_Q16363	polygenic_alzheimers_APOE_scaled	NA	0.102249	0.122305	NA	0.403723	linear	354	NA	NA	NA	0.259844	0	[Warning: Genotype is not coded 0,1,2, but additive.genotypes was TRUE.]	FALSE
0.899278	MET_P51693	polygenic_alzheimers_APOE_scaled	NA	0.199195	0.238352	NA	0.403892	linear	354	NA	NA	NA	0.259844	0	[Warning: Genotype is not coded 0,1,2, but additive.genotypes was TRUE.]	FALSE
0.899278	CRE_Q7Z5A7	polygenic_alzheimers_APOE_scaled	NA	0.137913	0.165102	NA	0.404112	linear	354	NA	NA	NA	0.259844	0	[Warning: Genotype is not coded 0,1,2, but additive.genotypes was TRUE.]	FALSE
0.899278	CAM_P35542	polygenic_alzheimers_APOE_scaled	NA	0.173766	0.208023	NA	0.404115	linear	353	NA	NA	NA	0.259234	0	[Warning: Genotype is not coded 0,1,2, but additive.genotypes was TRUE.]	FALSE
0.899278	LipidSteroidandrostenediol..3alpha..17alpha..monosulfate..2.	polygenic_alzheimers_APOE_scaled	NA	0.0340735	0.0408475	NA	0.404296	linear	1873	NA	NA	NA	0.250275	0	[Warning: Genotype is not coded 0,1,2, but additive.genotypes was TRUE.]	FALSE
0.899278	DEV_P14174	polygenic_alzheimers_APOE_scaled	NA	-0.321919	0.385843	NA	0.404672	linear	354	NA	NA	NA	0.259844	0	[Warning: Genotype is not coded 0,1,2, but additive.genotypes was TRUE.]	FALSE
0.899278	ONC2_P15328	polygenic_alzheimers_APOE_scaled	NA	0.111837	0.134169	NA	0.405108	linear	354	NA	NA	NA	0.259844	0	[Warning: Genotype is not coded 0,1,2, but additive.genotypes was TRUE.]	FALSE
0.899278	LipidSphingolipid.Metabolismlignoceroyl.sphingomyelin..d18.1.24.0.	polygenic_alzheimers_APOE_scaled	NA	-0.019229	0.0231085	NA	0.405448	linear	1881	NA	NA	NA	0.250995	0	[Warning: Genotype is not coded 0,1,2, but additive.genotypes was TRUE.]	FALSE
0.899278	NEU1_P01138	polygenic_alzheimers_APOE_scaled	NA	-0.101086	0.12148	NA	0.405917	linear	354	NA	NA	NA	0.259844	0	[Warning: Genotype is not coded 0,1,2, but additive.genotypes was TRUE.]	FALSE
0.899278	Cofactors.and.VitaminsAscorbate.and.Aldarate.Metabolismascorbic.acid.3.sulfate.	polygenic_alzheimers_APOE_scaled	NA	0.0175177	0.0210979	NA	0.406471	linear	1895	NA	NA	NA	0.250156	0	[Warning: Genotype is not coded 0,1,2, but additive.genotypes was TRUE.]	FALSE
0.899278	OMEGA.6.OMEGA.3.RATIO	polygenic_alzheimers_APOE_scaled	NA	0.0285637	0.0344437	NA	0.407014	linear	2782	NA	NA	NA	0.251115	0	[Warning: Genotype is not coded 0,1,2, but additive.genotypes was TRUE.]	FALSE
0.899278	LipidSphingolipid.Metabolismlactosyl.N.nervonoyl.sphingosine..d18.1.24.1..	polygenic_alzheimers_APOE_scaled	NA	-0.0230304	0.0278158	NA	0.407799	linear	1884	NA	NA	NA	0.250318	0	[Warning: Genotype is not coded 0,1,2, but additive.genotypes was TRUE.]	FALSE
0.899278	MET_O95502	polygenic_alzheimers_APOE_scaled	NA	0.130301	0.157285	NA	0.407995	linear	354	NA	NA	NA	0.259844	0	[Warning: Genotype is not coded 0,1,2, but additive.genotypes was TRUE.]	FALSE
0.899278	LipidFatty.Acid.Metabolism.Acyl.Carnitine.myristoylcarnitine..C14.	polygenic_alzheimers_APOE_scaled	NA	0.0271469	0.0328539	NA	0.408743	linear	1888	NA	NA	NA	0.250171	0	[Warning: Genotype is not coded 0,1,2, but additive.genotypes was TRUE.]	FALSE
0.899278	LipidPhospholipid.Metabolism1.palmityl.2.palmitoyl.GPC..O.16.0.16.0..	polygenic_alzheimers_APOE_scaled	NA	-0.0141029	0.0170947	NA	0.409485	linear	1893	NA	NA	NA	0.250476	0	[Warning: Genotype is not coded 0,1,2, but additive.genotypes was TRUE.]	FALSE
0.899278	CRE_Q9Y662	polygenic_alzheimers_APOE_scaled	NA	0.12278	0.149128	NA	0.410894	linear	354	NA	NA	NA	0.259844	0	[Warning: Genotype is not coded 0,1,2, but additive.genotypes was TRUE.]	FALSE
0.899278	LipidFatty.Acid.Metabolism.Acyl.Carnitine.lignoceroylcarnitine..C24..	polygenic_alzheimers_APOE_scaled	NA	-0.0264377	0.0321563	NA	0.41109	linear	1870	NA	NA	NA	0.250002	0	[Warning: Genotype is not coded 0,1,2, but additive.genotypes was TRUE.]	FALSE
0.899278	XenobioticsFood.Component.Plant2.3.dihydroxyisovalerate	polygenic_alzheimers_APOE_scaled	NA	0.0920517	0.11206	NA	0.411501	linear	1750	NA	NA	NA	0.248639	0	[Warning: Genotype is not coded 0,1,2, but additive.genotypes was TRUE.]	FALSE
0.899278	ONC3_P55039	polygenic_alzheimers_APOE_scaled	NA	-0.169373	0.206306	NA	0.412224	linear	354	NA	NA	NA	0.259844	0	[Warning: Genotype is not coded 0,1,2, but additive.genotypes was TRUE.]	FALSE
0.899278	MCHC	polygenic_alzheimers_APOE_scaled	NA	0.00273518	0.00333729	NA	0.412523	linear	2820	NA	NA	NA	0.251197	0	[Warning: Genotype is not coded 0,1,2, but additive.genotypes was TRUE.]	FALSE
0.899278	ODA_Q07954	polygenic_alzheimers_APOE_scaled	NA	0.102014	0.124391	NA	0.412718	linear	354	NA	NA	NA	0.259844	0	[Warning: Genotype is not coded 0,1,2, but additive.genotypes was TRUE.]	FALSE
0.899278	CRE_O60243	polygenic_alzheimers_APOE_scaled	NA	0.109993	0.134158	NA	0.412851	linear	354	NA	NA	NA	0.259844	0	[Warning: Genotype is not coded 0,1,2, but additive.genotypes was TRUE.]	FALSE
0.899278	LipidPlasmalogen1..1.enyl.palmitoyl..2.arachidonoyl.GPC..P.16.0.20.4..	polygenic_alzheimers_APOE_scaled	NA	-0.0193632	0.0236451	NA	0.412941	linear	1879	NA	NA	NA	0.250887	0	[Warning: Genotype is not coded 0,1,2, but additive.genotypes was TRUE.]	FALSE
0.899278	Amino.AcidPolyamine.MetabolismN.acetyl.isoputreanine	polygenic_alzheimers_APOE_scaled	NA	0.0220873	0.0270001	NA	0.413434	linear	1901	NA	NA	NA	0.25039	0	[Warning: Genotype is not coded 0,1,2, but additive.genotypes was TRUE.]	FALSE
0.899278	LipidFatty.Acid.Metabolism.Acyl.Carnitine.laurylcarnitine..C12.	polygenic_alzheimers_APOE_scaled	NA	0.0341912	0.0419194	NA	0.414809	linear	1881	NA	NA	NA	0.251014	0	[Warning: Genotype is not coded 0,1,2, but additive.genotypes was TRUE.]	FALSE
0.899278	IRE_Q8IU57	polygenic_alzheimers_APOE_scaled	NA	0.103627	0.126947	NA	0.41489	linear	354	NA	NA	NA	0.259844	0	[Warning: Genotype is not coded 0,1,2, but additive.genotypes was TRUE.]	FALSE
0.899278	INSULIN	polygenic_alzheimers_APOE_scaled	NA	0.0605806	0.074358	NA	0.415304	linear	2826	NA	NA	NA	0.251101	0	[Warning: Genotype is not coded 0,1,2, but additive.genotypes was TRUE.]	FALSE
0.899278	LipidPhospholipid.Metabolism1.pentadecanoyl.2.arachidonoyl.GPC..15.0.20.4..	polygenic_alzheimers_APOE_scaled	NA	0.0236043	0.0289719	NA	0.415329	linear	1881	NA	NA	NA	0.250456	0	[Warning: Genotype is not coded 0,1,2, but additive.genotypes was TRUE.]	FALSE
0.899278	PeptideGamma.glutamyl.Amino.Acidgamma.glutamylglutamate	polygenic_alzheimers_APOE_scaled	NA	-0.0329391	0.0404331	NA	0.415379	linear	1767	NA	NA	NA	0.25057	0	[Warning: Genotype is not coded 0,1,2, but additive.genotypes was TRUE.]	FALSE
0.899278	NEX_P07306	polygenic_alzheimers_APOE_scaled	NA	0.101175	0.124105	NA	0.415496	linear	354	NA	NA	NA	0.259844	0	[Warning: Genotype is not coded 0,1,2, but additive.genotypes was TRUE.]	FALSE
0.899278	RDW	polygenic_alzheimers_APOE_scaled	NA	-0.00602775	0.00740497	NA	0.415706	linear	2820	NA	NA	NA	0.251197	0	[Warning: Genotype is not coded 0,1,2, but additive.genotypes was TRUE.]	FALSE
0.899278	CVD2_P25116	polygenic_alzheimers_APOE_scaled	NA	-0.0559636	0.0688951	NA	0.416691	linear	2691	NA	NA	NA	0.251261	0	[Warning: Genotype is not coded 0,1,2, but additive.genotypes was TRUE.]	FALSE
0.899278	NEU1_P37023	polygenic_alzheimers_APOE_scaled	NA	0.0929682	0.114374	NA	0.416867	linear	354	NA	NA	NA	0.259844	0	[Warning: Genotype is not coded 0,1,2, but additive.genotypes was TRUE.]	FALSE
0.899278	ODA_P55957	polygenic_alzheimers_APOE_scaled	NA	-0.250055	0.308287	NA	0.417859	linear	354	NA	NA	NA	0.259844	0	[Warning: Genotype is not coded 0,1,2, but additive.genotypes was TRUE.]	FALSE
0.899278	ONC2_Q14508	polygenic_alzheimers_APOE_scaled	NA	0.0888826	0.10966	NA	0.418193	linear	354	NA	NA	NA	0.259844	0	[Warning: Genotype is not coded 0,1,2, but additive.genotypes was TRUE.]	FALSE
0.899278	Amino.AcidPhenylalanine.and.Tyrosine.Metabolismphenyllactate..PLA.	polygenic_alzheimers_APOE_scaled	NA	0.0204547	0.0252862	NA	0.418659	linear	1888	NA	NA	NA	0.250401	0	[Warning: Genotype is not coded 0,1,2, but additive.genotypes was TRUE.]	FALSE
0.899278	LipidPolyunsaturated.Fatty.Acid..n3.and.n6.linolenate..alpha.or.gamma...18.3n3.or.6..	polygenic_alzheimers_APOE_scaled	NA	0.0344697	0.0426254	NA	0.41881	linear	1889	NA	NA	NA	0.250583	0	[Warning: Genotype is not coded 0,1,2, but additive.genotypes was TRUE.]	FALSE
0.899278	NEU1_O94779	polygenic_alzheimers_APOE_scaled	NA	0.12282	0.151897	NA	0.419316	linear	354	NA	NA	NA	0.259844	0	[Warning: Genotype is not coded 0,1,2, but additive.genotypes was TRUE.]	FALSE
0.899278	LipidFatty.Acid.Metabolism.Acyl.Carnitine.octanoylcarnitine..C8.	polygenic_alzheimers_APOE_scaled	NA	0.039366	0.0487993	NA	0.419946	linear	1893	NA	NA	NA	0.250969	0	[Warning: Genotype is not coded 0,1,2, but additive.genotypes was TRUE.]	FALSE
0.899278	LipidLong.Chain.Fatty.Acid10.nonadecenoate..19.1n9.	polygenic_alzheimers_APOE_scaled	NA	0.0320843	0.0398066	NA	0.420343	linear	1884	NA	NA	NA	0.250423	0	[Warning: Genotype is not coded 0,1,2, but additive.genotypes was TRUE.]	FALSE
0.899278	Cofactors.and.VitaminsNicotinate.and.Nicotinamide.Metabolismnicotinamide	polygenic_alzheimers_APOE_scaled	NA	-0.0291479	0.0361739	NA	0.420477	linear	1891	NA	NA	NA	0.250559	0	[Warning: Genotype is not coded 0,1,2, but additive.genotypes was TRUE.]	FALSE
0.899278	CarbohydrateGlycogen.Metabolismmaltose	polygenic_alzheimers_APOE_scaled	NA	-0.0580128	0.0720067	NA	0.420556	linear	1656	NA	NA	NA	0.249547	0	[Warning: Genotype is not coded 0,1,2, but additive.genotypes was TRUE.]	FALSE
0.899278	CVD2_Q15389	polygenic_alzheimers_APOE_scaled	NA	-0.0979697	0.121719	NA	0.420958	linear	2691	NA	NA	NA	0.251261	0	[Warning: Genotype is not coded 0,1,2, but additive.genotypes was TRUE.]	FALSE
0.899278	CRE_Q06520	polygenic_alzheimers_APOE_scaled	NA	-0.221799	0.275497	NA	0.421322	linear	354	NA	NA	NA	0.259844	0	[Warning: Genotype is not coded 0,1,2, but additive.genotypes was TRUE.]	FALSE
0.899278	DEV_P09619	polygenic_alzheimers_APOE_scaled	NA	0.112701	0.140021	NA	0.42144	linear	354	NA	NA	NA	0.259844	0	[Warning: Genotype is not coded 0,1,2, but additive.genotypes was TRUE.]	FALSE
0.899278	NEU1_O95185	polygenic_alzheimers_APOE_scaled	NA	0.119463	0.148423	NA	0.421441	linear	354	NA	NA	NA	0.259844	0	[Warning: Genotype is not coded 0,1,2, but additive.genotypes was TRUE.]	FALSE
0.899278	Amino.AcidLeucine..Isoleucine.and.Valine.MetabolismN.acetylleucine	polygenic_alzheimers_APOE_scaled	NA	0.0215975	0.0268848	NA	0.421884	linear	1869	NA	NA	NA	0.250942	0	[Warning: Genotype is not coded 0,1,2, but additive.genotypes was TRUE.]	FALSE
0.899278	ONC3_O60907	polygenic_alzheimers_APOE_scaled	NA	-0.238608	0.296782	NA	0.421959	linear	354	NA	NA	NA	0.259844	0	[Warning: Genotype is not coded 0,1,2, but additive.genotypes was TRUE.]	FALSE
0.899278	LipidPhospholipid.Metabolismdocosahexaenoylcholine	polygenic_alzheimers_APOE_scaled	NA	0.0476297	0.0593016	NA	0.421991	linear	1629	NA	NA	NA	0.249087	0	[Warning: Genotype is not coded 0,1,2, but additive.genotypes was TRUE.]	FALSE
0.899278	CVD3_P36941	polygenic_alzheimers_APOE_scaled	NA	-0.0403576	0.050306	NA	0.422484	linear	2692	NA	NA	NA	0.251224	0	[Warning: Genotype is not coded 0,1,2, but additive.genotypes was TRUE.]	FALSE
0.899278	CAM_P07359	polygenic_alzheimers_APOE_scaled	NA	0.304101	0.378817	NA	0.422663	linear	353	NA	NA	NA	0.259234	0	[Warning: Genotype is not coded 0,1,2, but additive.genotypes was TRUE.]	FALSE
0.899278	IRE_Q9HCM2	polygenic_alzheimers_APOE_scaled	NA	-0.338939	0.423169	NA	0.423708	linear	354	NA	NA	NA	0.259844	0	[Warning: Genotype is not coded 0,1,2, but additive.genotypes was TRUE.]	FALSE
0.899278	Amino.AcidMethionine..Cysteine..SAM.and.Taurine.Metabolismcystine	polygenic_alzheimers_APOE_scaled	NA	0.0328617	0.0410709	NA	0.423742	linear	1883	NA	NA	NA	0.2506	0	[Warning: Genotype is not coded 0,1,2, but additive.genotypes was TRUE.]	FALSE
0.899278	MERCURY..BLOOD	polygenic_alzheimers_APOE_scaled	NA	-0.0754081	0.094313	NA	0.424038	linear	2819	NA	NA	NA	0.251118	0	[Warning: Genotype is not coded 0,1,2, but additive.genotypes was TRUE.]	FALSE
0.899278	MCH	polygenic_alzheimers_APOE_scaled	NA	0.00657608	0.00822534	NA	0.424074	linear	2820	NA	NA	NA	0.251197	0	[Warning: Genotype is not coded 0,1,2, but additive.genotypes was TRUE.]	FALSE
0.899278	LipidPhospholipid.Metabolism1.palmitoyl.2.oleoyl.GPI..16.0.18.1..	polygenic_alzheimers_APOE_scaled	NA	-0.0301178	0.0376773	NA	0.424181	linear	1900	NA	NA	NA	0.251135	0	[Warning: Genotype is not coded 0,1,2, but additive.genotypes was TRUE.]	FALSE
0.899278	NEX_P42892	polygenic_alzheimers_APOE_scaled	NA	-0.122246	0.153147	NA	0.425288	linear	354	NA	NA	NA	0.259844	0	[Warning: Genotype is not coded 0,1,2, but additive.genotypes was TRUE.]	FALSE
0.899278	MONOCYTES	polygenic_alzheimers_APOE_scaled	NA	-0.0261853	0.0329164	NA	0.426385	linear	2817	NA	NA	NA	0.251179	0	[Warning: Genotype is not coded 0,1,2, but additive.genotypes was TRUE.]	FALSE
0.899278	CVD3_P98160	polygenic_alzheimers_APOE_scaled	NA	0.0464126	0.058371	NA	0.426608	linear	2692	NA	NA	NA	0.251224	0	[Warning: Genotype is not coded 0,1,2, but additive.genotypes was TRUE.]	FALSE
0.899278	DEV_Q8TCZ2	polygenic_alzheimers_APOE_scaled	NA	0.0888223	0.111622	NA	0.426728	linear	354	NA	NA	NA	0.259844	0	[Warning: Genotype is not coded 0,1,2, but additive.genotypes was TRUE.]	FALSE
0.899278	CVD2_P09601	polygenic_alzheimers_APOE_scaled	NA	-0.0525947	0.0662293	NA	0.42719	linear	2691	NA	NA	NA	0.251261	0	[Warning: Genotype is not coded 0,1,2, but additive.genotypes was TRUE.]	FALSE
0.899278	CarbohydrateGlycolysis..Gluconeogenesis..and.Pyruvate.Metabolismglycerate	polygenic_alzheimers_APOE_scaled	NA	-0.018274	0.0230202	NA	0.427398	linear	1894	NA	NA	NA	0.25049	0	[Warning: Genotype is not coded 0,1,2, but additive.genotypes was TRUE.]	FALSE
0.899278	INF_P50591	polygenic_alzheimers_APOE_scaled	NA	-0.036023	0.0454657	NA	0.428249	linear	2694	NA	NA	NA	0.251254	0	[Warning: Genotype is not coded 0,1,2, but additive.genotypes was TRUE.]	FALSE
0.899278	CAM_Q96KN2	polygenic_alzheimers_APOE_scaled	NA	0.148267	0.186987	NA	0.428365	linear	353	NA	NA	NA	0.259234	0	[Warning: Genotype is not coded 0,1,2, but additive.genotypes was TRUE.]	FALSE
0.899278	MET_P23526	polygenic_alzheimers_APOE_scaled	NA	-0.126916	0.160217	NA	0.428814	linear	354	NA	NA	NA	0.259844	0	[Warning: Genotype is not coded 0,1,2, but additive.genotypes was TRUE.]	FALSE
0.899278	CRE_O94760	polygenic_alzheimers_APOE_scaled	NA	0.120177	0.152096	NA	0.429986	linear	354	NA	NA	NA	0.259844	0	[Warning: Genotype is not coded 0,1,2, but additive.genotypes was TRUE.]	FALSE
0.899278	Amino.AcidUrea.cycle..Arginine.and.Proline.Metabolismurea	polygenic_alzheimers_APOE_scaled	NA	-0.0164167	0.0208067	NA	0.430206	linear	1877	NA	NA	NA	0.250251	0	[Warning: Genotype is not coded 0,1,2, but additive.genotypes was TRUE.]	FALSE
0.899278	CVD2_Q9UKP3	polygenic_alzheimers_APOE_scaled	NA	-0.143099	0.181491	NA	0.430495	linear	2691	NA	NA	NA	0.251261	0	[Warning: Genotype is not coded 0,1,2, but additive.genotypes was TRUE.]	FALSE
0.899278	ONC3_Q93096	polygenic_alzheimers_APOE_scaled	NA	0.135486	0.171683	NA	0.430558	linear	354	NA	NA	NA	0.259844	0	[Warning: Genotype is not coded 0,1,2, but additive.genotypes was TRUE.]	FALSE
0.899278	MET_O75356	polygenic_alzheimers_APOE_scaled	NA	-0.0958175	0.121527	NA	0.430976	linear	354	NA	NA	NA	0.259844	0	[Warning: Genotype is not coded 0,1,2, but additive.genotypes was TRUE.]	FALSE
0.899278	MET_P29017	polygenic_alzheimers_APOE_scaled	NA	0.106528	0.135372	NA	0.431861	linear	354	NA	NA	NA	0.259844	0	[Warning: Genotype is not coded 0,1,2, but additive.genotypes was TRUE.]	FALSE
0.899278	ONC3_Q92832	polygenic_alzheimers_APOE_scaled	NA	0.122901	0.156277	NA	0.432156	linear	354	NA	NA	NA	0.259844	0	[Warning: Genotype is not coded 0,1,2, but additive.genotypes was TRUE.]	FALSE
0.899278	CVD3_Q99727	polygenic_alzheimers_APOE_scaled	NA	-0.0524878	0.0668299	NA	0.432292	linear	2692	NA	NA	NA	0.251224	0	[Warning: Genotype is not coded 0,1,2, but additive.genotypes was TRUE.]	FALSE
0.899278	LipidLysolipid2.oleoyl.GPC..18.1..	polygenic_alzheimers_APOE_scaled	NA	0.0265369	0.0338153	NA	0.432694	linear	1872	NA	NA	NA	0.251104	0	[Warning: Genotype is not coded 0,1,2, but additive.genotypes was TRUE.]	FALSE
0.899278	MET_Q9HBB8	polygenic_alzheimers_APOE_scaled	NA	0.133885	0.170446	NA	0.4327	linear	354	NA	NA	NA	0.259844	0	[Warning: Genotype is not coded 0,1,2, but additive.genotypes was TRUE.]	FALSE
0.899278	ONC2_P21860	polygenic_alzheimers_APOE_scaled	NA	0.0743855	0.094792	NA	0.433153	linear	354	NA	NA	NA	0.259844	0	[Warning: Genotype is not coded 0,1,2, but additive.genotypes was TRUE.]	FALSE
0.899278	XenobioticsFood.Component.Plantergothioneine	polygenic_alzheimers_APOE_scaled	NA	0.0415844	0.0531815	NA	0.434352	linear	1883	NA	NA	NA	0.250868	0	[Warning: Genotype is not coded 0,1,2, but additive.genotypes was TRUE.]	FALSE
0.899278	Cofactors.and.VitaminsTocopherol.Metabolismalpha.tocopherol	polygenic_alzheimers_APOE_scaled	NA	0.0132825	0.0170015	NA	0.434747	linear	1909	NA	NA	NA	0.250821	0	[Warning: Genotype is not coded 0,1,2, but additive.genotypes was TRUE.]	FALSE
0.899278	CVD3_P28799	polygenic_alzheimers_APOE_scaled	NA	-0.0384555	0.0492273	NA	0.434764	linear	2692	NA	NA	NA	0.251224	0	[Warning: Genotype is not coded 0,1,2, but additive.genotypes was TRUE.]	FALSE
0.899278	ODA_Q86SJ6	polygenic_alzheimers_APOE_scaled	NA	0.141122	0.181417	NA	0.437168	linear	354	NA	NA	NA	0.259844	0	[Warning: Genotype is not coded 0,1,2, but additive.genotypes was TRUE.]	FALSE
0.899278	XenobioticsFood.Component.Plantsulfate.of.piperine.metabolite.C18H21NO3..1..	polygenic_alzheimers_APOE_scaled	NA	0.0482988	0.0621534	NA	0.437214	linear	1694	NA	NA	NA	0.250375	0	[Warning: Genotype is not coded 0,1,2, but additive.genotypes was TRUE.]	FALSE
0.899278	DEV_Q969Z4	polygenic_alzheimers_APOE_scaled	NA	0.0999848	0.128591	NA	0.43737	linear	354	NA	NA	NA	0.259844	0	[Warning: Genotype is not coded 0,1,2, but additive.genotypes was TRUE.]	FALSE
0.899278	CVD2_P00797	polygenic_alzheimers_APOE_scaled	NA	0.0743195	0.0957402	NA	0.437662	linear	2691	NA	NA	NA	0.251261	0	[Warning: Genotype is not coded 0,1,2, but additive.genotypes was TRUE.]	FALSE
0.899278	DEV_O43464	polygenic_alzheimers_APOE_scaled	NA	-0.158566	0.204078	NA	0.437698	linear	354	NA	NA	NA	0.259844	0	[Warning: Genotype is not coded 0,1,2, but additive.genotypes was TRUE.]	FALSE
0.899278	NEX_P49789	polygenic_alzheimers_APOE_scaled	NA	-0.198834	0.256239	NA	0.438296	linear	354	NA	NA	NA	0.259844	0	[Warning: Genotype is not coded 0,1,2, but additive.genotypes was TRUE.]	FALSE
0.899278	NEX_Q9BTE6	polygenic_alzheimers_APOE_scaled	NA	-0.156323	0.201758	NA	0.438983	linear	354	NA	NA	NA	0.259844	0	[Warning: Genotype is not coded 0,1,2, but additive.genotypes was TRUE.]	FALSE
0.899278	CRE_P58294	polygenic_alzheimers_APOE_scaled	NA	0.181023	0.233982	NA	0.439659	linear	354	NA	NA	NA	0.259844	0	[Warning: Genotype is not coded 0,1,2, but additive.genotypes was TRUE.]	FALSE
0.899278	CVD3_P04275	polygenic_alzheimers_APOE_scaled	NA	0.145597	0.188501	NA	0.439949	linear	2692	NA	NA	NA	0.251224	0	[Warning: Genotype is not coded 0,1,2, but additive.genotypes was TRUE.]	FALSE
0.899278	Amino.AcidHistidine.Metabolism3.methylhistidine	polygenic_alzheimers_APOE_scaled	NA	-0.0599433	0.0776379	NA	0.440159	linear	1885	NA	NA	NA	0.25053	0	[Warning: Genotype is not coded 0,1,2, but additive.genotypes was TRUE.]	FALSE
0.899278	LipidFatty.Acid..Dicarboxylatedodecadienoate..12.2..	polygenic_alzheimers_APOE_scaled	NA	0.025854	0.033522	NA	0.440652	linear	1892	NA	NA	NA	0.250163	0	[Warning: Genotype is not coded 0,1,2, but additive.genotypes was TRUE.]	FALSE
0.899278	NEU1_O75509	polygenic_alzheimers_APOE_scaled	NA	0.078557	0.101903	NA	0.441292	linear	354	NA	NA	NA	0.259844	0	[Warning: Genotype is not coded 0,1,2, but additive.genotypes was TRUE.]	FALSE
0.899278	ODA_P07332	polygenic_alzheimers_APOE_scaled	NA	-0.169046	0.219607	NA	0.441965	linear	354	NA	NA	NA	0.259844	0	[Warning: Genotype is not coded 0,1,2, but additive.genotypes was TRUE.]	FALSE
0.899278	INF_Q13007	polygenic_alzheimers_APOE_scaled	NA	-0.08087	0.1052	NA	0.442122	linear	2693	NA	NA	NA	0.251294	0	[Warning: Genotype is not coded 0,1,2, but additive.genotypes was TRUE.]	FALSE
0.899278	CVD2_P12104	polygenic_alzheimers_APOE_scaled	NA	-0.0773082	0.100619	NA	0.44236	linear	2691	NA	NA	NA	0.251261	0	[Warning: Genotype is not coded 0,1,2, but additive.genotypes was TRUE.]	FALSE
0.899278	LipidSphingolipid.Metabolismsphingomyelin..d18.1.20.2..d18.2.20.1..d16.1.22.2..	polygenic_alzheimers_APOE_scaled	NA	0.0214045	0.0278884	NA	0.442878	linear	1884	NA	NA	NA	0.250435	0	[Warning: Genotype is not coded 0,1,2, but additive.genotypes was TRUE.]	FALSE
0.899278	Amino.AcidHistidine.Metabolism1.methyl.4.imidazoleacetate	polygenic_alzheimers_APOE_scaled	NA	0.018685	0.0243579	NA	0.443117	linear	1883	NA	NA	NA	0.251006	0	[Warning: Genotype is not coded 0,1,2, but additive.genotypes was TRUE.]	FALSE
0.899278	EnergyTCA.Cyclecitrate	polygenic_alzheimers_APOE_scaled	NA	0.0092241	0.0120333	NA	0.443447	linear	1896	NA	NA	NA	0.250517	0	[Warning: Genotype is not coded 0,1,2, but additive.genotypes was TRUE.]	FALSE
0.899278	LipidLong.Chain.Fatty.Acidpalmitate..16.0.	polygenic_alzheimers_APOE_scaled	NA	0.0201758	0.0263227	NA	0.443487	linear	1890	NA	NA	NA	0.250312	0	[Warning: Genotype is not coded 0,1,2, but additive.genotypes was TRUE.]	FALSE
0.899278	INF_Q13541	polygenic_alzheimers_APOE_scaled	NA	0.117007	0.152848	NA	0.444034	linear	2694	NA	NA	NA	0.251254	0	[Warning: Genotype is not coded 0,1,2, but additive.genotypes was TRUE.]	FALSE
0.899278	IRE_P48740	polygenic_alzheimers_APOE_scaled	NA	0.0898894	0.117404	NA	0.444411	linear	354	NA	NA	NA	0.259844	0	[Warning: Genotype is not coded 0,1,2, but additive.genotypes was TRUE.]	FALSE
0.899278	CVD2_P07711	polygenic_alzheimers_APOE_scaled	NA	0.0519311	0.0680206	NA	0.445256	linear	2691	NA	NA	NA	0.251261	0	[Warning: Genotype is not coded 0,1,2, but additive.genotypes was TRUE.]	FALSE
0.899278	Amino.AcidTryptophan.Metabolismtryptophan	polygenic_alzheimers_APOE_scaled	NA	0.00857218	0.0112409	NA	0.445806	linear	1885	NA	NA	NA	0.250529	0	[Warning: Genotype is not coded 0,1,2, but additive.genotypes was TRUE.]	FALSE
0.899278	XenobioticsXanthine.Metabolismcaffeine	polygenic_alzheimers_APOE_scaled	NA	-0.0726462	0.0952806	NA	0.445896	linear	1783	NA	NA	NA	0.249382	0	[Warning: Genotype is not coded 0,1,2, but additive.genotypes was TRUE.]	FALSE
0.899278	LipidSphingolipid.Metabolismsphingosine.1.phosphate	polygenic_alzheimers_APOE_scaled	NA	0.0188159	0.0246812	NA	0.445943	linear	1890	NA	NA	NA	0.250614	0	[Warning: Genotype is not coded 0,1,2, but additive.genotypes was TRUE.]	FALSE
0.899278	ONC2_P56279	polygenic_alzheimers_APOE_scaled	NA	0.247882	0.325246	NA	0.446498	linear	354	NA	NA	NA	0.259844	0	[Warning: Genotype is not coded 0,1,2, but additive.genotypes was TRUE.]	FALSE
0.899278	PeptideGamma.glutamyl.Amino.Acidgamma.glutamylleucine	polygenic_alzheimers_APOE_scaled	NA	-0.0145927	0.0192027	NA	0.44739	linear	1893	NA	NA	NA	0.25047	0	[Warning: Genotype is not coded 0,1,2, but additive.genotypes was TRUE.]	FALSE
0.899278	ODA_P49767	polygenic_alzheimers_APOE_scaled	NA	-0.170572	0.224731	NA	0.448368	linear	354	NA	NA	NA	0.259844	0	[Warning: Genotype is not coded 0,1,2, but additive.genotypes was TRUE.]	FALSE
0.899278	XenobioticsChemical2.aminophenol.sulfate	polygenic_alzheimers_APOE_scaled	NA	-0.0704606	0.0930703	NA	0.449106	linear	1852	NA	NA	NA	0.250229	0	[Warning: Genotype is not coded 0,1,2, but additive.genotypes was TRUE.]	FALSE
0.899278	Amino.AcidLeucine..Isoleucine.and.Valine.Metabolism2.hydroxy.3.methylvalerate	polygenic_alzheimers_APOE_scaled	NA	-0.0283574	0.0374769	NA	0.449345	linear	1896	NA	NA	NA	0.250555	0	[Warning: Genotype is not coded 0,1,2, but additive.genotypes was TRUE.]	FALSE
0.899278	LipidPlasmalogen1..1.enyl.stearoyl..2.dihomo.linolenoyl.GPE..P.18.0.20.3..	polygenic_alzheimers_APOE_scaled	NA	-0.0302492	0.0400272	NA	0.449914	linear	1892	NA	NA	NA	0.250896	0	[Warning: Genotype is not coded 0,1,2, but additive.genotypes was TRUE.]	FALSE
0.899278	LipidCeramidesglycosyl.ceramide..d18.2.24.1..d18.1.24.2..	polygenic_alzheimers_APOE_scaled	NA	0.0226274	0.0299646	NA	0.45026	linear	1886	NA	NA	NA	0.251011	0	[Warning: Genotype is not coded 0,1,2, but additive.genotypes was TRUE.]	FALSE
0.899278	CAM_P0CG05	polygenic_alzheimers_APOE_scaled	NA	0.145941	0.193142	NA	0.450396	linear	352	NA	NA	NA	0.259339	0	[Warning: Genotype is not coded 0,1,2, but additive.genotypes was TRUE.]	FALSE
0.899278	NEX_Q5JZY3	polygenic_alzheimers_APOE_scaled	NA	-0.218229	0.289451	NA	0.451398	linear	354	NA	NA	NA	0.259844	0	[Warning: Genotype is not coded 0,1,2, but additive.genotypes was TRUE.]	FALSE
0.899278	ONC2_Q8WXI7	polygenic_alzheimers_APOE_scaled	NA	0.23332	0.309756	NA	0.451819	linear	354	NA	NA	NA	0.259844	0	[Warning: Genotype is not coded 0,1,2, but additive.genotypes was TRUE.]	FALSE
0.899278	Amino.AcidTryptophan.Metabolism6.bromotryptophan	polygenic_alzheimers_APOE_scaled	NA	0.0167582	0.0222803	NA	0.452052	linear	1882	NA	NA	NA	0.250692	0	[Warning: Genotype is not coded 0,1,2, but additive.genotypes was TRUE.]	FALSE
0.899278	ONC3_Q99795	polygenic_alzheimers_APOE_scaled	NA	0.322741	0.429242	NA	0.45263	linear	354	NA	NA	NA	0.259844	0	[Warning: Genotype is not coded 0,1,2, but additive.genotypes was TRUE.]	FALSE
0.899278	Amino.AcidCreatine.Metabolismcreatinine	polygenic_alzheimers_APOE_scaled	NA	0.00654116	0.00871757	NA	0.453142	linear	1887	NA	NA	NA	0.250205	0	[Warning: Genotype is not coded 0,1,2, but additive.genotypes was TRUE.]	FALSE
0.899278	CAM_P03950	polygenic_alzheimers_APOE_scaled	NA	0.156659	0.209254	NA	0.454575	linear	353	NA	NA	NA	0.259234	0	[Warning: Genotype is not coded 0,1,2, but additive.genotypes was TRUE.]	FALSE
0.899278	MET_P21964	polygenic_alzheimers_APOE_scaled	NA	-0.272254	0.363779	NA	0.454725	linear	354	NA	NA	NA	0.259844	0	[Warning: Genotype is not coded 0,1,2, but additive.genotypes was TRUE.]	FALSE
0.899278	CVD2_P07585	polygenic_alzheimers_APOE_scaled	NA	-0.0316114	0.0423024	NA	0.454965	linear	2691	NA	NA	NA	0.251261	0	[Warning: Genotype is not coded 0,1,2, but additive.genotypes was TRUE.]	FALSE
0.899278	INF_Q8WWJ7	polygenic_alzheimers_APOE_scaled	NA	0.0519408	0.0695474	NA	0.455225	linear	2694	NA	NA	NA	0.251254	0	[Warning: Genotype is not coded 0,1,2, but additive.genotypes was TRUE.]	FALSE
0.899278	ODA_Q7L5Y9	polygenic_alzheimers_APOE_scaled	NA	0.111524	0.149593	NA	0.456466	linear	354	NA	NA	NA	0.259844	0	[Warning: Genotype is not coded 0,1,2, but additive.genotypes was TRUE.]	FALSE
0.899278	IRE_P05113	polygenic_alzheimers_APOE_scaled	NA	0.235423	0.316247	NA	0.457123	linear	354	NA	NA	NA	0.259844	0	[Warning: Genotype is not coded 0,1,2, but additive.genotypes was TRUE.]	FALSE
0.899278	NEU1_P12544	polygenic_alzheimers_APOE_scaled	NA	0.102357	0.137527	NA	0.45722	linear	354	NA	NA	NA	0.259844	0	[Warning: Genotype is not coded 0,1,2, but additive.genotypes was TRUE.]	FALSE
0.899278	PeptideGamma.glutamyl.Amino.Acidgamma.glutamylthreonine	polygenic_alzheimers_APOE_scaled	NA	-0.0176748	0.0237705	NA	0.457238	linear	1877	NA	NA	NA	0.250748	0	[Warning: Genotype is not coded 0,1,2, but additive.genotypes was TRUE.]	FALSE
0.899278	LipidFatty.Acid.Metabolism.Acyl.Carnitine.palmitoylcarnitine..C16.	polygenic_alzheimers_APOE_scaled	NA	0.0163288	0.0219629	NA	0.45729	linear	1867	NA	NA	NA	0.251084	0	[Warning: Genotype is not coded 0,1,2, but additive.genotypes was TRUE.]	FALSE
0.899278	MET_Q96JA1	polygenic_alzheimers_APOE_scaled	NA	0.103271	0.138785	NA	0.457315	linear	354	NA	NA	NA	0.259844	0	[Warning: Genotype is not coded 0,1,2, but additive.genotypes was TRUE.]	FALSE
0.899278	NEX_P36269	polygenic_alzheimers_APOE_scaled	NA	-0.133023	0.178843	NA	0.457506	linear	354	NA	NA	NA	0.259844	0	[Warning: Genotype is not coded 0,1,2, but additive.genotypes was TRUE.]	FALSE
0.899278	NEU1_P12644	polygenic_alzheimers_APOE_scaled	NA	0.143165	0.192546	NA	0.457662	linear	354	NA	NA	NA	0.259844	0	[Warning: Genotype is not coded 0,1,2, but additive.genotypes was TRUE.]	FALSE
0.899278	RED.CELL.COUNT	polygenic_alzheimers_APOE_scaled	NA	0.00623236	0.008391	NA	0.457699	linear	2820	NA	NA	NA	0.251197	0	[Warning: Genotype is not coded 0,1,2, but additive.genotypes was TRUE.]	FALSE
0.899278	ONC3_Q9UJY5	polygenic_alzheimers_APOE_scaled	NA	-0.125467	0.169243	NA	0.458987	linear	354	NA	NA	NA	0.259844	0	[Warning: Genotype is not coded 0,1,2, but additive.genotypes was TRUE.]	FALSE
0.899278	INF_P35225	polygenic_alzheimers_APOE_scaled	NA	-0.066238	0.0895971	NA	0.459797	linear	2694	NA	NA	NA	0.251254	0	[Warning: Genotype is not coded 0,1,2, but additive.genotypes was TRUE.]	FALSE
0.899278	Amino.AcidTryptophan.MetabolismN.acetyltryptophan	polygenic_alzheimers_APOE_scaled	NA	0.0230927	0.0312685	NA	0.460285	linear	1893	NA	NA	NA	0.250546	0	[Warning: Genotype is not coded 0,1,2, but additive.genotypes was TRUE.]	FALSE
0.899278	LipidPlasmalogen1..1.enyl.stearoyl..2.docosapentaenoyl.GPE..P.18.0.22.5n3..	polygenic_alzheimers_APOE_scaled	NA	-0.0216591	0.0293507	NA	0.460642	linear	1890	NA	NA	NA	0.250486	0	[Warning: Genotype is not coded 0,1,2, but additive.genotypes was TRUE.]	FALSE
0.899278	INF_P10147	polygenic_alzheimers_APOE_scaled	NA	-0.0662048	0.0898563	NA	0.461317	linear	2694	NA	NA	NA	0.251254	0	[Warning: Genotype is not coded 0,1,2, but additive.genotypes was TRUE.]	FALSE
0.899278	NEX_Q9UHV9	polygenic_alzheimers_APOE_scaled	NA	-0.137857	0.187017	NA	0.461538	linear	354	NA	NA	NA	0.259844	0	[Warning: Genotype is not coded 0,1,2, but additive.genotypes was TRUE.]	FALSE
0.899278	LipidLong.Chain.Fatty.Aciderucate..22.1n9.	polygenic_alzheimers_APOE_scaled	NA	0.0366649	0.0498074	NA	0.461741	linear	1899	NA	NA	NA	0.250716	0	[Warning: Genotype is not coded 0,1,2, but additive.genotypes was TRUE.]	FALSE
0.899278	LipidMedium.Chain.Fatty.Acidcis.4.decenoate..10.1n6..	polygenic_alzheimers_APOE_scaled	NA	0.0357061	0.0485341	NA	0.46201	linear	1889	NA	NA	NA	0.250489	0	[Warning: Genotype is not coded 0,1,2, but additive.genotypes was TRUE.]	FALSE
0.899278	XenobioticsFood.Component.Plant3.4.methyleneheptanoate	polygenic_alzheimers_APOE_scaled	NA	-0.0419742	0.0570601	NA	0.462076	linear	1559	NA	NA	NA	0.251622	0	[Warning: Genotype is not coded 0,1,2, but additive.genotypes was TRUE.]	FALSE
0.899278	NEU1_Q16775	polygenic_alzheimers_APOE_scaled	NA	0.184856	0.25108	NA	0.462081	linear	354	NA	NA	NA	0.259844	0	[Warning: Genotype is not coded 0,1,2, but additive.genotypes was TRUE.]	FALSE
0.899278	LipidPhospholipid.Metabolism1.2.dilinoleoyl.GPC..18.2.18.2.	polygenic_alzheimers_APOE_scaled	NA	0.0198858	0.0270515	NA	0.462364	linear	1889	NA	NA	NA	0.250294	0	[Warning: Genotype is not coded 0,1,2, but additive.genotypes was TRUE.]	FALSE
0.899278	CAM_P11226	polygenic_alzheimers_APOE_scaled	NA	-0.297737	0.404793	NA	0.462516	linear	353	NA	NA	NA	0.259234	0	[Warning: Genotype is not coded 0,1,2, but additive.genotypes was TRUE.]	FALSE
0.899278	CRE_A4D1B5	polygenic_alzheimers_APOE_scaled	NA	-0.263148	0.358066	NA	0.462888	linear	354	NA	NA	NA	0.259844	0	[Warning: Genotype is not coded 0,1,2, but additive.genotypes was TRUE.]	FALSE
0.899278	ONC2_P08069	polygenic_alzheimers_APOE_scaled	NA	0.0771597	0.105032	NA	0.463062	linear	354	NA	NA	NA	0.259844	0	[Warning: Genotype is not coded 0,1,2, but additive.genotypes was TRUE.]	FALSE
0.899278	LipidMedium.Chain.Fatty.Acid5.dodecenoate..12.1n7.	polygenic_alzheimers_APOE_scaled	NA	0.035776	0.0487576	NA	0.463191	linear	1894	NA	NA	NA	0.250706	0	[Warning: Genotype is not coded 0,1,2, but additive.genotypes was TRUE.]	FALSE
0.899278	LipidFatty.Acid..Monohydroxy3.hydroxydecanoate	polygenic_alzheimers_APOE_scaled	NA	-0.0308892	0.0421255	NA	0.463487	linear	1887	NA	NA	NA	0.250172	0	[Warning: Genotype is not coded 0,1,2, but additive.genotypes was TRUE.]	FALSE
0.899278	ONC2_Q9BYH1	polygenic_alzheimers_APOE_scaled	NA	0.0817444	0.111387	NA	0.463522	linear	354	NA	NA	NA	0.259844	0	[Warning: Genotype is not coded 0,1,2, but additive.genotypes was TRUE.]	FALSE
0.899324	XenobioticsFood.Component.Plantethyl.alpha.glucopyranoside	polygenic_alzheimers_APOE_scaled	NA	-0.0875389	0.119606	NA	0.464337	linear	1648	NA	NA	NA	0.250772	0	[Warning: Genotype is not coded 0,1,2, but additive.genotypes was TRUE.]	FALSE
0.899324	INF_P80098	polygenic_alzheimers_APOE_scaled	NA	-0.0603896	0.0825786	NA	0.464661	linear	2694	NA	NA	NA	0.251254	0	[Warning: Genotype is not coded 0,1,2, but additive.genotypes was TRUE.]	FALSE
0.899324	CVD3_O15467	polygenic_alzheimers_APOE_scaled	NA	-0.0662158	0.0906511	NA	0.465181	linear	2692	NA	NA	NA	0.251224	0	[Warning: Genotype is not coded 0,1,2, but additive.genotypes was TRUE.]	FALSE
0.899324	ONC3_P38484	polygenic_alzheimers_APOE_scaled	NA	0.154895	0.21203	NA	0.465557	linear	354	NA	NA	NA	0.259844	0	[Warning: Genotype is not coded 0,1,2, but additive.genotypes was TRUE.]	FALSE
0.899324	ONC3_P43490	polygenic_alzheimers_APOE_scaled	NA	0.117068	0.160446	NA	0.4661	linear	354	NA	NA	NA	0.259844	0	[Warning: Genotype is not coded 0,1,2, but additive.genotypes was TRUE.]	FALSE
0.899324	DEV_Q96RD9	polygenic_alzheimers_APOE_scaled	NA	0.130931	0.179497	NA	0.466233	linear	354	NA	NA	NA	0.259844	0	[Warning: Genotype is not coded 0,1,2, but additive.genotypes was TRUE.]	FALSE
0.90063	MET_P01222	polygenic_alzheimers_APOE_scaled	NA	0.183279	0.252088	NA	0.467692	linear	353	NA	NA	NA	0.25995	0	[Warning: Genotype is not coded 0,1,2, but additive.genotypes was TRUE.]	FALSE
0.90063	MET_Q9NY25	polygenic_alzheimers_APOE_scaled	NA	0.0866279	0.119209	NA	0.467907	linear	354	NA	NA	NA	0.259844	0	[Warning: Genotype is not coded 0,1,2, but additive.genotypes was TRUE.]	FALSE
0.90063	LipidMonoacylglycerol1.linoleoylglycerol..18.2.	polygenic_alzheimers_APOE_scaled	NA	0.0346967	0.0478587	NA	0.468553	linear	1888	NA	NA	NA	0.250763	0	[Warning: Genotype is not coded 0,1,2, but additive.genotypes was TRUE.]	FALSE
0.90063	LipidSteroidpregnenediol.disulfate..C21H34O8S2..	polygenic_alzheimers_APOE_scaled	NA	-0.0348249	0.0480915	NA	0.469071	linear	1886	NA	NA	NA	0.250221	0	[Warning: Genotype is not coded 0,1,2, but additive.genotypes was TRUE.]	FALSE
0.90063	CVD2_P26022	polygenic_alzheimers_APOE_scaled	NA	-0.0505467	0.0699557	NA	0.470017	linear	2691	NA	NA	NA	0.251261	0	[Warning: Genotype is not coded 0,1,2, but additive.genotypes was TRUE.]	FALSE
0.90063	NEU1_P41217	polygenic_alzheimers_APOE_scaled	NA	0.106257	0.146965	NA	0.470163	linear	354	NA	NA	NA	0.259844	0	[Warning: Genotype is not coded 0,1,2, but additive.genotypes was TRUE.]	FALSE
0.90063	ONC2_O15455	polygenic_alzheimers_APOE_scaled	NA	0.16314	0.225939	NA	0.470748	linear	354	NA	NA	NA	0.259844	0	[Warning: Genotype is not coded 0,1,2, but additive.genotypes was TRUE.]	FALSE
0.90063	CVD3_P20333	polygenic_alzheimers_APOE_scaled	NA	-0.0476294	0.0660274	NA	0.470752	linear	2692	NA	NA	NA	0.251224	0	[Warning: Genotype is not coded 0,1,2, but additive.genotypes was TRUE.]	FALSE
0.90063	CVD3_P00750	polygenic_alzheimers_APOE_scaled	NA	0.154004	0.213586	NA	0.470947	linear	2692	NA	NA	NA	0.251224	0	[Warning: Genotype is not coded 0,1,2, but additive.genotypes was TRUE.]	FALSE
0.901417	LipidSphingolipid.Metabolismsphingomyelin..d18.2.23.0..d18.1.23.1..d17.1.24.1..	polygenic_alzheimers_APOE_scaled	NA	0.017559	0.0244537	NA	0.472814	linear	1882	NA	NA	NA	0.250304	0	[Warning: Genotype is not coded 0,1,2, but additive.genotypes was TRUE.]	FALSE
0.901417	CarbohydratePentose.Metabolismarabitol.xylitol	polygenic_alzheimers_APOE_scaled	NA	0.0148754	0.0207481	NA	0.473493	linear	1885	NA	NA	NA	0.250568	0	[Warning: Genotype is not coded 0,1,2, but additive.genotypes was TRUE.]	FALSE
0.901417	LipidFatty.Acid.Metabolism.Acyl.Carnitine.decanoylcarnitine..C10.	polygenic_alzheimers_APOE_scaled	NA	0.036005	0.0502315	NA	0.473597	linear	1904	NA	NA	NA	0.250264	0	[Warning: Genotype is not coded 0,1,2, but additive.genotypes was TRUE.]	FALSE
0.901417	LipidSterolcholesterol	polygenic_alzheimers_APOE_scaled	NA	0.0169415	0.023641	NA	0.473701	linear	1885	NA	NA	NA	0.250087	0	[Warning: Genotype is not coded 0,1,2, but additive.genotypes was TRUE.]	FALSE
0.901417	ONC2_P16870	polygenic_alzheimers_APOE_scaled	NA	0.107602	0.15007	NA	0.47385	linear	354	NA	NA	NA	0.259844	0	[Warning: Genotype is not coded 0,1,2, but additive.genotypes was TRUE.]	FALSE
0.901417	ONC3_Q5VIR6	polygenic_alzheimers_APOE_scaled	NA	-0.266919	0.372748	NA	0.474422	linear	354	NA	NA	NA	0.259844	0	[Warning: Genotype is not coded 0,1,2, but additive.genotypes was TRUE.]	FALSE
0.901417	INF_P01137	polygenic_alzheimers_APOE_scaled	NA	-0.0559298	0.0782739	NA	0.474956	linear	2694	NA	NA	NA	0.251254	0	[Warning: Genotype is not coded 0,1,2, but additive.genotypes was TRUE.]	FALSE
0.901417	INF_Q13651	polygenic_alzheimers_APOE_scaled	NA	0.0600872	0.0840955	NA	0.474973	linear	2694	NA	NA	NA	0.251254	0	[Warning: Genotype is not coded 0,1,2, but additive.genotypes was TRUE.]	FALSE
0.901417	MET_Q9NQX5	polygenic_alzheimers_APOE_scaled	NA	0.10608	0.148487	NA	0.475461	linear	354	NA	NA	NA	0.259844	0	[Warning: Genotype is not coded 0,1,2, but additive.genotypes was TRUE.]	FALSE
0.901417	ONC3_P42331	polygenic_alzheimers_APOE_scaled	NA	-0.204495	0.286499	NA	0.475848	linear	354	NA	NA	NA	0.259844	0	[Warning: Genotype is not coded 0,1,2, but additive.genotypes was TRUE.]	FALSE
0.902917	IRE_O00273	polygenic_alzheimers_APOE_scaled	NA	-0.191904	0.270004	NA	0.477722	linear	354	NA	NA	NA	0.259844	0	[Warning: Genotype is not coded 0,1,2, but additive.genotypes was TRUE.]	FALSE
0.902917	LipidLong.Chain.Fatty.Acidstearate..18.0.	polygenic_alzheimers_APOE_scaled	NA	0.0159787	0.0225065	NA	0.477819	linear	1891	NA	NA	NA	0.250305	0	[Warning: Genotype is not coded 0,1,2, but additive.genotypes was TRUE.]	FALSE
0.902917	XenobioticsFood.Component.PlantS.allylcysteine	polygenic_alzheimers_APOE_scaled	NA	0.0657242	0.0926092	NA	0.477989	linear	1753	NA	NA	NA	0.25041	0	[Warning: Genotype is not coded 0,1,2, but additive.genotypes was TRUE.]	FALSE
0.903135	ONC2_P08670	polygenic_alzheimers_APOE_scaled	NA	-0.184051	0.259909	NA	0.479337	linear	354	NA	NA	NA	0.259844	0	[Warning: Genotype is not coded 0,1,2, but additive.genotypes was TRUE.]	FALSE
0.903135	CVD2_P06858	polygenic_alzheimers_APOE_scaled	NA	-0.0486684	0.0688015	NA	0.479395	linear	2691	NA	NA	NA	0.251261	0	[Warning: Genotype is not coded 0,1,2, but additive.genotypes was TRUE.]	FALSE
0.903135	ONC2_Q6UXB2	polygenic_alzheimers_APOE_scaled	NA	0.117983	0.166777	NA	0.479774	linear	354	NA	NA	NA	0.259844	0	[Warning: Genotype is not coded 0,1,2, but additive.genotypes was TRUE.]	FALSE
0.903135	IRE_P78362	polygenic_alzheimers_APOE_scaled	NA	-0.228854	0.323594	NA	0.479903	linear	354	NA	NA	NA	0.259844	0	[Warning: Genotype is not coded 0,1,2, but additive.genotypes was TRUE.]	FALSE
0.904961	Partially.Characterized.MoleculesPartially.Characterized.Moleculesglycine.conjugate.of.C10H14O2..1..	polygenic_alzheimers_APOE_scaled	NA	0.0346714	0.0493773	NA	0.482661	linear	1841	NA	NA	NA	0.251034	0	[Warning: Genotype is not coded 0,1,2, but additive.genotypes was TRUE.]	FALSE
0.904961	ODA_O43854	polygenic_alzheimers_APOE_scaled	NA	0.0564275	0.0802934	NA	0.482674	linear	354	NA	NA	NA	0.259844	0	[Warning: Genotype is not coded 0,1,2, but additive.genotypes was TRUE.]	FALSE
0.904961	X4.hydroxyphenylacetylglutamine	polygenic_alzheimers_APOE_scaled	NA	-0.0401126	0.0571918	NA	0.48317	linear	1670	NA	NA	NA	0.249295	0	[Warning: Genotype is not coded 0,1,2, but additive.genotypes was TRUE.]	FALSE
0.904961	INF_P15018	polygenic_alzheimers_APOE_scaled	NA	0.0554169	0.0790564	NA	0.483377	linear	2694	NA	NA	NA	0.251254	0	[Warning: Genotype is not coded 0,1,2, but additive.genotypes was TRUE.]	FALSE
0.904961	LipidSteroid5alpha.pregnan.3beta.20beta.diol.monosulfate..1.	polygenic_alzheimers_APOE_scaled	NA	-0.0770639	0.109986	NA	0.483599	linear	1854	NA	NA	NA	0.25089	0	[Warning: Genotype is not coded 0,1,2, but additive.genotypes was TRUE.]	FALSE
0.904961	DEV_P05556	polygenic_alzheimers_APOE_scaled	NA	0.111038	0.158434	NA	0.48387	linear	354	NA	NA	NA	0.259844	0	[Warning: Genotype is not coded 0,1,2, but additive.genotypes was TRUE.]	FALSE
0.904961	MET_Q8NBJ7	polygenic_alzheimers_APOE_scaled	NA	0.166701	0.237942	NA	0.484028	linear	354	NA	NA	NA	0.259844	0	[Warning: Genotype is not coded 0,1,2, but additive.genotypes was TRUE.]	FALSE
0.905059	Amino.AcidPolyamine.Metabolismacisoga	polygenic_alzheimers_APOE_scaled	NA	0.0259567	0.037159	NA	0.484934	linear	1845	NA	NA	NA	0.251597	0	[Warning: Genotype is not coded 0,1,2, but additive.genotypes was TRUE.]	FALSE
0.905059	ONC2_P48307	polygenic_alzheimers_APOE_scaled	NA	-0.106823	0.152808	NA	0.484982	linear	354	NA	NA	NA	0.259844	0	[Warning: Genotype is not coded 0,1,2, but additive.genotypes was TRUE.]	FALSE
0.905835	CVD2_Q9HB29	polygenic_alzheimers_APOE_scaled	NA	0.0455802	0.0653927	NA	0.485849	linear	2691	NA	NA	NA	0.251261	0	[Warning: Genotype is not coded 0,1,2, but additive.genotypes was TRUE.]	FALSE
0.905967	DEV_Q08431	polygenic_alzheimers_APOE_scaled	NA	0.141173	0.202662	NA	0.486525	linear	354	NA	NA	NA	0.259844	0	[Warning: Genotype is not coded 0,1,2, but additive.genotypes was TRUE.]	FALSE
0.905967	NEX_P32456	polygenic_alzheimers_APOE_scaled	NA	-0.0820355	0.11805	NA	0.487571	linear	354	NA	NA	NA	0.259844	0	[Warning: Genotype is not coded 0,1,2, but additive.genotypes was TRUE.]	FALSE
0.905967	IRE_Q9UKX5	polygenic_alzheimers_APOE_scaled	NA	0.101295	0.14578	NA	0.487617	linear	354	NA	NA	NA	0.259844	0	[Warning: Genotype is not coded 0,1,2, but additive.genotypes was TRUE.]	FALSE
0.905967	LipidFatty.Acid.Metabolism.Acyl.Carnitine.myristoleoylcarnitine..C14.1..	polygenic_alzheimers_APOE_scaled	NA	0.029885	0.0431091	NA	0.488245	linear	1881	NA	NA	NA	0.250248	0	[Warning: Genotype is not coded 0,1,2, but additive.genotypes was TRUE.]	FALSE
0.905967	NEX_Q9UKS7	polygenic_alzheimers_APOE_scaled	NA	0.269417	0.388657	NA	0.488648	linear	354	NA	NA	NA	0.259844	0	[Warning: Genotype is not coded 0,1,2, but additive.genotypes was TRUE.]	FALSE
0.905967	Amino.AcidLeucine..Isoleucine.and.Valine.Metabolismisobutyrylglycine	polygenic_alzheimers_APOE_scaled	NA	0.0248276	0.0358563	NA	0.488771	linear	1653	NA	NA	NA	0.248821	0	[Warning: Genotype is not coded 0,1,2, but additive.genotypes was TRUE.]	FALSE
0.905967	X..3.5.dichloro.2.6.dihydroxybenzoic.acid	polygenic_alzheimers_APOE_scaled	NA	-0.0245119	0.03548	NA	0.489736	linear	1884	NA	NA	NA	0.249573	0	[Warning: Genotype is not coded 0,1,2, but additive.genotypes was TRUE.]	FALSE
0.905967	ONC3_P13521	polygenic_alzheimers_APOE_scaled	NA	0.0723893	0.104938	NA	0.490764	linear	354	NA	NA	NA	0.259844	0	[Warning: Genotype is not coded 0,1,2, but additive.genotypes was TRUE.]	FALSE
0.905967	Amino.AcidGlycine..Serine.and.Threonine.Metabolismserine	polygenic_alzheimers_APOE_scaled	NA	-0.00997538	0.0144864	NA	0.491158	linear	1891	NA	NA	NA	0.249894	0	[Warning: Genotype is not coded 0,1,2, but additive.genotypes was TRUE.]	FALSE
0.905967	Amino.AcidGlycine..Serine.and.Threonine.Metabolismdimethylglycine	polygenic_alzheimers_APOE_scaled	NA	-0.0159875	0.0232593	NA	0.491942	linear	1885	NA	NA	NA	0.250218	0	[Warning: Genotype is not coded 0,1,2, but additive.genotypes was TRUE.]	FALSE
0.905967	CVD2_Q13219	polygenic_alzheimers_APOE_scaled	NA	-0.0443783	0.0646169	NA	0.492274	linear	2691	NA	NA	NA	0.251261	0	[Warning: Genotype is not coded 0,1,2, but additive.genotypes was TRUE.]	FALSE
0.905967	Amino.AcidMethionine..Cysteine..SAM.and.Taurine.MetabolismN.acetyltaurine	polygenic_alzheimers_APOE_scaled	NA	0.0218323	0.0318299	NA	0.492856	linear	1888	NA	NA	NA	0.250496	0	[Warning: Genotype is not coded 0,1,2, but additive.genotypes was TRUE.]	FALSE
0.905967	IRE_P52294	polygenic_alzheimers_APOE_scaled	NA	0.188271	0.274261	NA	0.492877	linear	354	NA	NA	NA	0.259844	0	[Warning: Genotype is not coded 0,1,2, but additive.genotypes was TRUE.]	FALSE
0.905967	LipidFatty.Acid.Metabolism.Acyl.Carnitine.nonanoylcarnitine..C9.	polygenic_alzheimers_APOE_scaled	NA	0.0414208	0.0604244	NA	0.49312	linear	1779	NA	NA	NA	0.25025	0	[Warning: Genotype is not coded 0,1,2, but additive.genotypes was TRUE.]	FALSE
0.905967	ONC2_Q14956	polygenic_alzheimers_APOE_scaled	NA	-0.0465532	0.0678947	NA	0.493382	linear	354	NA	NA	NA	0.259844	0	[Warning: Genotype is not coded 0,1,2, but additive.genotypes was TRUE.]	FALSE
0.905967	ONC3_O76038	polygenic_alzheimers_APOE_scaled	NA	0.115097	0.168081	NA	0.493944	linear	354	NA	NA	NA	0.259844	0	[Warning: Genotype is not coded 0,1,2, but additive.genotypes was TRUE.]	FALSE
0.905967	INF_Q13478	polygenic_alzheimers_APOE_scaled	NA	-0.0430623	0.0630847	NA	0.494912	linear	2694	NA	NA	NA	0.251254	0	[Warning: Genotype is not coded 0,1,2, but additive.genotypes was TRUE.]	FALSE
0.905967	MET_Q01973	polygenic_alzheimers_APOE_scaled	NA	0.0985528	0.144421	NA	0.495444	linear	354	NA	NA	NA	0.259844	0	[Warning: Genotype is not coded 0,1,2, but additive.genotypes was TRUE.]	FALSE
0.905967	LipidPolyunsaturated.Fatty.Acid..n3.and.n6.dihomo.linoleate..20.2n6.	polygenic_alzheimers_APOE_scaled	NA	0.0262523	0.0385363	NA	0.495806	linear	1893	NA	NA	NA	0.25011	0	[Warning: Genotype is not coded 0,1,2, but additive.genotypes was TRUE.]	FALSE
0.905967	DEV_Q6GTX8	polygenic_alzheimers_APOE_scaled	NA	0.104982	0.153978	NA	0.495821	linear	354	NA	NA	NA	0.259844	0	[Warning: Genotype is not coded 0,1,2, but additive.genotypes was TRUE.]	FALSE
0.905967	LINOLEIC_ACID	polygenic_alzheimers_APOE_scaled	NA	0.0104	0.0152879	NA	0.496402	linear	2248	NA	NA	NA	0.251313	0	[Warning: Genotype is not coded 0,1,2, but additive.genotypes was TRUE.]	FALSE
0.905967	PeptideDipeptideleucylphenylalanine.isoleucylphenylalanine	polygenic_alzheimers_APOE_scaled	NA	-0.0561841	0.0827125	NA	0.49707	linear	1539	NA	NA	NA	0.250578	0	[Warning: Genotype is not coded 0,1,2, but additive.genotypes was TRUE.]	FALSE
0.905967	ONC2_P18827	polygenic_alzheimers_APOE_scaled	NA	0.104173	0.153563	NA	0.497988	linear	354	NA	NA	NA	0.259844	0	[Warning: Genotype is not coded 0,1,2, but additive.genotypes was TRUE.]	FALSE
0.905967	NEU1_Q96NZ8	polygenic_alzheimers_APOE_scaled	NA	0.0973387	0.143618	NA	0.498376	linear	354	NA	NA	NA	0.259844	0	[Warning: Genotype is not coded 0,1,2, but additive.genotypes was TRUE.]	FALSE
0.905967	CALCIUM	polygenic_alzheimers_APOE_scaled	NA	0.0029129	0.00430494	NA	0.498689	linear	2826	NA	NA	NA	0.251101	0	[Warning: Genotype is not coded 0,1,2, but additive.genotypes was TRUE.]	FALSE
0.905967	CVD3_P05164	polygenic_alzheimers_APOE_scaled	NA	-0.0489797	0.0726089	NA	0.500008	linear	2692	NA	NA	NA	0.251224	0	[Warning: Genotype is not coded 0,1,2, but additive.genotypes was TRUE.]	FALSE
0.905967	INF_P13500	polygenic_alzheimers_APOE_scaled	NA	-0.0396157	0.0587889	NA	0.500456	linear	2694	NA	NA	NA	0.251254	0	[Warning: Genotype is not coded 0,1,2, but additive.genotypes was TRUE.]	FALSE
0.905967	LipidPhospholipid.Metabolismphosphatidylcholine..14.0.14.0..16.0.12.0.	polygenic_alzheimers_APOE_scaled	NA	0.0507411	0.0754402	NA	0.501288	linear	1825	NA	NA	NA	0.250508	0	[Warning: Genotype is not coded 0,1,2, but additive.genotypes was TRUE.]	FALSE
0.905967	ALKALINE.PHOSPHATASE	polygenic_alzheimers_APOE_scaled	NA	0.0257713	0.0383226	NA	0.501332	linear	2826	NA	NA	NA	0.251101	0	[Warning: Genotype is not coded 0,1,2, but additive.genotypes was TRUE.]	FALSE
0.905967	ONC3_Q7Z739	polygenic_alzheimers_APOE_scaled	NA	-0.239987	0.356592	NA	0.501396	linear	354	NA	NA	NA	0.259844	0	[Warning: Genotype is not coded 0,1,2, but additive.genotypes was TRUE.]	FALSE
0.905967	Amino.AcidPhenylalanine.and.Tyrosine.Metabolismphenylpyruvate	polygenic_alzheimers_APOE_scaled	NA	0.0173148	0.0257781	NA	0.501866	linear	1879	NA	NA	NA	0.249397	0	[Warning: Genotype is not coded 0,1,2, but additive.genotypes was TRUE.]	FALSE
0.905967	CVD3_Q16270	polygenic_alzheimers_APOE_scaled	NA	-0.0392478	0.058519	NA	0.502479	linear	2692	NA	NA	NA	0.251224	0	[Warning: Genotype is not coded 0,1,2, but additive.genotypes was TRUE.]	FALSE
0.905967	CVD3_P54760	polygenic_alzheimers_APOE_scaled	NA	-0.0275359	0.0410644	NA	0.502562	linear	2692	NA	NA	NA	0.251224	0	[Warning: Genotype is not coded 0,1,2, but additive.genotypes was TRUE.]	FALSE
0.905967	ODA_O95831	polygenic_alzheimers_APOE_scaled	NA	-0.286455	0.427564	NA	0.503325	linear	354	NA	NA	NA	0.259844	0	[Warning: Genotype is not coded 0,1,2, but additive.genotypes was TRUE.]	FALSE
0.905967	CVD2_Q15109	polygenic_alzheimers_APOE_scaled	NA	-0.0370289	0.0553673	NA	0.503689	linear	2691	NA	NA	NA	0.251261	0	[Warning: Genotype is not coded 0,1,2, but additive.genotypes was TRUE.]	FALSE
0.905967	LipidMonoacylglycerol1.arachidonylglycerol..20.4.	polygenic_alzheimers_APOE_scaled	NA	0.0343056	0.0512935	NA	0.503712	linear	1624	NA	NA	NA	0.250172	0	[Warning: Genotype is not coded 0,1,2, but additive.genotypes was TRUE.]	FALSE
0.905967	LipidSphingolipid.Metabolismsphingomyelin..d17.2.16.0..d18.2.15.0..	polygenic_alzheimers_APOE_scaled	NA	0.019817	0.029639	NA	0.503826	linear	1879	NA	NA	NA	0.25058	0	[Warning: Genotype is not coded 0,1,2, but additive.genotypes was TRUE.]	FALSE
0.905967	XenobioticsFood.Component.Plantcinnamoylglycine	polygenic_alzheimers_APOE_scaled	NA	0.0540749	0.0810772	NA	0.504888	linear	1769	NA	NA	NA	0.250342	0	[Warning: Genotype is not coded 0,1,2, but additive.genotypes was TRUE.]	FALSE
0.905967	XenobioticsBenzoate.Metabolism3.methyl.catechol.sulfate..1.	polygenic_alzheimers_APOE_scaled	NA	-0.0583661	0.0875172	NA	0.504915	linear	1816	NA	NA	NA	0.250353	0	[Warning: Genotype is not coded 0,1,2, but additive.genotypes was TRUE.]	FALSE
0.905967	ONC3_Q9Y5K8	polygenic_alzheimers_APOE_scaled	NA	-0.138117	0.207025	NA	0.505119	linear	354	NA	NA	NA	0.259844	0	[Warning: Genotype is not coded 0,1,2, but additive.genotypes was TRUE.]	FALSE
0.905967	XenobioticsFood.Component.Plantbeta.cryptoxanthin	polygenic_alzheimers_APOE_scaled	NA	0.0384179	0.0576763	NA	0.505434	linear	1853	NA	NA	NA	0.250568	0	[Warning: Genotype is not coded 0,1,2, but additive.genotypes was TRUE.]	FALSE
0.905967	LipidPrimary.Bile.Acid.Metabolismcholate	polygenic_alzheimers_APOE_scaled	NA	-0.0874245	0.131329	NA	0.505693	linear	1802	NA	NA	NA	0.250712	0	[Warning: Genotype is not coded 0,1,2, but additive.genotypes was TRUE.]	FALSE
0.905967	XenobioticsFood.Component.Plantgluconate	polygenic_alzheimers_APOE_scaled	NA	0.0184286	0.0276983	NA	0.50592	linear	1882	NA	NA	NA	0.249554	0	[Warning: Genotype is not coded 0,1,2, but additive.genotypes was TRUE.]	FALSE
0.905967	IRE_Q9C035	polygenic_alzheimers_APOE_scaled	NA	-0.159915	0.240317	NA	0.506217	linear	354	NA	NA	NA	0.259844	0	[Warning: Genotype is not coded 0,1,2, but additive.genotypes was TRUE.]	FALSE
0.905967	CRE_Q9NRM6	polygenic_alzheimers_APOE_scaled	NA	0.132333	0.198969	NA	0.506433	linear	354	NA	NA	NA	0.259844	0	[Warning: Genotype is not coded 0,1,2, but additive.genotypes was TRUE.]	FALSE
0.905967	ONC2_O95971	polygenic_alzheimers_APOE_scaled	NA	0.100517	0.151255	NA	0.506779	linear	354	NA	NA	NA	0.259844	0	[Warning: Genotype is not coded 0,1,2, but additive.genotypes was TRUE.]	FALSE
0.905967	INF_O15444	polygenic_alzheimers_APOE_scaled	NA	-0.0566072	0.0853277	NA	0.507125	linear	2694	NA	NA	NA	0.251254	0	[Warning: Genotype is not coded 0,1,2, but additive.genotypes was TRUE.]	FALSE
0.906068	CVD2_Q9UEW3	polygenic_alzheimers_APOE_scaled	NA	0.0276122	0.0416714	NA	0.507633	linear	2691	NA	NA	NA	0.251261	0	[Warning: Genotype is not coded 0,1,2, but additive.genotypes was TRUE.]	FALSE
0.906795	Amino.AcidLeucine..Isoleucine.and.Valine.Metabolismalpha.hydroxyisovalerate	polygenic_alzheimers_APOE_scaled	NA	-0.0285219	0.0431585	NA	0.508781	linear	1887	NA	NA	NA	0.250432	0	[Warning: Genotype is not coded 0,1,2, but additive.genotypes was TRUE.]	FALSE
0.906795	LipidPhospholipid.Metabolism1.oleoyl.2.dihomo.linoleoyl.GPC..18.1.20.2..	polygenic_alzheimers_APOE_scaled	NA	-0.0220566	0.033387	NA	0.508943	linear	1576	NA	NA	NA	0.251995	0	[Warning: Genotype is not coded 0,1,2, but additive.genotypes was TRUE.]	FALSE
0.906954	NucleotidePurine.Metabolism..Adenine.containingadenosine.5..monophosphate..AMP.	polygenic_alzheimers_APOE_scaled	NA	-0.0351706	0.0533076	NA	0.509484	linear	1878	NA	NA	NA	0.25061	0	[Warning: Genotype is not coded 0,1,2, but additive.genotypes was TRUE.]	FALSE
0.907541	NEX_Q06323	polygenic_alzheimers_APOE_scaled	NA	-0.12461	0.189836	NA	0.511997	linear	354	NA	NA	NA	0.259844	0	[Warning: Genotype is not coded 0,1,2, but additive.genotypes was TRUE.]	FALSE
0.907541	ONC3_P35637	polygenic_alzheimers_APOE_scaled	NA	-0.111712	0.170306	NA	0.512291	linear	354	NA	NA	NA	0.259844	0	[Warning: Genotype is not coded 0,1,2, but additive.genotypes was TRUE.]	FALSE
0.907541	LipidAndrogenic.Steroids11beta.hydroxyandrosterone.glucuronide	polygenic_alzheimers_APOE_scaled	NA	0.026471	0.0404616	NA	0.513047	linear	1870	NA	NA	NA	0.251018	0	[Warning: Genotype is not coded 0,1,2, but additive.genotypes was TRUE.]	FALSE
0.907541	XenobioticsChemicalectoine	polygenic_alzheimers_APOE_scaled	NA	-0.0485392	0.0742047	NA	0.513118	linear	1740	NA	NA	NA	0.249147	0	[Warning: Genotype is not coded 0,1,2, but additive.genotypes was TRUE.]	FALSE
0.907541	ODA_Q96D42	polygenic_alzheimers_APOE_scaled	NA	0.152683	0.233425	NA	0.513483	linear	354	NA	NA	NA	0.259844	0	[Warning: Genotype is not coded 0,1,2, but additive.genotypes was TRUE.]	FALSE
0.907541	ONC2_Q99717	polygenic_alzheimers_APOE_scaled	NA	0.0492195	0.0753162	NA	0.513865	linear	354	NA	NA	NA	0.259844	0	[Warning: Genotype is not coded 0,1,2, but additive.genotypes was TRUE.]	FALSE
0.907541	ONC2_P21741	polygenic_alzheimers_APOE_scaled	NA	0.124935	0.191206	NA	0.513929	linear	354	NA	NA	NA	0.259844	0	[Warning: Genotype is not coded 0,1,2, but additive.genotypes was TRUE.]	FALSE
0.907541	Amino.AcidAlanine.and.Aspartate.Metabolismasparagine	polygenic_alzheimers_APOE_scaled	NA	-0.00814224	0.0125169	NA	0.515449	linear	1882	NA	NA	NA	0.250896	0	[Warning: Genotype is not coded 0,1,2, but additive.genotypes was TRUE.]	FALSE
0.907541	ODA_Q12778	polygenic_alzheimers_APOE_scaled	NA	-0.203922	0.313446	NA	0.515749	linear	354	NA	NA	NA	0.259844	0	[Warning: Genotype is not coded 0,1,2, but additive.genotypes was TRUE.]	FALSE
0.907541	CAM_P05543	polygenic_alzheimers_APOE_scaled	NA	0.0951018	0.146212	NA	0.515842	linear	353	NA	NA	NA	0.259234	0	[Warning: Genotype is not coded 0,1,2, but additive.genotypes was TRUE.]	FALSE
0.907541	ODA_P01258	polygenic_alzheimers_APOE_scaled	NA	0.161522	0.248913	NA	0.516828	linear	354	NA	NA	NA	0.259844	0	[Warning: Genotype is not coded 0,1,2, but additive.genotypes was TRUE.]	FALSE
0.907541	MET_P09104	polygenic_alzheimers_APOE_scaled	NA	-0.192364	0.29684	NA	0.517389	linear	354	NA	NA	NA	0.259844	0	[Warning: Genotype is not coded 0,1,2, but additive.genotypes was TRUE.]	FALSE
0.907541	MET_Q92520	polygenic_alzheimers_APOE_scaled	NA	0.113476	0.175144	NA	0.517477	linear	354	NA	NA	NA	0.259844	0	[Warning: Genotype is not coded 0,1,2, but additive.genotypes was TRUE.]	FALSE
0.907541	CVD2_Q92583	polygenic_alzheimers_APOE_scaled	NA	-0.088864	0.137335	NA	0.517648	linear	2691	NA	NA	NA	0.251261	0	[Warning: Genotype is not coded 0,1,2, but additive.genotypes was TRUE.]	FALSE
0.907541	MET_Q9GZM7	polygenic_alzheimers_APOE_scaled	NA	0.0698796	0.108085	NA	0.518367	linear	354	NA	NA	NA	0.259844	0	[Warning: Genotype is not coded 0,1,2, but additive.genotypes was TRUE.]	FALSE
0.907541	ONC2_P43489	polygenic_alzheimers_APOE_scaled	NA	0.0976328	0.151325	NA	0.519233	linear	354	NA	NA	NA	0.259844	0	[Warning: Genotype is not coded 0,1,2, but additive.genotypes was TRUE.]	FALSE
0.907541	CVD2_P39900	polygenic_alzheimers_APOE_scaled	NA	-0.0539504	0.0837393	NA	0.519458	linear	2691	NA	NA	NA	0.251261	0	[Warning: Genotype is not coded 0,1,2, but additive.genotypes was TRUE.]	FALSE
0.907541	Amino.AcidLysine.Metabolism3.methylglutarylcarnitine..2.	polygenic_alzheimers_APOE_scaled	NA	0.0340937	0.0529194	NA	0.519489	linear	1862	NA	NA	NA	0.249938	0	[Warning: Genotype is not coded 0,1,2, but additive.genotypes was TRUE.]	FALSE
0.907541	PeptideGamma.glutamyl.Amino.Acidgamma.glutamylglutamine	polygenic_alzheimers_APOE_scaled	NA	-0.0165126	0.0256874	NA	0.520413	linear	1880	NA	NA	NA	0.249907	0	[Warning: Genotype is not coded 0,1,2, but additive.genotypes was TRUE.]	FALSE
0.907541	CVD3_P20160	polygenic_alzheimers_APOE_scaled	NA	0.0709255	0.110391	NA	0.52061	linear	2507	NA	NA	NA	0.251095	0	[Warning: Genotype is not coded 0,1,2, but additive.genotypes was TRUE.]	FALSE
0.907541	LipidCeramidesceramide..d16.1.24.1..d18.1.22.1..	polygenic_alzheimers_APOE_scaled	NA	0.0213159	0.0331924	NA	0.520834	linear	1721	NA	NA	NA	0.251035	0	[Warning: Genotype is not coded 0,1,2, but additive.genotypes was TRUE.]	FALSE
0.907541	ONC3_Q9BS26	polygenic_alzheimers_APOE_scaled	NA	0.102113	0.159085	NA	0.521377	linear	354	NA	NA	NA	0.259844	0	[Warning: Genotype is not coded 0,1,2, but additive.genotypes was TRUE.]	FALSE
0.907541	MET_P35237	polygenic_alzheimers_APOE_scaled	NA	-0.144052	0.224838	NA	0.522146	linear	354	NA	NA	NA	0.259844	0	[Warning: Genotype is not coded 0,1,2, but additive.genotypes was TRUE.]	FALSE
0.907541	NEX_P20138	polygenic_alzheimers_APOE_scaled	NA	0.223061	0.348215	NA	0.522217	linear	354	NA	NA	NA	0.259844	0	[Warning: Genotype is not coded 0,1,2, but additive.genotypes was TRUE.]	FALSE
0.907541	LipidPolyunsaturated.Fatty.Acid..n3.and.n6.arachidonate..20.4n6.	polygenic_alzheimers_APOE_scaled	NA	0.0200141	0.0312718	NA	0.522248	linear	1886	NA	NA	NA	0.250255	0	[Warning: Genotype is not coded 0,1,2, but additive.genotypes was TRUE.]	FALSE
0.907541	CVD2_Q9NQ25	polygenic_alzheimers_APOE_scaled	NA	-0.0420673	0.0657599	NA	0.522416	linear	2691	NA	NA	NA	0.251261	0	[Warning: Genotype is not coded 0,1,2, but additive.genotypes was TRUE.]	FALSE
0.907541	LipidPlasmalogen1..1.enyl.palmitoyl..2.docosahexaenoyl.GPC..P.16.0.22.6..	polygenic_alzheimers_APOE_scaled	NA	-0.0194398	0.0304023	NA	0.522629	linear	1889	NA	NA	NA	0.250592	0	[Warning: Genotype is not coded 0,1,2, but additive.genotypes was TRUE.]	FALSE
0.907541	NEU1_Q92823	polygenic_alzheimers_APOE_scaled	NA	0.0489665	0.0765211	NA	0.522656	linear	354	NA	NA	NA	0.259844	0	[Warning: Genotype is not coded 0,1,2, but additive.genotypes was TRUE.]	FALSE
0.907541	IRE_Q9UQV4	polygenic_alzheimers_APOE_scaled	NA	0.112568	0.176118	NA	0.52314	linear	354	NA	NA	NA	0.259844	0	[Warning: Genotype is not coded 0,1,2, but additive.genotypes was TRUE.]	FALSE
0.907541	LipidPhospholipid.Metabolism1.myristoyl.2.palmitoyl.GPC..14.0.16.0.	polygenic_alzheimers_APOE_scaled	NA	0.0268137	0.0420847	NA	0.524115	linear	1873	NA	NA	NA	0.250486	0	[Warning: Genotype is not coded 0,1,2, but additive.genotypes was TRUE.]	FALSE
0.907541	XenobioticsBenzoate.Metabolism4.methylcatechol.sulfate	polygenic_alzheimers_APOE_scaled	NA	-0.0434141	0.0681917	NA	0.524432	linear	1878	NA	NA	NA	0.251122	0	[Warning: Genotype is not coded 0,1,2, but additive.genotypes was TRUE.]	FALSE
0.907541	LipidFatty.Acid.Metabolism.Acyl.Carnitine.stearoylcarnitine..C18.	polygenic_alzheimers_APOE_scaled	NA	0.017167	0.0269845	NA	0.524736	linear	1889	NA	NA	NA	0.250229	0	[Warning: Genotype is not coded 0,1,2, but additive.genotypes was TRUE.]	FALSE
0.907541	Amino.AcidUrea.cycle..Arginine.and.Proline.Metabolismargininate.	polygenic_alzheimers_APOE_scaled	NA	-0.0271039	0.042646	NA	0.525145	linear	1865	NA	NA	NA	0.250284	0	[Warning: Genotype is not coded 0,1,2, but additive.genotypes was TRUE.]	FALSE
0.907541	LipidFatty.Acid.Metabolism..also.BCAA.Metabolism.propionylcarnitine..C3.	polygenic_alzheimers_APOE_scaled	NA	0.0163386	0.0257252	NA	0.525429	linear	1883	NA	NA	NA	0.2508	0	[Warning: Genotype is not coded 0,1,2, but additive.genotypes was TRUE.]	FALSE
0.907541	LipidFatty.Acid.Metabolism.Acyl.Carnitine.margaroylcarnitine..C17..	polygenic_alzheimers_APOE_scaled	NA	0.0184461	0.0291041	NA	0.52629	linear	1880	NA	NA	NA	0.250641	0	[Warning: Genotype is not coded 0,1,2, but additive.genotypes was TRUE.]	FALSE
0.907541	NEU1_O95727	polygenic_alzheimers_APOE_scaled	NA	0.113302	0.178812	NA	0.526736	linear	354	NA	NA	NA	0.259844	0	[Warning: Genotype is not coded 0,1,2, but additive.genotypes was TRUE.]	FALSE
0.907541	XenobioticsBenzoate.Metabolismcatechol.sulfate	polygenic_alzheimers_APOE_scaled	NA	-0.0356659	0.0564235	NA	0.527391	linear	1879	NA	NA	NA	0.25046	0	[Warning: Genotype is not coded 0,1,2, but additive.genotypes was TRUE.]	FALSE
0.907541	LipidLong.Chain.Fatty.Acidoleate.vaccenate..18.1.	polygenic_alzheimers_APOE_scaled	NA	0.0183307	0.0290221	NA	0.527718	linear	1880	NA	NA	NA	0.250522	0	[Warning: Genotype is not coded 0,1,2, but additive.genotypes was TRUE.]	FALSE
0.907541	INF_P13725	polygenic_alzheimers_APOE_scaled	NA	0.070182	0.111261	NA	0.528235	linear	2694	NA	NA	NA	0.251254	0	[Warning: Genotype is not coded 0,1,2, but additive.genotypes was TRUE.]	FALSE
0.907541	CAM_P80188	polygenic_alzheimers_APOE_scaled	NA	0.0791843	0.125428	NA	0.528254	linear	353	NA	NA	NA	0.259234	0	[Warning: Genotype is not coded 0,1,2, but additive.genotypes was TRUE.]	FALSE
0.907541	XenobioticsFood.Component.Plantquinate	polygenic_alzheimers_APOE_scaled	NA	-0.0520134	0.0824751	NA	0.528344	linear	1841	NA	NA	NA	0.251099	0	[Warning: Genotype is not coded 0,1,2, but additive.genotypes was TRUE.]	FALSE
0.907588	LipidPhospholipid.Metabolism1.myristoyl.2.arachidonoyl.GPC..14.0.20.4..	polygenic_alzheimers_APOE_scaled	NA	0.0268343	0.042606	NA	0.528885	linear	1908	NA	NA	NA	0.250528	0	[Warning: Genotype is not coded 0,1,2, but additive.genotypes was TRUE.]	FALSE
0.907588	MET_P25815	polygenic_alzheimers_APOE_scaled	NA	0.0485586	0.0771081	NA	0.529275	linear	354	NA	NA	NA	0.259844	0	[Warning: Genotype is not coded 0,1,2, but additive.genotypes was TRUE.]	FALSE
0.909417	CRE_Q9UPY6	polygenic_alzheimers_APOE_scaled	NA	-0.294735	0.469754	NA	0.530795	linear	354	NA	NA	NA	0.259844	0	[Warning: Genotype is not coded 0,1,2, but additive.genotypes was TRUE.]	FALSE
0.909782	DEV_Q15828	polygenic_alzheimers_APOE_scaled	NA	0.104376	0.166648	NA	0.531513	linear	354	NA	NA	NA	0.259844	0	[Warning: Genotype is not coded 0,1,2, but additive.genotypes was TRUE.]	FALSE
0.909782	Amino.AcidPolyamine.MetabolismN.acetylputrescine	polygenic_alzheimers_APOE_scaled	NA	0.0137344	0.0219874	NA	0.532277	linear	1882	NA	NA	NA	0.250691	0	[Warning: Genotype is not coded 0,1,2, but additive.genotypes was TRUE.]	FALSE
0.909782	LipidPhospholipid.Metabolism1.palmitoyl.2.docosahexaenoyl.GPC..16.0.22.6.	polygenic_alzheimers_APOE_scaled	NA	-0.0114607	0.0183604	NA	0.532566	linear	1887	NA	NA	NA	0.25043	0	[Warning: Genotype is not coded 0,1,2, but additive.genotypes was TRUE.]	FALSE
0.909782	Cofactors.and.VitaminsVitamin.B6.Metabolismpyridoxate	polygenic_alzheimers_APOE_scaled	NA	-0.0312761	0.0502025	NA	0.533361	linear	1890	NA	NA	NA	0.250929	0	[Warning: Genotype is not coded 0,1,2, but additive.genotypes was TRUE.]	FALSE
0.909782	CRE_Q9H5Y7	polygenic_alzheimers_APOE_scaled	NA	0.0723518	0.116071	NA	0.533473	linear	354	NA	NA	NA	0.259844	0	[Warning: Genotype is not coded 0,1,2, but additive.genotypes was TRUE.]	FALSE
0.909782	XenobioticsBenzoate.Metabolismmethyl.4.hydroxybenzoate.sulfate	polygenic_alzheimers_APOE_scaled	NA	0.0862962	0.13864	NA	0.533727	linear	1820	NA	NA	NA	0.250183	0	[Warning: Genotype is not coded 0,1,2, but additive.genotypes was TRUE.]	FALSE
0.910773	ONC3_Q8IWL2	polygenic_alzheimers_APOE_scaled	NA	0.128867	0.207446	NA	0.534871	linear	354	NA	NA	NA	0.259844	0	[Warning: Genotype is not coded 0,1,2, but additive.genotypes was TRUE.]	FALSE
0.910773	CAM_P05451	polygenic_alzheimers_APOE_scaled	NA	0.110326	0.178016	NA	0.535829	linear	353	NA	NA	NA	0.259234	0	[Warning: Genotype is not coded 0,1,2, but additive.genotypes was TRUE.]	FALSE
0.910773	NEX_Q96IU4	polygenic_alzheimers_APOE_scaled	NA	-0.14449	0.233219	NA	0.535965	linear	354	NA	NA	NA	0.259844	0	[Warning: Genotype is not coded 0,1,2, but additive.genotypes was TRUE.]	FALSE
0.910773	LipidPlasmalogen1..1.enyl.palmitoyl..2.myristoyl.GPC..P.16.0.14.0..	polygenic_alzheimers_APOE_scaled	NA	-0.0212306	0.0343299	NA	0.536378	linear	1676	NA	NA	NA	0.251336	0	[Warning: Genotype is not coded 0,1,2, but additive.genotypes was TRUE.]	FALSE
0.910773	XenobioticsFood.Component.Plant4.allylphenol.sulfate	polygenic_alzheimers_APOE_scaled	NA	0.0551989	0.0894655	NA	0.53732	linear	1870	NA	NA	NA	0.250145	0	[Warning: Genotype is not coded 0,1,2, but additive.genotypes was TRUE.]	FALSE
0.910773	LipidPlasmalogen1..1.enyl.stearoyl..2.linoleoyl.GPC..P.18.0.18.2..	polygenic_alzheimers_APOE_scaled	NA	-0.0198005	0.0321054	NA	0.537485	linear	1894	NA	NA	NA	0.250247	0	[Warning: Genotype is not coded 0,1,2, but additive.genotypes was TRUE.]	FALSE
0.910773	LipidSphingomyelinshydroxypalmitoyl.sphingomyelin..d18.1.16.0.OH....	polygenic_alzheimers_APOE_scaled	NA	0.0121859	0.0197831	NA	0.537985	linear	1890	NA	NA	NA	0.250693	0	[Warning: Genotype is not coded 0,1,2, but additive.genotypes was TRUE.]	FALSE
0.910773	IRE_P23229	polygenic_alzheimers_APOE_scaled	NA	-0.189694	0.307817	NA	0.538132	linear	354	NA	NA	NA	0.259844	0	[Warning: Genotype is not coded 0,1,2, but additive.genotypes was TRUE.]	FALSE
0.910773	LipidSterolmetabolonic.lactone.sulfate	polygenic_alzheimers_APOE_scaled	NA	-0.0385976	0.0627233	NA	0.53839	linear	1878	NA	NA	NA	0.250115	0	[Warning: Genotype is not coded 0,1,2, but additive.genotypes was TRUE.]	FALSE
0.912872	NEU1_Q9Y336	polygenic_alzheimers_APOE_scaled	NA	0.0668368	0.10912	NA	0.540606	linear	354	NA	NA	NA	0.259844	0	[Warning: Genotype is not coded 0,1,2, but additive.genotypes was TRUE.]	FALSE
0.912872	CVD3_P25445	polygenic_alzheimers_APOE_scaled	NA	-0.0384852	0.0629409	NA	0.540953	linear	2692	NA	NA	NA	0.251224	0	[Warning: Genotype is not coded 0,1,2, but additive.genotypes was TRUE.]	FALSE
0.912872	Cofactors.and.VitaminsHemoglobin.and.Porphyrin.Metabolismbilirubin..E.E..	polygenic_alzheimers_APOE_scaled	NA	0.0285339	0.0467026	NA	0.541293	linear	1896	NA	NA	NA	0.250292	0	[Warning: Genotype is not coded 0,1,2, but additive.genotypes was TRUE.]	FALSE
0.912872	NEU1_O60462	polygenic_alzheimers_APOE_scaled	NA	0.0595063	0.0973885	NA	0.541587	linear	354	NA	NA	NA	0.259844	0	[Warning: Genotype is not coded 0,1,2, but additive.genotypes was TRUE.]	FALSE
0.912872	CRE_Q86WV1	polygenic_alzheimers_APOE_scaled	NA	0.127479	0.209029	NA	0.542355	linear	354	NA	NA	NA	0.259844	0	[Warning: Genotype is not coded 0,1,2, but additive.genotypes was TRUE.]	FALSE
0.912872	CRE_Q9NX58	polygenic_alzheimers_APOE_scaled	NA	0.106414	0.174492	NA	0.542359	linear	354	NA	NA	NA	0.259844	0	[Warning: Genotype is not coded 0,1,2, but additive.genotypes was TRUE.]	FALSE
0.914789	ONC2_P15260	polygenic_alzheimers_APOE_scaled	NA	0.0638663	0.105139	NA	0.543953	linear	354	NA	NA	NA	0.259844	0	[Warning: Genotype is not coded 0,1,2, but additive.genotypes was TRUE.]	FALSE
0.915676	CVD2_Q8IYS5	polygenic_alzheimers_APOE_scaled	NA	-0.027559	0.0455188	NA	0.544937	linear	2691	NA	NA	NA	0.251261	0	[Warning: Genotype is not coded 0,1,2, but additive.genotypes was TRUE.]	FALSE
0.91569	CVD3_O75594	polygenic_alzheimers_APOE_scaled	NA	-0.0448086	0.0740953	NA	0.545401	linear	2692	NA	NA	NA	0.251224	0	[Warning: Genotype is not coded 0,1,2, but additive.genotypes was TRUE.]	FALSE
0.915836	Cofactors.and.VitaminsNicotinate.and.Nicotinamide.MetabolismN1.Methyl.2.pyridone.5.carboxamide	polygenic_alzheimers_APOE_scaled	NA	-0.0209919	0.0347697	NA	0.54609	linear	1881	NA	NA	NA	0.24998	0	[Warning: Genotype is not coded 0,1,2, but additive.genotypes was TRUE.]	FALSE
0.915836	CAM_P00441	polygenic_alzheimers_APOE_scaled	NA	0.119049	0.197372	NA	0.54679	linear	353	NA	NA	NA	0.259234	0	[Warning: Genotype is not coded 0,1,2, but additive.genotypes was TRUE.]	FALSE
0.915836	CVD2_P31997	polygenic_alzheimers_APOE_scaled	NA	-0.0474007	0.0786663	NA	0.546856	linear	2691	NA	NA	NA	0.251261	0	[Warning: Genotype is not coded 0,1,2, but additive.genotypes was TRUE.]	FALSE
0.916985	MET_Q6UWV6	polygenic_alzheimers_APOE_scaled	NA	0.177747	0.295579	NA	0.547999	linear	354	NA	NA	NA	0.259844	0	[Warning: Genotype is not coded 0,1,2, but additive.genotypes was TRUE.]	FALSE
0.918326	MCV	polygenic_alzheimers_APOE_scaled	NA	0.00428877	0.00716053	NA	0.549258	linear	2820	NA	NA	NA	0.251197	0	[Warning: Genotype is not coded 0,1,2, but additive.genotypes was TRUE.]	FALSE
0.9196	CVD3_Q96PL1	polygenic_alzheimers_APOE_scaled	NA	0.0588606	0.0985741	NA	0.550478	linear	2692	NA	NA	NA	0.251224	0	[Warning: Genotype is not coded 0,1,2, but additive.genotypes was TRUE.]	FALSE
0.920235	XenobioticsBenzoate.Metabolismbenzoate	polygenic_alzheimers_APOE_scaled	NA	-0.0198595	0.033326	NA	0.551316	linear	1613	NA	NA	NA	0.251781	0	[Warning: Genotype is not coded 0,1,2, but additive.genotypes was TRUE.]	FALSE
0.921922	IRE_P63241	polygenic_alzheimers_APOE_scaled	NA	-0.102507	0.172639	NA	0.553058	linear	354	NA	NA	NA	0.259844	0	[Warning: Genotype is not coded 0,1,2, but additive.genotypes was TRUE.]	FALSE
0.921922	Amino.AcidLysine.Metabolism5.hydroxylysine	polygenic_alzheimers_APOE_scaled	NA	-0.0190032	0.0320758	NA	0.553628	linear	1747	NA	NA	NA	0.249409	0	[Warning: Genotype is not coded 0,1,2, but additive.genotypes was TRUE.]	FALSE
0.921922	CRE_Q96PD2	polygenic_alzheimers_APOE_scaled	NA	0.0755706	0.127481	NA	0.553704	linear	354	NA	NA	NA	0.259844	0	[Warning: Genotype is not coded 0,1,2, but additive.genotypes was TRUE.]	FALSE
0.922278	INF_P09603	polygenic_alzheimers_APOE_scaled	NA	-0.0231019	0.0391002	NA	0.554679	linear	2694	NA	NA	NA	0.251254	0	[Warning: Genotype is not coded 0,1,2, but additive.genotypes was TRUE.]	FALSE
0.922278	ODA_Q9UKL0	polygenic_alzheimers_APOE_scaled	NA	0.0791301	0.133977	NA	0.555157	linear	354	NA	NA	NA	0.259844	0	[Warning: Genotype is not coded 0,1,2, but additive.genotypes was TRUE.]	FALSE
0.922278	CVD3_P08887	polygenic_alzheimers_APOE_scaled	NA	0.0391464	0.0664083	NA	0.555589	linear	2692	NA	NA	NA	0.251224	0	[Warning: Genotype is not coded 0,1,2, but additive.genotypes was TRUE.]	FALSE
0.922278	CVD3_Q96F46	polygenic_alzheimers_APOE_scaled	NA	-0.0525742	0.0892664	NA	0.555939	linear	2692	NA	NA	NA	0.251224	0	[Warning: Genotype is not coded 0,1,2, but additive.genotypes was TRUE.]	FALSE
0.922278	MET_Q9NPH0	polygenic_alzheimers_APOE_scaled	NA	0.101587	0.172528	NA	0.55637	linear	354	NA	NA	NA	0.259844	0	[Warning: Genotype is not coded 0,1,2, but additive.genotypes was TRUE.]	FALSE
0.922278	CRE_P04637	polygenic_alzheimers_APOE_scaled	NA	0.123889	0.210567	NA	0.556674	linear	354	NA	NA	NA	0.259844	0	[Warning: Genotype is not coded 0,1,2, but additive.genotypes was TRUE.]	FALSE
0.927044	CVD3_P10646	polygenic_alzheimers_APOE_scaled	NA	0.0372305	0.0638716	NA	0.560012	linear	2692	NA	NA	NA	0.251224	0	[Warning: Genotype is not coded 0,1,2, but additive.genotypes was TRUE.]	FALSE
0.927192	NEU1_Q8IUN9	polygenic_alzheimers_APOE_scaled	NA	0.0960387	0.1651	NA	0.561149	linear	354	NA	NA	NA	0.259844	0	[Warning: Genotype is not coded 0,1,2, but additive.genotypes was TRUE.]	FALSE
0.927192	CRE_Q13105	polygenic_alzheimers_APOE_scaled	NA	0.0924114	0.158954	NA	0.561368	linear	354	NA	NA	NA	0.259844	0	[Warning: Genotype is not coded 0,1,2, but additive.genotypes was TRUE.]	FALSE
0.927192	Amino.AcidPhenylalanine.and.Tyrosine.Metabolism4.hydroxyphenylpyruvate	polygenic_alzheimers_APOE_scaled	NA	0.0180708	0.0311262	NA	0.561605	linear	1824	NA	NA	NA	0.24962	0	[Warning: Genotype is not coded 0,1,2, but additive.genotypes was TRUE.]	FALSE
0.927192	ONC2_P07949	polygenic_alzheimers_APOE_scaled	NA	0.110558	0.190452	NA	0.561955	linear	354	NA	NA	NA	0.259844	0	[Warning: Genotype is not coded 0,1,2, but additive.genotypes was TRUE.]	FALSE
0.927192	NEX_P30519	polygenic_alzheimers_APOE_scaled	NA	-0.176401	0.304271	NA	0.562461	linear	354	NA	NA	NA	0.259844	0	[Warning: Genotype is not coded 0,1,2, but additive.genotypes was TRUE.]	FALSE
0.927192	ONC3_Q9P1Z2	polygenic_alzheimers_APOE_scaled	NA	-0.275268	0.475304	NA	0.562872	linear	354	NA	NA	NA	0.259844	0	[Warning: Genotype is not coded 0,1,2, but additive.genotypes was TRUE.]	FALSE
0.927408	LipidSteroidpregnenediol.sulfate..C21H34O5S..	polygenic_alzheimers_APOE_scaled	NA	-0.0239756	0.0414942	NA	0.563465	linear	1879	NA	NA	NA	0.250684	0	[Warning: Genotype is not coded 0,1,2, but additive.genotypes was TRUE.]	FALSE
0.927667	CVD3_P13500	polygenic_alzheimers_APOE_scaled	NA	-0.0341368	0.05925	NA	0.564563	linear	2692	NA	NA	NA	0.251224	0	[Warning: Genotype is not coded 0,1,2, but additive.genotypes was TRUE.]	FALSE
0.927667	ODA_P09769	polygenic_alzheimers_APOE_scaled	NA	0.110186	0.191165	NA	0.564725	linear	354	NA	NA	NA	0.259844	0	[Warning: Genotype is not coded 0,1,2, but additive.genotypes was TRUE.]	FALSE
0.927667	Amino.AcidMethionine..Cysteine..SAM.and.Taurine.Metabolismtaurine	polygenic_alzheimers_APOE_scaled	NA	-0.0124028	0.0215506	NA	0.565008	linear	1892	NA	NA	NA	0.250306	0	[Warning: Genotype is not coded 0,1,2, but additive.genotypes was TRUE.]	FALSE
0.928453	CRE_O43915	polygenic_alzheimers_APOE_scaled	NA	0.0783731	0.136437	NA	0.566051	linear	354	NA	NA	NA	0.259844	0	[Warning: Genotype is not coded 0,1,2, but additive.genotypes was TRUE.]	FALSE
0.928453	LipidFatty.Acid..Monohydroxy2.hydroxypalmitate	polygenic_alzheimers_APOE_scaled	NA	0.0123694	0.0217099	NA	0.56891	linear	1878	NA	NA	NA	0.250276	0	[Warning: Genotype is not coded 0,1,2, but additive.genotypes was TRUE.]	FALSE
0.928453	NEU1_Q01344	polygenic_alzheimers_APOE_scaled	NA	0.112565	0.197574	NA	0.569225	linear	354	NA	NA	NA	0.259844	0	[Warning: Genotype is not coded 0,1,2, but additive.genotypes was TRUE.]	FALSE
0.928453	Amino.AcidLeucine..Isoleucine.and.Valine.Metabolismisobutyrylcarnitine..C4.	polygenic_alzheimers_APOE_scaled	NA	-0.0239482	0.0421064	NA	0.569592	linear	1881	NA	NA	NA	0.250175	0	[Warning: Genotype is not coded 0,1,2, but additive.genotypes was TRUE.]	FALSE
0.928453	CRE_Q13576	polygenic_alzheimers_APOE_scaled	NA	-0.064711	0.113763	NA	0.569844	linear	354	NA	NA	NA	0.259844	0	[Warning: Genotype is not coded 0,1,2, but additive.genotypes was TRUE.]	FALSE
0.928453	XenobioticsXanthine.Metabolismtheobromine	polygenic_alzheimers_APOE_scaled	NA	-0.045037	0.079262	NA	0.569966	linear	1845	NA	NA	NA	0.250932	0	[Warning: Genotype is not coded 0,1,2, but additive.genotypes was TRUE.]	FALSE
0.928453	LipidPhospholipid.Metabolism1.stearoyl.2.linoleoyl.GPI..18.0.18.2.	polygenic_alzheimers_APOE_scaled	NA	-0.0152998	0.0269944	NA	0.570933	linear	1882	NA	NA	NA	0.251056	0	[Warning: Genotype is not coded 0,1,2, but additive.genotypes was TRUE.]	FALSE
0.928453	NEX_P19801	polygenic_alzheimers_APOE_scaled	NA	0.138927	0.245118	NA	0.571234	linear	354	NA	NA	NA	0.259844	0	[Warning: Genotype is not coded 0,1,2, but additive.genotypes was TRUE.]	FALSE
0.928453	LipidCeramidesglycosyl.N.behenoyl.sphingadienine..d18.2.22.0..	polygenic_alzheimers_APOE_scaled	NA	0.016045	0.0283511	NA	0.571502	linear	1877	NA	NA	NA	0.250403	0	[Warning: Genotype is not coded 0,1,2, but additive.genotypes was TRUE.]	FALSE
0.928453	CVD3_P80370	polygenic_alzheimers_APOE_scaled	NA	-0.0516112	0.0912489	NA	0.571707	linear	2692	NA	NA	NA	0.251224	0	[Warning: Genotype is not coded 0,1,2, but additive.genotypes was TRUE.]	FALSE
0.928453	ONC3_P48643	polygenic_alzheimers_APOE_scaled	NA	-0.0807241	0.1427	NA	0.571971	linear	354	NA	NA	NA	0.259844	0	[Warning: Genotype is not coded 0,1,2, but additive.genotypes was TRUE.]	FALSE
0.928453	NEX_Q8TCT1	polygenic_alzheimers_APOE_scaled	NA	0.062501	0.110701	NA	0.572716	linear	354	NA	NA	NA	0.259844	0	[Warning: Genotype is not coded 0,1,2, but additive.genotypes was TRUE.]	FALSE
0.928453	LipidFatty.Acid.Metabolism.Acyl.Carnitine.nervonoylcarnitine..C24.1..	polygenic_alzheimers_APOE_scaled	NA	0.0160667	0.0285052	NA	0.57307	linear	1808	NA	NA	NA	0.250649	0	[Warning: Genotype is not coded 0,1,2, but additive.genotypes was TRUE.]	FALSE
0.928453	CVD2_O14836	polygenic_alzheimers_APOE_scaled	NA	-0.032321	0.0574413	NA	0.573701	linear	2691	NA	NA	NA	0.251261	0	[Warning: Genotype is not coded 0,1,2, but additive.genotypes was TRUE.]	FALSE
0.928453	EPA	polygenic_alzheimers_APOE_scaled	NA	-0.0159375	0.0283846	NA	0.574513	linear	2782	NA	NA	NA	0.251115	0	[Warning: Genotype is not coded 0,1,2, but additive.genotypes was TRUE.]	FALSE
0.928453	NEX_P37108	polygenic_alzheimers_APOE_scaled	NA	-0.139104	0.247817	NA	0.574943	linear	354	NA	NA	NA	0.259844	0	[Warning: Genotype is not coded 0,1,2, but additive.genotypes was TRUE.]	FALSE
0.928453	LipidCeramidesceramide..d18.1.20.0..d16.1.22.0..d20.1.18.0..	polygenic_alzheimers_APOE_scaled	NA	0.0146089	0.0260677	NA	0.575261	linear	1852	NA	NA	NA	0.250327	0	[Warning: Genotype is not coded 0,1,2, but additive.genotypes was TRUE.]	FALSE
0.928453	NEX_P23443	polygenic_alzheimers_APOE_scaled	NA	-0.197157	0.351568	NA	0.575301	linear	354	NA	NA	NA	0.259844	0	[Warning: Genotype is not coded 0,1,2, but additive.genotypes was TRUE.]	FALSE
0.928453	ONC2_O43895	polygenic_alzheimers_APOE_scaled	NA	0.139134	0.248161	NA	0.575393	linear	354	NA	NA	NA	0.259844	0	[Warning: Genotype is not coded 0,1,2, but additive.genotypes was TRUE.]	FALSE
0.928453	MET_O43240	polygenic_alzheimers_APOE_scaled	NA	0.0814733	0.145522	NA	0.575931	linear	354	NA	NA	NA	0.259844	0	[Warning: Genotype is not coded 0,1,2, but additive.genotypes was TRUE.]	FALSE
0.928453	CVD2_Q9Y6Q6	polygenic_alzheimers_APOE_scaled	NA	-0.0343174	0.0613577	NA	0.576004	linear	2691	NA	NA	NA	0.251261	0	[Warning: Genotype is not coded 0,1,2, but additive.genotypes was TRUE.]	FALSE
0.928453	CRE_Q8N2G4	polygenic_alzheimers_APOE_scaled	NA	-0.127888	0.228648	NA	0.576304	linear	354	NA	NA	NA	0.259844	0	[Warning: Genotype is not coded 0,1,2, but additive.genotypes was TRUE.]	FALSE
0.928453	LipidPhospholipid.Metabolism1.stearoyl.2.arachidonoyl.GPE..18.0.20.4.	polygenic_alzheimers_APOE_scaled	NA	0.0163889	0.0293657	NA	0.576846	linear	1884	NA	NA	NA	0.250742	0	[Warning: Genotype is not coded 0,1,2, but additive.genotypes was TRUE.]	FALSE
0.928453	Amino.AcidUrea.cycle..Arginine.and.Proline.Metabolismhomoarginine	polygenic_alzheimers_APOE_scaled	NA	-0.0163101	0.0292325	NA	0.576948	linear	1890	NA	NA	NA	0.250775	0	[Warning: Genotype is not coded 0,1,2, but additive.genotypes was TRUE.]	FALSE
0.928453	IRE_P51617	polygenic_alzheimers_APOE_scaled	NA	-0.14067	0.251992	NA	0.577046	linear	354	NA	NA	NA	0.259844	0	[Warning: Genotype is not coded 0,1,2, but additive.genotypes was TRUE.]	FALSE
0.928506	LipidLong.Chain.Fatty.Acidmargarate..17.0.	polygenic_alzheimers_APOE_scaled	NA	0.0197152	0.0354866	NA	0.578572	linear	1897	NA	NA	NA	0.25033	0	[Warning: Genotype is not coded 0,1,2, but additive.genotypes was TRUE.]	FALSE
0.928506	ODA_P01588	polygenic_alzheimers_APOE_scaled	NA	0.175152	0.315286	NA	0.578888	linear	354	NA	NA	NA	0.259844	0	[Warning: Genotype is not coded 0,1,2, but additive.genotypes was TRUE.]	FALSE
0.928506	LipidPrimary.Bile.Acid.Metabolismglycocholate	polygenic_alzheimers_APOE_scaled	NA	-0.0505619	0.0911585	NA	0.579194	linear	1900	NA	NA	NA	0.250264	0	[Warning: Genotype is not coded 0,1,2, but additive.genotypes was TRUE.]	FALSE
0.928506	ONC2_P21583	polygenic_alzheimers_APOE_scaled	NA	0.0678265	0.122256	NA	0.579396	linear	354	NA	NA	NA	0.259844	0	[Warning: Genotype is not coded 0,1,2, but additive.genotypes was TRUE.]	FALSE
0.928506	LipidSphingolipid.Metabolismpalmitoyl.sphingomyelin..d18.1.16.0.	polygenic_alzheimers_APOE_scaled	NA	0.00634204	0.0114466	NA	0.579607	linear	1888	NA	NA	NA	0.250508	0	[Warning: Genotype is not coded 0,1,2, but additive.genotypes was TRUE.]	FALSE
0.928506	LipidPhospholipid.Metabolismphosphoethanolamine	polygenic_alzheimers_APOE_scaled	NA	-0.0189599	0.0342569	NA	0.580013	linear	1886	NA	NA	NA	0.25059	0	[Warning: Genotype is not coded 0,1,2, but additive.genotypes was TRUE.]	FALSE
0.928506	GLYCOHEMOGLOBIN.A1C	polygenic_alzheimers_APOE_scaled	NA	-0.00535223	0.00967875	NA	0.580316	linear	2825	NA	NA	NA	0.251154	0	[Warning: Genotype is not coded 0,1,2, but additive.genotypes was TRUE.]	FALSE
0.930428	CVD2_P27352	polygenic_alzheimers_APOE_scaled	NA	0.0625763	0.113802	NA	0.582454	linear	2691	NA	NA	NA	0.251261	0	[Warning: Genotype is not coded 0,1,2, but additive.genotypes was TRUE.]	FALSE
0.930428	MET_Q8WTU2	polygenic_alzheimers_APOE_scaled	NA	0.266282	0.484046	NA	0.582594	linear	354	NA	NA	NA	0.259844	0	[Warning: Genotype is not coded 0,1,2, but additive.genotypes was TRUE.]	FALSE
0.930428	CarbohydrateAminosugar.Metabolismerythronate.	polygenic_alzheimers_APOE_scaled	NA	0.00943167	0.0172312	NA	0.584197	linear	1888	NA	NA	NA	0.250329	0	[Warning: Genotype is not coded 0,1,2, but additive.genotypes was TRUE.]	FALSE
0.930428	LipidFatty.Acid..Monohydroxy3.hydroxyhexanoate	polygenic_alzheimers_APOE_scaled	NA	0.018031	0.0330634	NA	0.585581	linear	1886	NA	NA	NA	0.250919	0	[Warning: Genotype is not coded 0,1,2, but additive.genotypes was TRUE.]	FALSE
0.930428	LipidLysolipid1.arachidoyl.GPC..20.0.	polygenic_alzheimers_APOE_scaled	NA	0.0212656	0.0390502	NA	0.586121	linear	1678	NA	NA	NA	0.249444	0	[Warning: Genotype is not coded 0,1,2, but additive.genotypes was TRUE.]	FALSE
0.930428	CRE_Q92982	polygenic_alzheimers_APOE_scaled	NA	0.0845345	0.155354	NA	0.586696	linear	354	NA	NA	NA	0.259844	0	[Warning: Genotype is not coded 0,1,2, but additive.genotypes was TRUE.]	FALSE
0.930428	BILIRUBIN..TOTAL	polygenic_alzheimers_APOE_scaled	NA	0.01135	0.0208859	NA	0.586878	linear	2826	NA	NA	NA	0.251101	0	[Warning: Genotype is not coded 0,1,2, but additive.genotypes was TRUE.]	FALSE
0.930428	LipidLysolipid1.oleoyl.GPC..18.1.	polygenic_alzheimers_APOE_scaled	NA	0.0132354	0.0244006	NA	0.587594	linear	1875	NA	NA	NA	0.250499	0	[Warning: Genotype is not coded 0,1,2, but additive.genotypes was TRUE.]	FALSE
0.930428	LipidPhospholipid.Metabolism1.stearoyl.2.arachidonoyl.GPC..18.0.20.4.	polygenic_alzheimers_APOE_scaled	NA	0.00771565	0.0142313	NA	0.587772	linear	1888	NA	NA	NA	0.25056	0	[Warning: Genotype is not coded 0,1,2, but additive.genotypes was TRUE.]	FALSE
0.930428	LipidSteroid21.hydroxypregnenolone.disulfate	polygenic_alzheimers_APOE_scaled	NA	-0.0209546	0.0386823	NA	0.588083	linear	1879	NA	NA	NA	0.250299	0	[Warning: Genotype is not coded 0,1,2, but additive.genotypes was TRUE.]	FALSE
0.930428	CRE_P09758	polygenic_alzheimers_APOE_scaled	NA	0.0690345	0.127614	NA	0.58888	linear	354	NA	NA	NA	0.259844	0	[Warning: Genotype is not coded 0,1,2, but additive.genotypes was TRUE.]	FALSE
0.930428	CVD3_Q13740	polygenic_alzheimers_APOE_scaled	NA	-0.0250551	0.0463625	NA	0.588953	linear	2692	NA	NA	NA	0.251224	0	[Warning: Genotype is not coded 0,1,2, but additive.genotypes was TRUE.]	FALSE
0.930428	CAM_P15529	polygenic_alzheimers_APOE_scaled	NA	0.166	0.306938	NA	0.588977	linear	353	NA	NA	NA	0.259234	0	[Warning: Genotype is not coded 0,1,2, but additive.genotypes was TRUE.]	FALSE
0.930428	EnergyTCA.Cyclesuccinate	polygenic_alzheimers_APOE_scaled	NA	0.0309614	0.0574894	NA	0.590256	linear	1886	NA	NA	NA	0.250191	0	[Warning: Genotype is not coded 0,1,2, but additive.genotypes was TRUE.]	FALSE
0.930428	ONC2_O00592	polygenic_alzheimers_APOE_scaled	NA	0.0460922	0.0856855	NA	0.590976	linear	354	NA	NA	NA	0.259844	0	[Warning: Genotype is not coded 0,1,2, but additive.genotypes was TRUE.]	FALSE
0.930428	CHLORIDE	polygenic_alzheimers_APOE_scaled	NA	-0.00160179	0.00298787	NA	0.591934	linear	2826	NA	NA	NA	0.251101	0	[Warning: Genotype is not coded 0,1,2, but additive.genotypes was TRUE.]	FALSE
0.930428	MET_O95544	polygenic_alzheimers_APOE_scaled	NA	0.0983504	0.183327	NA	0.591975	linear	354	NA	NA	NA	0.259844	0	[Warning: Genotype is not coded 0,1,2, but additive.genotypes was TRUE.]	FALSE
0.930428	ONC3_O75695	polygenic_alzheimers_APOE_scaled	NA	0.132341	0.246925	NA	0.592334	linear	354	NA	NA	NA	0.259844	0	[Warning: Genotype is not coded 0,1,2, but additive.genotypes was TRUE.]	FALSE
0.930428	ODA_Q11201	polygenic_alzheimers_APOE_scaled	NA	0.102892	0.192027	NA	0.592426	linear	354	NA	NA	NA	0.259844	0	[Warning: Genotype is not coded 0,1,2, but additive.genotypes was TRUE.]	FALSE
0.930428	CRE_Q9NSA1	polygenic_alzheimers_APOE_scaled	NA	0.223309	0.416924	NA	0.592572	linear	354	NA	NA	NA	0.259844	0	[Warning: Genotype is not coded 0,1,2, but additive.genotypes was TRUE.]	FALSE
0.930428	CRE_P02462	polygenic_alzheimers_APOE_scaled	NA	-0.112219	0.210843	NA	0.594903	linear	354	NA	NA	NA	0.259844	0	[Warning: Genotype is not coded 0,1,2, but additive.genotypes was TRUE.]	FALSE
0.930428	DEV_Q9UKK9	polygenic_alzheimers_APOE_scaled	NA	-0.128088	0.240977	NA	0.595387	linear	354	NA	NA	NA	0.259844	0	[Warning: Genotype is not coded 0,1,2, but additive.genotypes was TRUE.]	FALSE
0.930428	ONC3_P28838	polygenic_alzheimers_APOE_scaled	NA	-0.110322	0.207645	NA	0.59555	linear	354	NA	NA	NA	0.259844	0	[Warning: Genotype is not coded 0,1,2, but additive.genotypes was TRUE.]	FALSE
0.930428	Amino.AcidGlutathione.Metabolismcys.gly..oxidized	polygenic_alzheimers_APOE_scaled	NA	0.0169006	0.0318517	NA	0.595757	linear	1878	NA	NA	NA	0.250666	0	[Warning: Genotype is not coded 0,1,2, but additive.genotypes was TRUE.]	FALSE
0.930428	CarbohydrateFructose..Mannose.and.Galactose.Metabolismmannitol.sorbitol	polygenic_alzheimers_APOE_scaled	NA	-0.0470374	0.0887006	NA	0.595972	linear	1848	NA	NA	NA	0.250466	0	[Warning: Genotype is not coded 0,1,2, but additive.genotypes was TRUE.]	FALSE
0.930428	Amino.AcidPhenylalanine.and.Tyrosine.Metabolism3.methoxytyrosine	polygenic_alzheimers_APOE_scaled	NA	0.0167209	0.0315677	NA	0.596395	linear	1857	NA	NA	NA	0.250529	0	[Warning: Genotype is not coded 0,1,2, but additive.genotypes was TRUE.]	FALSE
0.930428	Cofactors.and.VitaminsPantothenate.and.CoA.Metabolismpantothenate	polygenic_alzheimers_APOE_scaled	NA	0.0230593	0.0435938	NA	0.596897	linear	1898	NA	NA	NA	0.25064	0	[Warning: Genotype is not coded 0,1,2, but additive.genotypes was TRUE.]	FALSE
0.930428	ODA_Q15116	polygenic_alzheimers_APOE_scaled	NA	0.0884421	0.167514	NA	0.59786	linear	354	NA	NA	NA	0.259844	0	[Warning: Genotype is not coded 0,1,2, but additive.genotypes was TRUE.]	FALSE
0.930428	Amino.AcidHistidine.Metabolismimidazole.propionate	polygenic_alzheimers_APOE_scaled	NA	-0.0370961	0.0703275	NA	0.597928	linear	1805	NA	NA	NA	0.251068	0	[Warning: Genotype is not coded 0,1,2, but additive.genotypes was TRUE.]	FALSE
0.930428	CAM_P59665	polygenic_alzheimers_APOE_scaled	NA	0.057146	0.108261	NA	0.59794	linear	353	NA	NA	NA	0.259234	0	[Warning: Genotype is not coded 0,1,2, but additive.genotypes was TRUE.]	FALSE
0.930428	DEV_Q6UXH1	polygenic_alzheimers_APOE_scaled	NA	-0.0982973	0.186653	NA	0.598787	linear	354	NA	NA	NA	0.259844	0	[Warning: Genotype is not coded 0,1,2, but additive.genotypes was TRUE.]	FALSE
0.930428	LipidPhospholipid.Metabolism1.myristoyl.2.docosahexaenoyl.GPC..14.0.22.6..	polygenic_alzheimers_APOE_scaled	NA	0.0221274	0.0420537	NA	0.598832	linear	1891	NA	NA	NA	0.251028	0	[Warning: Genotype is not coded 0,1,2, but additive.genotypes was TRUE.]	FALSE
0.930428	LipidPhospholipid.Metabolism1.margaroyl.2.oleoyl.GPC..17.0.18.1..	polygenic_alzheimers_APOE_scaled	NA	0.0124373	0.0236444	NA	0.598942	linear	1886	NA	NA	NA	0.249811	0	[Warning: Genotype is not coded 0,1,2, but additive.genotypes was TRUE.]	FALSE
0.930428	OMEGA_3_TOTAL	polygenic_alzheimers_APOE_scaled	NA	-0.0165536	0.0314958	NA	0.599232	linear	2247	NA	NA	NA	0.251301	0	[Warning: Genotype is not coded 0,1,2, but additive.genotypes was TRUE.]	FALSE
0.930428	CVD3_Q9UM47	polygenic_alzheimers_APOE_scaled	NA	0.0305817	0.0582622	NA	0.599697	linear	2692	NA	NA	NA	0.251224	0	[Warning: Genotype is not coded 0,1,2, but additive.genotypes was TRUE.]	FALSE
0.930428	CarbohydrateGlycolysis..Gluconeogenesis..and.Pyruvate.Metabolism1.5.anhydroglucitol..1.5.AG.	polygenic_alzheimers_APOE_scaled	NA	0.0153925	0.0293685	NA	0.60026	linear	1883	NA	NA	NA	0.250469	0	[Warning: Genotype is not coded 0,1,2, but additive.genotypes was TRUE.]	FALSE
0.930428	ONC3_P55789	polygenic_alzheimers_APOE_scaled	NA	-0.157689	0.300905	NA	0.600581	linear	354	NA	NA	NA	0.259844	0	[Warning: Genotype is not coded 0,1,2, but additive.genotypes was TRUE.]	FALSE
0.930428	ODA_P98073	polygenic_alzheimers_APOE_scaled	NA	0.0972658	0.185707	NA	0.600781	linear	354	NA	NA	NA	0.259844	0	[Warning: Genotype is not coded 0,1,2, but additive.genotypes was TRUE.]	FALSE
0.930428	Amino.AcidLeucine..Isoleucine.and.Valine.Metabolismisovalerylcarnitine..C5.	polygenic_alzheimers_APOE_scaled	NA	-0.016106	0.0307777	NA	0.600826	linear	1887	NA	NA	NA	0.250528	0	[Warning: Genotype is not coded 0,1,2, but additive.genotypes was TRUE.]	FALSE
0.930428	Amino.AcidLysine.MetabolismN.N.N.trimethyl.5.aminovalerate	polygenic_alzheimers_APOE_scaled	NA	0.0173728	0.0332226	NA	0.601092	linear	1851	NA	NA	NA	0.250553	0	[Warning: Genotype is not coded 0,1,2, but additive.genotypes was TRUE.]	FALSE
0.930428	XenobioticsChemical6.hydroxyindole.sulfate	polygenic_alzheimers_APOE_scaled	NA	-0.0219828	0.0421956	NA	0.602445	linear	1896	NA	NA	NA	0.250189	0	[Warning: Genotype is not coded 0,1,2, but additive.genotypes was TRUE.]	FALSE
0.930428	CVD3_P17931	polygenic_alzheimers_APOE_scaled	NA	0.0285581	0.0548595	NA	0.60271	linear	2692	NA	NA	NA	0.251224	0	[Warning: Genotype is not coded 0,1,2, but additive.genotypes was TRUE.]	FALSE
0.930428	CVD3_Q12860	polygenic_alzheimers_APOE_scaled	NA	0.0271831	0.0522354	NA	0.602831	linear	2692	NA	NA	NA	0.251224	0	[Warning: Genotype is not coded 0,1,2, but additive.genotypes was TRUE.]	FALSE
0.930428	GFR..MDRD	polygenic_alzheimers_APOE_scaled	NA	0.0106221	0.0204501	NA	0.603511	linear	2826	NA	NA	NA	0.251101	0	[Warning: Genotype is not coded 0,1,2, but additive.genotypes was TRUE.]	FALSE
0.930428	XenobioticsFood.Component.Planterythritol	polygenic_alzheimers_APOE_scaled	NA	0.0507942	0.0978656	NA	0.603809	linear	1849	NA	NA	NA	0.250346	0	[Warning: Genotype is not coded 0,1,2, but additive.genotypes was TRUE.]	FALSE
0.930428	LipidSphingolipid.Metabolismsphingomyelin..d18.0.18.0..d19.0.17.0..	polygenic_alzheimers_APOE_scaled	NA	-0.0234347	0.0452863	NA	0.604883	linear	1881	NA	NA	NA	0.250613	0	[Warning: Genotype is not coded 0,1,2, but additive.genotypes was TRUE.]	FALSE
0.930428	ONC3_Q9BYE9	polygenic_alzheimers_APOE_scaled	NA	0.159432	0.308255	NA	0.605342	linear	354	NA	NA	NA	0.259844	0	[Warning: Genotype is not coded 0,1,2, but additive.genotypes was TRUE.]	FALSE
0.930428	CAM_O00533	polygenic_alzheimers_APOE_scaled	NA	0.0659353	0.127584	NA	0.605627	linear	353	NA	NA	NA	0.259234	0	[Warning: Genotype is not coded 0,1,2, but additive.genotypes was TRUE.]	FALSE
0.930428	ODA_P01229	polygenic_alzheimers_APOE_scaled	NA	0.172619	0.334464	NA	0.606111	linear	354	NA	NA	NA	0.259844	0	[Warning: Genotype is not coded 0,1,2, but additive.genotypes was TRUE.]	FALSE
0.930428	NEU1_O14793	polygenic_alzheimers_APOE_scaled	NA	0.0897316	0.174288	NA	0.60699	linear	354	NA	NA	NA	0.259844	0	[Warning: Genotype is not coded 0,1,2, but additive.genotypes was TRUE.]	FALSE
0.930428	CVD3_P08254	polygenic_alzheimers_APOE_scaled	NA	-0.0421826	0.0820634	NA	0.607277	linear	2692	NA	NA	NA	0.251224	0	[Warning: Genotype is not coded 0,1,2, but additive.genotypes was TRUE.]	FALSE
0.930428	CAM_P19021	polygenic_alzheimers_APOE_scaled	NA	0.115636	0.22527	NA	0.608056	linear	353	NA	NA	NA	0.259234	0	[Warning: Genotype is not coded 0,1,2, but additive.genotypes was TRUE.]	FALSE
0.930428	ONC3_P05187	polygenic_alzheimers_APOE_scaled	NA	0.162847	0.318793	NA	0.6098	linear	354	NA	NA	NA	0.259844	0	[Warning: Genotype is not coded 0,1,2, but additive.genotypes was TRUE.]	FALSE
0.930428	IRE_P28845	polygenic_alzheimers_APOE_scaled	NA	-0.0727079	0.142367	NA	0.609882	linear	354	NA	NA	NA	0.259844	0	[Warning: Genotype is not coded 0,1,2, but additive.genotypes was TRUE.]	FALSE
0.930428	CVD3_P05121	polygenic_alzheimers_APOE_scaled	NA	-0.0625113	0.122856	NA	0.610923	linear	2692	NA	NA	NA	0.251224	0	[Warning: Genotype is not coded 0,1,2, but additive.genotypes was TRUE.]	FALSE
0.930428	Amino.AcidLeucine..Isoleucine.and.Valine.Metabolism2.methylbutyrylcarnitine..C5.	polygenic_alzheimers_APOE_scaled	NA	-0.0139946	0.0275935	NA	0.612101	linear	1723	NA	NA	NA	0.250928	0	[Warning: Genotype is not coded 0,1,2, but additive.genotypes was TRUE.]	FALSE
0.930428	NEU1_P16234	polygenic_alzheimers_APOE_scaled	NA	0.0589351	0.116253	NA	0.612509	linear	354	NA	NA	NA	0.259844	0	[Warning: Genotype is not coded 0,1,2, but additive.genotypes was TRUE.]	FALSE
0.930428	LipidSphingolipid.Metabolismglycosyl.N.palmitoyl.sphingosine..d18.1.16.0.	polygenic_alzheimers_APOE_scaled	NA	0.0112343	0.0222204	NA	0.613209	linear	1886	NA	NA	NA	0.251015	0	[Warning: Genotype is not coded 0,1,2, but additive.genotypes was TRUE.]	FALSE
0.930428	LipidFatty.Acid.Metabolism.Acyl.Carnitine.palmitoleoylcarnitine..C16.1..	polygenic_alzheimers_APOE_scaled	NA	0.0169033	0.0334662	NA	0.613559	linear	1882	NA	NA	NA	0.250618	0	[Warning: Genotype is not coded 0,1,2, but additive.genotypes was TRUE.]	FALSE
0.930428	NEU1_Q2VWP7	polygenic_alzheimers_APOE_scaled	NA	0.0589657	0.116766	NA	0.613889	linear	354	NA	NA	NA	0.259844	0	[Warning: Genotype is not coded 0,1,2, but additive.genotypes was TRUE.]	FALSE
0.930428	ODA_P53539	polygenic_alzheimers_APOE_scaled	NA	0.111537	0.221018	NA	0.614123	linear	354	NA	NA	NA	0.259844	0	[Warning: Genotype is not coded 0,1,2, but additive.genotypes was TRUE.]	FALSE
0.930428	CVD3_Q9Y624	polygenic_alzheimers_APOE_scaled	NA	-0.100768	0.200012	NA	0.614437	linear	2692	NA	NA	NA	0.251224	0	[Warning: Genotype is not coded 0,1,2, but additive.genotypes was TRUE.]	FALSE
0.930428	CVD2_Q16651	polygenic_alzheimers_APOE_scaled	NA	-0.0297088	0.0591008	NA	0.61523	linear	2691	NA	NA	NA	0.251261	0	[Warning: Genotype is not coded 0,1,2, but additive.genotypes was TRUE.]	FALSE
0.930428	NEX_P09466	polygenic_alzheimers_APOE_scaled	NA	0.220726	0.438944	NA	0.615385	linear	354	NA	NA	NA	0.259844	0	[Warning: Genotype is not coded 0,1,2, but additive.genotypes was TRUE.]	FALSE
0.930428	LipidSteroidetiocholanolone.glucuronide	polygenic_alzheimers_APOE_scaled	NA	0.0261697	0.0520914	NA	0.61546	linear	1858	NA	NA	NA	0.250001	0	[Warning: Genotype is not coded 0,1,2, but additive.genotypes was TRUE.]	FALSE
0.930428	ONC2_Q9NS68	polygenic_alzheimers_APOE_scaled	NA	0.0691937	0.137647	NA	0.615502	linear	354	NA	NA	NA	0.259844	0	[Warning: Genotype is not coded 0,1,2, but additive.genotypes was TRUE.]	FALSE
0.930428	LipidPolyunsaturated.Fatty.Acid..n3.and.n6.docosapentaenoate..n6.DPA..22.5n6.	polygenic_alzheimers_APOE_scaled	NA	-0.0205076	0.0408708	NA	0.615899	linear	1657	NA	NA	NA	0.249751	0	[Warning: Genotype is not coded 0,1,2, but additive.genotypes was TRUE.]	FALSE
0.930428	Amino.AcidPhenylalanine.and.Tyrosine.Metabolismtyrosine	polygenic_alzheimers_APOE_scaled	NA	0.00866578	0.0172811	NA	0.616106	linear	1878	NA	NA	NA	0.25032	0	[Warning: Genotype is not coded 0,1,2, but additive.genotypes was TRUE.]	FALSE
0.930428	LipidPolyunsaturated.Fatty.Acid..n3.and.n6.eicosapentaenoate..EPA..20.5n3.	polygenic_alzheimers_APOE_scaled	NA	0.0253734	0.0506622	NA	0.616546	linear	1896	NA	NA	NA	0.249907	0	[Warning: Genotype is not coded 0,1,2, but additive.genotypes was TRUE.]	FALSE
0.930428	LipidFatty.Acid.Metabolism.Acyl.Carnitine.hexanoylcarnitine..C6.	polygenic_alzheimers_APOE_scaled	NA	0.019973	0.039897	NA	0.616702	linear	1879	NA	NA	NA	0.250894	0	[Warning: Genotype is not coded 0,1,2, but additive.genotypes was TRUE.]	FALSE
0.930428	CRE_P15848	polygenic_alzheimers_APOE_scaled	NA	-0.101096	0.202069	NA	0.617178	linear	354	NA	NA	NA	0.259844	0	[Warning: Genotype is not coded 0,1,2, but additive.genotypes was TRUE.]	FALSE
0.930428	HOMA.IR	polygenic_alzheimers_APOE_scaled	NA	0.032325	0.0646954	NA	0.617361	linear	2826	NA	NA	NA	0.251101	0	[Warning: Genotype is not coded 0,1,2, but additive.genotypes was TRUE.]	FALSE
0.930428	LipidSteroid5alpha.pregnan.3beta.20alpha.diol.monosulfate..2.	polygenic_alzheimers_APOE_scaled	NA	-0.0601153	0.120354	NA	0.617496	linear	1854	NA	NA	NA	0.251399	0	[Warning: Genotype is not coded 0,1,2, but additive.genotypes was TRUE.]	FALSE
0.930428	Amino.AcidLeucine..Isoleucine.and.Valine.Metabolism1.carboxyethylleucine	polygenic_alzheimers_APOE_scaled	NA	-0.022611	0.0454096	NA	0.618598	linear	1655	NA	NA	NA	0.250665	0	[Warning: Genotype is not coded 0,1,2, but additive.genotypes was TRUE.]	FALSE
0.930428	CRE_Q16653	polygenic_alzheimers_APOE_scaled	NA	0.064086	0.128631	NA	0.618647	linear	354	NA	NA	NA	0.259844	0	[Warning: Genotype is not coded 0,1,2, but additive.genotypes was TRUE.]	FALSE
0.930428	CVD2_Q9BUD6	polygenic_alzheimers_APOE_scaled	NA	-0.0199674	0.0402277	NA	0.619682	linear	2691	NA	NA	NA	0.251261	0	[Warning: Genotype is not coded 0,1,2, but additive.genotypes was TRUE.]	FALSE
0.930428	INF_P20783	polygenic_alzheimers_APOE_scaled	NA	-0.0437226	0.0881864	NA	0.620078	linear	2694	NA	NA	NA	0.251254	0	[Warning: Genotype is not coded 0,1,2, but additive.genotypes was TRUE.]	FALSE
0.930428	LipidLysolipid2.linoleoyl.GPE..18.2..	polygenic_alzheimers_APOE_scaled	NA	0.0189986	0.0384062	NA	0.62089	linear	1806	NA	NA	NA	0.249345	0	[Warning: Genotype is not coded 0,1,2, but additive.genotypes was TRUE.]	FALSE
0.930428	LipidLyso.phospho.ether1.palmityl.GPC..O.16.0.	polygenic_alzheimers_APOE_scaled	NA	0.0189432	0.0383064	NA	0.620999	linear	1857	NA	NA	NA	0.250703	0	[Warning: Genotype is not coded 0,1,2, but additive.genotypes was TRUE.]	FALSE
0.930428	MET_P43234	polygenic_alzheimers_APOE_scaled	NA	0.0668345	0.135271	NA	0.621563	linear	354	NA	NA	NA	0.259844	0	[Warning: Genotype is not coded 0,1,2, but additive.genotypes was TRUE.]	FALSE
0.930428	LipidDiacylglycerolpalmitoyl.docosahexaenoyl.glycerol..16.0.22.6...1..	polygenic_alzheimers_APOE_scaled	NA	-0.0310688	0.0629829	NA	0.621873	linear	1655	NA	NA	NA	0.250458	0	[Warning: Genotype is not coded 0,1,2, but additive.genotypes was TRUE.]	FALSE
0.930428	MET_A6NI73	polygenic_alzheimers_APOE_scaled	NA	0.0721912	0.146722	NA	0.623012	linear	354	NA	NA	NA	0.259844	0	[Warning: Genotype is not coded 0,1,2, but additive.genotypes was TRUE.]	FALSE
0.930428	Amino.AcidTryptophan.Metabolismtryptophan.betaine	polygenic_alzheimers_APOE_scaled	NA	0.035586	0.0723782	NA	0.623012	linear	1879	NA	NA	NA	0.250135	0	[Warning: Genotype is not coded 0,1,2, but additive.genotypes was TRUE.]	FALSE
0.930428	X1.arachidoyl.2.arachidonoyl.GPC..20.0.20.4..	polygenic_alzheimers_APOE_scaled	NA	-0.0164328	0.0334491	NA	0.623287	linear	1882	NA	NA	NA	0.250744	0	[Warning: Genotype is not coded 0,1,2, but additive.genotypes was TRUE.]	FALSE
0.930428	DEV_P78552	polygenic_alzheimers_APOE_scaled	NA	-0.0460755	0.0939525	NA	0.624153	linear	354	NA	NA	NA	0.259844	0	[Warning: Genotype is not coded 0,1,2, but additive.genotypes was TRUE.]	FALSE
0.930428	XenobioticsXanthine.Metabolism5.acetylamino.6.formylamino.3.methyluracil	polygenic_alzheimers_APOE_scaled	NA	0.0426781	0.0871876	NA	0.624555	linear	1651	NA	NA	NA	0.249025	0	[Warning: Genotype is not coded 0,1,2, but additive.genotypes was TRUE.]	FALSE
0.930428	MET_P50995	polygenic_alzheimers_APOE_scaled	NA	-0.238024	0.485967	NA	0.62459	linear	354	NA	NA	NA	0.259844	0	[Warning: Genotype is not coded 0,1,2, but additive.genotypes was TRUE.]	FALSE
0.930428	NucleotidePyrimidine.Metabolism..Uracil.containinguracil	polygenic_alzheimers_APOE_scaled	NA	0.0152385	0.0311462	NA	0.624721	linear	1778	NA	NA	NA	0.250567	0	[Warning: Genotype is not coded 0,1,2, but additive.genotypes was TRUE.]	FALSE
0.930428	ODA_Q9Y653	polygenic_alzheimers_APOE_scaled	NA	0.0846142	0.173111	NA	0.625302	linear	354	NA	NA	NA	0.259844	0	[Warning: Genotype is not coded 0,1,2, but additive.genotypes was TRUE.]	FALSE
0.930428	CVD2_P01833	polygenic_alzheimers_APOE_scaled	NA	0.0130983	0.0268226	NA	0.625357	linear	2691	NA	NA	NA	0.251261	0	[Warning: Genotype is not coded 0,1,2, but additive.genotypes was TRUE.]	FALSE
0.930428	MET_Q9NR28	polygenic_alzheimers_APOE_scaled	NA	0.164821	0.338331	NA	0.626454	linear	354	NA	NA	NA	0.259844	0	[Warning: Genotype is not coded 0,1,2, but additive.genotypes was TRUE.]	FALSE
0.930428	Amino.AcidPolyamine.Metabolismspermidine	polygenic_alzheimers_APOE_scaled	NA	0.0222156	0.0457798	NA	0.627545	linear	1735	NA	NA	NA	0.249983	0	[Warning: Genotype is not coded 0,1,2, but additive.genotypes was TRUE.]	FALSE
0.930428	Amino.AcidUrea.cycle..Arginine.and.Proline.Metabolismtrans.4.hydroxyproline	polygenic_alzheimers_APOE_scaled	NA	-0.0150217	0.0309662	NA	0.627661	linear	1890	NA	NA	NA	0.250208	0	[Warning: Genotype is not coded 0,1,2, but additive.genotypes was TRUE.]	FALSE
0.930428	CVD3_Q9HCB6	polygenic_alzheimers_APOE_scaled	NA	0.0177693	0.036679	NA	0.628104	linear	2692	NA	NA	NA	0.251224	0	[Warning: Genotype is not coded 0,1,2, but additive.genotypes was TRUE.]	FALSE
0.930428	ONC3_Q96FQ6	polygenic_alzheimers_APOE_scaled	NA	0.108164	0.224568	NA	0.630357	linear	354	NA	NA	NA	0.259844	0	[Warning: Genotype is not coded 0,1,2, but additive.genotypes was TRUE.]	FALSE
0.930428	NEX_Q9UJ72	polygenic_alzheimers_APOE_scaled	NA	0.119097	0.247368	NA	0.630497	linear	354	NA	NA	NA	0.259844	0	[Warning: Genotype is not coded 0,1,2, but additive.genotypes was TRUE.]	FALSE
0.930428	CVD3_P27930	polygenic_alzheimers_APOE_scaled	NA	-0.025395	0.0529011	NA	0.631233	linear	2692	NA	NA	NA	0.251224	0	[Warning: Genotype is not coded 0,1,2, but additive.genotypes was TRUE.]	FALSE
0.930428	NEU1_Q6NW40	polygenic_alzheimers_APOE_scaled	NA	0.0616707	0.128573	NA	0.631776	linear	354	NA	NA	NA	0.259844	0	[Warning: Genotype is not coded 0,1,2, but additive.genotypes was TRUE.]	FALSE
0.930428	CVD3_P14778	polygenic_alzheimers_APOE_scaled	NA	-0.0238563	0.0498241	NA	0.632113	linear	2692	NA	NA	NA	0.251224	0	[Warning: Genotype is not coded 0,1,2, but additive.genotypes was TRUE.]	FALSE
0.930428	ONC2_Q9Y5W5	polygenic_alzheimers_APOE_scaled	NA	0.0681067	0.142152	NA	0.632162	linear	354	NA	NA	NA	0.259844	0	[Warning: Genotype is not coded 0,1,2, but additive.genotypes was TRUE.]	FALSE
0.930428	INF_P51671	polygenic_alzheimers_APOE_scaled	NA	-0.0297705	0.0623473	NA	0.633049	linear	2694	NA	NA	NA	0.251254	0	[Warning: Genotype is not coded 0,1,2, but additive.genotypes was TRUE.]	FALSE
0.930428	HOMOCYSTEINE..SERUM	polygenic_alzheimers_APOE_scaled	NA	0.0153242	0.032154	NA	0.633694	linear	2823	NA	NA	NA	0.251125	0	[Warning: Genotype is not coded 0,1,2, but additive.genotypes was TRUE.]	FALSE
0.930428	DEV_O43278	polygenic_alzheimers_APOE_scaled	NA	0.0469233	0.098405	NA	0.633778	linear	354	NA	NA	NA	0.259844	0	[Warning: Genotype is not coded 0,1,2, but additive.genotypes was TRUE.]	FALSE
0.930428	LipidFatty.Acid..Dicarboxylateeicosenedioate..C20.1.DC..	polygenic_alzheimers_APOE_scaled	NA	-0.0213401	0.0449697	NA	0.635168	linear	1866	NA	NA	NA	0.25009	0	[Warning: Genotype is not coded 0,1,2, but additive.genotypes was TRUE.]	FALSE
0.930428	Amino.AcidPhenylalanine.Metabolism1.carboxyethylphenylalanine	polygenic_alzheimers_APOE_scaled	NA	0.0188067	0.0396354	NA	0.635204	linear	1886	NA	NA	NA	0.250238	0	[Warning: Genotype is not coded 0,1,2, but additive.genotypes was TRUE.]	FALSE
0.930428	CVD3_Q15166	polygenic_alzheimers_APOE_scaled	NA	-0.0484356	0.102087	NA	0.635217	linear	2692	NA	NA	NA	0.251224	0	[Warning: Genotype is not coded 0,1,2, but additive.genotypes was TRUE.]	FALSE
0.930428	LipidLong.Chain.Fatty.Acidpentadecanoate..15.0.	polygenic_alzheimers_APOE_scaled	NA	0.0129822	0.0273944	NA	0.635627	linear	1895	NA	NA	NA	0.250167	0	[Warning: Genotype is not coded 0,1,2, but additive.genotypes was TRUE.]	FALSE
0.930428	LipidEndocannabinoidN.oleoyltaurine	polygenic_alzheimers_APOE_scaled	NA	0.0211494	0.0446332	NA	0.63567	linear	1656	NA	NA	NA	0.250753	0	[Warning: Genotype is not coded 0,1,2, but additive.genotypes was TRUE.]	FALSE
0.930428	CVD3_P42574	polygenic_alzheimers_APOE_scaled	NA	-0.0924466	0.195625	NA	0.636559	linear	2692	NA	NA	NA	0.251224	0	[Warning: Genotype is not coded 0,1,2, but additive.genotypes was TRUE.]	FALSE
0.930428	Cofactors.and.VitaminsHemoglobin.and.Porphyrin.Metabolismbiliverdin	polygenic_alzheimers_APOE_scaled	NA	0.016589	0.0351362	NA	0.636885	linear	1891	NA	NA	NA	0.250626	0	[Warning: Genotype is not coded 0,1,2, but additive.genotypes was TRUE.]	FALSE
0.930428	LipidSphingolipid.Metabolismtricosanoyl.sphingomyelin..d18.1.23.0..	polygenic_alzheimers_APOE_scaled	NA	0.0105572	0.0224022	NA	0.637512	linear	1884	NA	NA	NA	0.250721	0	[Warning: Genotype is not coded 0,1,2, but additive.genotypes was TRUE.]	FALSE
0.930428	ODA_O75569	polygenic_alzheimers_APOE_scaled	NA	-0.0796817	0.169347	NA	0.638277	linear	354	NA	NA	NA	0.259844	0	[Warning: Genotype is not coded 0,1,2, but additive.genotypes was TRUE.]	FALSE
0.930428	PeptideGamma.glutamyl.Amino.Acidgamma.glutamylcitrulline.	polygenic_alzheimers_APOE_scaled	NA	0.0170512	0.0362883	NA	0.638495	linear	1849	NA	NA	NA	0.249273	0	[Warning: Genotype is not coded 0,1,2, but additive.genotypes was TRUE.]	FALSE
0.930428	NEX_Q86Z14	polygenic_alzheimers_APOE_scaled	NA	0.0993781	0.211394	NA	0.638574	linear	354	NA	NA	NA	0.259844	0	[Warning: Genotype is not coded 0,1,2, but additive.genotypes was TRUE.]	FALSE
0.930428	XenobioticsChemical4.hydroxychlorothalonil	polygenic_alzheimers_APOE_scaled	NA	-0.0170893	0.0364052	NA	0.638825	linear	1886	NA	NA	NA	0.250693	0	[Warning: Genotype is not coded 0,1,2, but additive.genotypes was TRUE.]	FALSE
0.930428	IRE_Q8WTT0	polygenic_alzheimers_APOE_scaled	NA	0.0839914	0.179477	NA	0.640094	linear	354	NA	NA	NA	0.259844	0	[Warning: Genotype is not coded 0,1,2, but additive.genotypes was TRUE.]	FALSE
0.930428	LipidCeramide.PEspalmitoyl.sphingosine.phosphoethanolamine..d18.1.16.0.	polygenic_alzheimers_APOE_scaled	NA	-0.00957912	0.020558	NA	0.641302	linear	1879	NA	NA	NA	0.250233	0	[Warning: Genotype is not coded 0,1,2, but additive.genotypes was TRUE.]	FALSE
0.930428	ONC3_P55008	polygenic_alzheimers_APOE_scaled	NA	-0.066632	0.143037	NA	0.641624	linear	354	NA	NA	NA	0.259844	0	[Warning: Genotype is not coded 0,1,2, but additive.genotypes was TRUE.]	FALSE
0.930428	IRE_P09038	polygenic_alzheimers_APOE_scaled	NA	-0.140783	0.302414	NA	0.641844	linear	354	NA	NA	NA	0.259844	0	[Warning: Genotype is not coded 0,1,2, but additive.genotypes was TRUE.]	FALSE
0.930428	MET_Q9NWQ8	polygenic_alzheimers_APOE_scaled	NA	0.131255	0.282315	NA	0.642277	linear	354	NA	NA	NA	0.259844	0	[Warning: Genotype is not coded 0,1,2, but additive.genotypes was TRUE.]	FALSE
0.930428	IRE_Q96PD2	polygenic_alzheimers_APOE_scaled	NA	0.0543972	0.117242	NA	0.642957	linear	354	NA	NA	NA	0.259844	0	[Warning: Genotype is not coded 0,1,2, but additive.genotypes was TRUE.]	FALSE
0.930428	OMEGA_6_TOTAL	polygenic_alzheimers_APOE_scaled	NA	0.00528774	0.0114096	NA	0.643089	linear	2247	NA	NA	NA	0.251301	0	[Warning: Genotype is not coded 0,1,2, but additive.genotypes was TRUE.]	FALSE
0.930428	Amino.AcidLeucine..Isoleucine.and.Valine.Metabolism3.methyl.2.oxobutyrate	polygenic_alzheimers_APOE_scaled	NA	0.0083855	0.0180981	NA	0.643177	linear	1902	NA	NA	NA	0.250315	0	[Warning: Genotype is not coded 0,1,2, but additive.genotypes was TRUE.]	FALSE
0.930428	CAM_P11215	polygenic_alzheimers_APOE_scaled	NA	0.076341	0.164752	NA	0.643392	linear	353	NA	NA	NA	0.259234	0	[Warning: Genotype is not coded 0,1,2, but additive.genotypes was TRUE.]	FALSE
0.930428	CVD2_Q04760	polygenic_alzheimers_APOE_scaled	NA	-0.0562339	0.121625	NA	0.643865	linear	2691	NA	NA	NA	0.251261	0	[Warning: Genotype is not coded 0,1,2, but additive.genotypes was TRUE.]	FALSE
0.930428	ODA_Q9Y5V3	polygenic_alzheimers_APOE_scaled	NA	-0.0944263	0.204116	NA	0.643934	linear	354	NA	NA	NA	0.259844	0	[Warning: Genotype is not coded 0,1,2, but additive.genotypes was TRUE.]	FALSE
0.930428	LipidSteroidandrostenediol..3beta.17beta..monosulfate..1.	polygenic_alzheimers_APOE_scaled	NA	0.0219297	0.0474401	NA	0.643949	linear	1869	NA	NA	NA	0.250569	0	[Warning: Genotype is not coded 0,1,2, but additive.genotypes was TRUE.]	FALSE
0.930428	DEV_Q96AP7	polygenic_alzheimers_APOE_scaled	NA	-0.0778125	0.168368	NA	0.644258	linear	354	NA	NA	NA	0.259844	0	[Warning: Genotype is not coded 0,1,2, but additive.genotypes was TRUE.]	FALSE
0.930428	ONC3_P02771	polygenic_alzheimers_APOE_scaled	NA	0.0946788	0.204906	NA	0.644328	linear	354	NA	NA	NA	0.259844	0	[Warning: Genotype is not coded 0,1,2, but additive.genotypes was TRUE.]	FALSE
0.930428	LipidLysolipid1.eicosapentaenoyl.GPE..20.5..	polygenic_alzheimers_APOE_scaled	NA	-0.0220345	0.0477269	NA	0.644367	linear	1804	NA	NA	NA	0.250484	0	[Warning: Genotype is not coded 0,1,2, but additive.genotypes was TRUE.]	FALSE
0.930428	XenobioticsChemical2.naphthol.sulfate	polygenic_alzheimers_APOE_scaled	NA	-0.041905	0.0908751	NA	0.644764	linear	1781	NA	NA	NA	0.250395	0	[Warning: Genotype is not coded 0,1,2, but additive.genotypes was TRUE.]	FALSE
0.930428	NEX_O15263	polygenic_alzheimers_APOE_scaled	NA	-0.197668	0.429457	NA	0.645608	linear	354	NA	NA	NA	0.259844	0	[Warning: Genotype is not coded 0,1,2, but additive.genotypes was TRUE.]	FALSE
0.930428	LipidSecondary.Bile.Acid.Metabolismlithocholate.sulfate..1.	polygenic_alzheimers_APOE_scaled	NA	-0.0331284	0.0722375	NA	0.646576	linear	1754	NA	NA	NA	0.250472	0	[Warning: Genotype is not coded 0,1,2, but additive.genotypes was TRUE.]	FALSE
0.930428	Amino.AcidAlanine.and.Aspartate.MetabolismN.acetylaspartate..NAA.	polygenic_alzheimers_APOE_scaled	NA	-0.00746481	0.0162989	NA	0.647008	linear	1891	NA	NA	NA	0.250486	0	[Warning: Genotype is not coded 0,1,2, but additive.genotypes was TRUE.]	FALSE
0.930428	NEX_O94985	polygenic_alzheimers_APOE_scaled	NA	0.0744195	0.162421	NA	0.647105	linear	354	NA	NA	NA	0.259844	0	[Warning: Genotype is not coded 0,1,2, but additive.genotypes was TRUE.]	FALSE
0.930428	NEX_P06748	polygenic_alzheimers_APOE_scaled	NA	-0.102889	0.224569	NA	0.647123	linear	354	NA	NA	NA	0.259844	0	[Warning: Genotype is not coded 0,1,2, but additive.genotypes was TRUE.]	FALSE
0.930428	IRE_P16278	polygenic_alzheimers_APOE_scaled	NA	-0.0650478	0.142272	NA	0.647808	linear	354	NA	NA	NA	0.259844	0	[Warning: Genotype is not coded 0,1,2, but additive.genotypes was TRUE.]	FALSE
0.930428	DEV_P01215	polygenic_alzheimers_APOE_scaled	NA	0.127879	0.280235	NA	0.648442	linear	354	NA	NA	NA	0.259844	0	[Warning: Genotype is not coded 0,1,2, but additive.genotypes was TRUE.]	FALSE
0.930428	IRE_P19474	polygenic_alzheimers_APOE_scaled	NA	-0.116748	0.256578	NA	0.64938	linear	354	NA	NA	NA	0.259844	0	[Warning: Genotype is not coded 0,1,2, but additive.genotypes was TRUE.]	FALSE
0.930428	CarbohydratePentose.Metabolismribonate	polygenic_alzheimers_APOE_scaled	NA	0.0129984	0.0286151	NA	0.649703	linear	1848	NA	NA	NA	0.250583	0	[Warning: Genotype is not coded 0,1,2, but additive.genotypes was TRUE.]	FALSE
0.930428	MET_P51858	polygenic_alzheimers_APOE_scaled	NA	-0.100109	0.220325	NA	0.649848	linear	354	NA	NA	NA	0.259844	0	[Warning: Genotype is not coded 0,1,2, but additive.genotypes was TRUE.]	FALSE
0.930428	TOTAL.NEUTROPHILS	polygenic_alzheimers_APOE_scaled	NA	-0.00949597	0.0209296	NA	0.650072	linear	2817	NA	NA	NA	0.251179	0	[Warning: Genotype is not coded 0,1,2, but additive.genotypes was TRUE.]	FALSE
0.930428	CVD2_P10147	polygenic_alzheimers_APOE_scaled	NA	-0.0411483	0.0907876	NA	0.650415	linear	2691	NA	NA	NA	0.251261	0	[Warning: Genotype is not coded 0,1,2, but additive.genotypes was TRUE.]	FALSE
0.930428	IRE_Q15517	polygenic_alzheimers_APOE_scaled	NA	0.0655976	0.144644	NA	0.650465	linear	354	NA	NA	NA	0.259844	0	[Warning: Genotype is not coded 0,1,2, but additive.genotypes was TRUE.]	FALSE
0.930428	NEX_Q12864	polygenic_alzheimers_APOE_scaled	NA	0.108803	0.240739	NA	0.651585	linear	354	NA	NA	NA	0.259844	0	[Warning: Genotype is not coded 0,1,2, but additive.genotypes was TRUE.]	FALSE
0.930428	MET_Q8NI22	polygenic_alzheimers_APOE_scaled	NA	-0.0846152	0.187549	NA	0.652156	linear	354	NA	NA	NA	0.259844	0	[Warning: Genotype is not coded 0,1,2, but additive.genotypes was TRUE.]	FALSE
0.930428	INF_Q99731	polygenic_alzheimers_APOE_scaled	NA	-0.0504651	0.112915	NA	0.654961	linear	2694	NA	NA	NA	0.251254	0	[Warning: Genotype is not coded 0,1,2, but additive.genotypes was TRUE.]	FALSE
0.930428	VITAMIN.D..25.OH.TOT	polygenic_alzheimers_APOE_scaled	NA	0.022921	0.0514105	NA	0.655745	linear	2825	NA	NA	NA	0.251125	0	[Warning: Genotype is not coded 0,1,2, but additive.genotypes was TRUE.]	FALSE
0.930428	ODA_Q03426	polygenic_alzheimers_APOE_scaled	NA	-0.129159	0.29001	NA	0.656337	linear	354	NA	NA	NA	0.259844	0	[Warning: Genotype is not coded 0,1,2, but additive.genotypes was TRUE.]	FALSE
0.930428	DEV_Q5VY43	polygenic_alzheimers_APOE_scaled	NA	0.0822536	0.184711	NA	0.656374	linear	354	NA	NA	NA	0.259844	0	[Warning: Genotype is not coded 0,1,2, but additive.genotypes was TRUE.]	FALSE
0.930428	LipidPhospholipid.Metabolism1.oleoyl.2.docosahexaenoyl.GPC..18.1.22.6..	polygenic_alzheimers_APOE_scaled	NA	0.00934974	0.0210795	NA	0.657422	linear	1898	NA	NA	NA	0.250377	0	[Warning: Genotype is not coded 0,1,2, but additive.genotypes was TRUE.]	FALSE
0.930428	NEU1_Q96GP6	polygenic_alzheimers_APOE_scaled	NA	0.0592611	0.133591	NA	0.657608	linear	354	NA	NA	NA	0.259844	0	[Warning: Genotype is not coded 0,1,2, but additive.genotypes was TRUE.]	FALSE
0.930428	INF_P21583	polygenic_alzheimers_APOE_scaled	NA	0.0250722	0.0566179	NA	0.657924	linear	2694	NA	NA	NA	0.251254	0	[Warning: Genotype is not coded 0,1,2, but additive.genotypes was TRUE.]	FALSE
0.930428	LipidFatty.Acid..Dicarboxylatetetradecadienedioate..C14.2.DC..	polygenic_alzheimers_APOE_scaled	NA	0.0213584	0.0482658	NA	0.658169	linear	1833	NA	NA	NA	0.250672	0	[Warning: Genotype is not coded 0,1,2, but additive.genotypes was TRUE.]	FALSE
0.930428	Amino.AcidAlanine.and.Aspartate.Metabolismalanine	polygenic_alzheimers_APOE_scaled	NA	0.00670963	0.0152022	NA	0.659005	linear	1892	NA	NA	NA	0.249912	0	[Warning: Genotype is not coded 0,1,2, but additive.genotypes was TRUE.]	FALSE
0.930428	LipidFatty.Acid..Monohydroxy3.hydroxymyristate	polygenic_alzheimers_APOE_scaled	NA	-0.0151097	0.0342862	NA	0.659485	linear	1894	NA	NA	NA	0.250793	0	[Warning: Genotype is not coded 0,1,2, but additive.genotypes was TRUE.]	FALSE
0.930428	ODA_Q9NXA8	polygenic_alzheimers_APOE_scaled	NA	-0.0555518	0.126435	NA	0.660669	linear	354	NA	NA	NA	0.259844	0	[Warning: Genotype is not coded 0,1,2, but additive.genotypes was TRUE.]	FALSE
0.930428	ODA_O15357	polygenic_alzheimers_APOE_scaled	NA	-0.204464	0.465637	NA	0.660859	linear	354	NA	NA	NA	0.259844	0	[Warning: Genotype is not coded 0,1,2, but additive.genotypes was TRUE.]	FALSE
0.930428	Amino.AcidPolyamine.Metabolism5.methylthioadenosine..MTA.	polygenic_alzheimers_APOE_scaled	NA	0.0108803	0.0248002	NA	0.660918	linear	1841	NA	NA	NA	0.249576	0	[Warning: Genotype is not coded 0,1,2, but additive.genotypes was TRUE.]	FALSE
0.930428	MET_Q9Y286	polygenic_alzheimers_APOE_scaled	NA	0.0541219	0.123505	NA	0.661502	linear	354	NA	NA	NA	0.259844	0	[Warning: Genotype is not coded 0,1,2, but additive.genotypes was TRUE.]	FALSE
0.930428	Amino.AcidGlycine..Serine.and.Threonine.MetabolismN.acetylglycine	polygenic_alzheimers_APOE_scaled	NA	0.0244152	0.0558463	NA	0.662027	linear	1892	NA	NA	NA	0.25024	0	[Warning: Genotype is not coded 0,1,2, but additive.genotypes was TRUE.]	FALSE
0.930428	MET_P40259	polygenic_alzheimers_APOE_scaled	NA	0.0524303	0.119856	NA	0.662063	linear	354	NA	NA	NA	0.259844	0	[Warning: Genotype is not coded 0,1,2, but additive.genotypes was TRUE.]	FALSE
0.930428	DEV_O00241	polygenic_alzheimers_APOE_scaled	NA	0.0704797	0.161223	NA	0.66227	linear	354	NA	NA	NA	0.259844	0	[Warning: Genotype is not coded 0,1,2, but additive.genotypes was TRUE.]	FALSE
0.930428	NEU1_P30533	polygenic_alzheimers_APOE_scaled	NA	0.097869	0.223958	NA	0.662386	linear	354	NA	NA	NA	0.259844	0	[Warning: Genotype is not coded 0,1,2, but additive.genotypes was TRUE.]	FALSE
0.930428	CREATININE.ENZ..SER	polygenic_alzheimers_APOE_scaled	NA	-0.00425503	0.00975657	NA	0.662783	linear	2826	NA	NA	NA	0.251101	0	[Warning: Genotype is not coded 0,1,2, but additive.genotypes was TRUE.]	FALSE
0.930428	CAM_P22748	polygenic_alzheimers_APOE_scaled	NA	0.0522705	0.11987	NA	0.663067	linear	353	NA	NA	NA	0.259234	0	[Warning: Genotype is not coded 0,1,2, but additive.genotypes was TRUE.]	FALSE
0.930428	CVD3_P18065	polygenic_alzheimers_APOE_scaled	NA	-0.0453123	0.104048	NA	0.66324	linear	2692	NA	NA	NA	0.251224	0	[Warning: Genotype is not coded 0,1,2, but additive.genotypes was TRUE.]	FALSE
0.930428	DEV_P00995	polygenic_alzheimers_APOE_scaled	NA	0.0738469	0.169461	NA	0.66327	linear	354	NA	NA	NA	0.259844	0	[Warning: Genotype is not coded 0,1,2, but additive.genotypes was TRUE.]	FALSE
0.930428	LipidFatty.Acid..Dicarboxylatedecadienedioic.acid..C10.2.DC...	polygenic_alzheimers_APOE_scaled	NA	0.024624	0.056558	NA	0.663341	linear	1845	NA	NA	NA	0.25008	0	[Warning: Genotype is not coded 0,1,2, but additive.genotypes was TRUE.]	FALSE
0.930428	Amino.AcidHistidine.Metabolism1.methylhistidine	polygenic_alzheimers_APOE_scaled	NA	0.01328	0.0305765	NA	0.664106	linear	1887	NA	NA	NA	0.250287	0	[Warning: Genotype is not coded 0,1,2, but additive.genotypes was TRUE.]	FALSE
0.930428	ODA_O95994	polygenic_alzheimers_APOE_scaled	NA	-0.118258	0.272112	NA	0.664129	linear	354	NA	NA	NA	0.259844	0	[Warning: Genotype is not coded 0,1,2, but additive.genotypes was TRUE.]	FALSE
0.930428	LipidPhospholipid.Metabolismoleoylcholine	polygenic_alzheimers_APOE_scaled	NA	-0.0273473	0.062996	NA	0.664258	linear	1830	NA	NA	NA	0.250185	0	[Warning: Genotype is not coded 0,1,2, but additive.genotypes was TRUE.]	FALSE
0.930428	ONC2_O00622	polygenic_alzheimers_APOE_scaled	NA	0.0857573	0.197493	NA	0.664393	linear	354	NA	NA	NA	0.259844	0	[Warning: Genotype is not coded 0,1,2, but additive.genotypes was TRUE.]	FALSE
0.930428	ONC2_P26842	polygenic_alzheimers_APOE_scaled	NA	0.055967	0.128966	NA	0.664583	linear	354	NA	NA	NA	0.259844	0	[Warning: Genotype is not coded 0,1,2, but additive.genotypes was TRUE.]	FALSE
0.930428	LipidSphingolipid.MetabolismN.stearoyl.sphinganine..d18.0.18.0..	polygenic_alzheimers_APOE_scaled	NA	0.0252643	0.0586946	NA	0.66693	linear	1770	NA	NA	NA	0.251544	0	[Warning: Genotype is not coded 0,1,2, but additive.genotypes was TRUE.]	FALSE
0.930428	CRE_Q8N5S9	polygenic_alzheimers_APOE_scaled	NA	0.0563561	0.130907	NA	0.667098	linear	354	NA	NA	NA	0.259844	0	[Warning: Genotype is not coded 0,1,2, but additive.genotypes was TRUE.]	FALSE
0.930428	IRE_P27540	polygenic_alzheimers_APOE_scaled	NA	0.153719	0.358343	NA	0.66821	linear	354	NA	NA	NA	0.259844	0	[Warning: Genotype is not coded 0,1,2, but additive.genotypes was TRUE.]	FALSE
0.930428	CVD2_Q14116	polygenic_alzheimers_APOE_scaled	NA	0.0431452	0.10072	NA	0.668419	linear	2691	NA	NA	NA	0.251261	0	[Warning: Genotype is not coded 0,1,2, but additive.genotypes was TRUE.]	FALSE
0.930428	NucleotidePurine.Metabolism..Adenine.containingadenine	polygenic_alzheimers_APOE_scaled	NA	0.0145025	0.0338621	NA	0.668498	linear	1851	NA	NA	NA	0.25047	0	[Warning: Genotype is not coded 0,1,2, but additive.genotypes was TRUE.]	FALSE
0.930428	ONC2_P31949	polygenic_alzheimers_APOE_scaled	NA	0.0387921	0.0905379	NA	0.668581	linear	354	NA	NA	NA	0.259844	0	[Warning: Genotype is not coded 0,1,2, but additive.genotypes was TRUE.]	FALSE
0.930428	XenobioticsFood.Component.Plant2.piperidinone	polygenic_alzheimers_APOE_scaled	NA	-0.0360932	0.0843059	NA	0.668613	linear	1811	NA	NA	NA	0.249974	0	[Warning: Genotype is not coded 0,1,2, but additive.genotypes was TRUE.]	FALSE
0.930428	ONC2_P48023	polygenic_alzheimers_APOE_scaled	NA	0.0686902	0.16058	NA	0.669089	linear	354	NA	NA	NA	0.259844	0	[Warning: Genotype is not coded 0,1,2, but additive.genotypes was TRUE.]	FALSE
0.930428	MET_P40818	polygenic_alzheimers_APOE_scaled	NA	0.10051	0.234998	NA	0.669131	linear	354	NA	NA	NA	0.259844	0	[Warning: Genotype is not coded 0,1,2, but additive.genotypes was TRUE.]	FALSE
0.930428	LipidSphingolipid.Metabolismsphingomyelin..d18.0.20.0..d16.0.22.0..	polygenic_alzheimers_APOE_scaled	NA	-0.0169182	0.0396032	NA	0.669289	linear	1882	NA	NA	NA	0.250639	0	[Warning: Genotype is not coded 0,1,2, but additive.genotypes was TRUE.]	FALSE
0.930428	LipidPhospholipid.Metabolism1.stearoyl.2.oleoyl.GPC..18.0.18.1.	polygenic_alzheimers_APOE_scaled	NA	0.00788484	0.0185553	NA	0.670932	linear	1881	NA	NA	NA	0.250504	0	[Warning: Genotype is not coded 0,1,2, but additive.genotypes was TRUE.]	FALSE
0.930428	Amino.AcidLeucine..Isoleucine.and.Valine.Metabolism3.methylglutaconate	polygenic_alzheimers_APOE_scaled	NA	-0.0182935	0.0431903	NA	0.671941	linear	1789	NA	NA	NA	0.250336	0	[Warning: Genotype is not coded 0,1,2, but additive.genotypes was TRUE.]	FALSE
0.930428	ODA_Q8NDB2	polygenic_alzheimers_APOE_scaled	NA	-0.19285	0.455536	NA	0.672306	linear	354	NA	NA	NA	0.259844	0	[Warning: Genotype is not coded 0,1,2, but additive.genotypes was TRUE.]	FALSE
0.930428	NEU1_P41271	polygenic_alzheimers_APOE_scaled	NA	-0.0265116	0.0627493	NA	0.672922	linear	354	NA	NA	NA	0.259844	0	[Warning: Genotype is not coded 0,1,2, but additive.genotypes was TRUE.]	FALSE
0.930428	Amino.AcidGlutamate.MetabolismN.acetylglutamate	polygenic_alzheimers_APOE_scaled	NA	0.0130828	0.0310323	NA	0.67338	linear	1722	NA	NA	NA	0.250538	0	[Warning: Genotype is not coded 0,1,2, but additive.genotypes was TRUE.]	FALSE
0.930428	ODA_Q8N8S7	polygenic_alzheimers_APOE_scaled	NA	0.075103	0.17815	NA	0.673599	linear	354	NA	NA	NA	0.259844	0	[Warning: Genotype is not coded 0,1,2, but additive.genotypes was TRUE.]	FALSE
0.930428	Cofactors.and.VitaminsNicotinate.and.Nicotinamide.Metabolism1.methylnicotinamide	polygenic_alzheimers_APOE_scaled	NA	-0.0186088	0.0441915	NA	0.673734	linear	1886	NA	NA	NA	0.251143	0	[Warning: Genotype is not coded 0,1,2, but additive.genotypes was TRUE.]	FALSE
0.930428	MET_P50452	polygenic_alzheimers_APOE_scaled	NA	0.0590795	0.140256	NA	0.673852	linear	354	NA	NA	NA	0.259844	0	[Warning: Genotype is not coded 0,1,2, but additive.genotypes was TRUE.]	FALSE
0.930428	CRE_Q10471	polygenic_alzheimers_APOE_scaled	NA	0.0444278	0.105507	NA	0.673951	linear	354	NA	NA	NA	0.259844	0	[Warning: Genotype is not coded 0,1,2, but additive.genotypes was TRUE.]	FALSE
0.930428	NEU1_P04216	polygenic_alzheimers_APOE_scaled	NA	0.0421935	0.100268	NA	0.674158	linear	354	NA	NA	NA	0.259844	0	[Warning: Genotype is not coded 0,1,2, but additive.genotypes was TRUE.]	FALSE
0.930428	DEV_Q10588	polygenic_alzheimers_APOE_scaled	NA	0.0476117	0.113227	NA	0.674382	linear	354	NA	NA	NA	0.259844	0	[Warning: Genotype is not coded 0,1,2, but additive.genotypes was TRUE.]	FALSE
0.930428	Amino.AcidHistidine.Metabolismimidazole.lactate	polygenic_alzheimers_APOE_scaled	NA	-0.0139203	0.0331343	NA	0.674449	linear	1874	NA	NA	NA	0.250211	0	[Warning: Genotype is not coded 0,1,2, but additive.genotypes was TRUE.]	FALSE
0.930428	LipidFatty.Acid.Metabolism.Acyl.Carnitine.ximenoylcarnitine..C26.1..	polygenic_alzheimers_APOE_scaled	NA	0.0113102	0.0269274	NA	0.674515	linear	1875	NA	NA	NA	0.25031	0	[Warning: Genotype is not coded 0,1,2, but additive.genotypes was TRUE.]	FALSE
0.930428	CAM_P35590	polygenic_alzheimers_APOE_scaled	NA	0.0391011	0.0930806	NA	0.674691	linear	353	NA	NA	NA	0.259234	0	[Warning: Genotype is not coded 0,1,2, but additive.genotypes was TRUE.]	FALSE
0.930428	NEX_P07196	polygenic_alzheimers_APOE_scaled	NA	0.0693818	0.165382	NA	0.675093	linear	354	NA	NA	NA	0.259844	0	[Warning: Genotype is not coded 0,1,2, but additive.genotypes was TRUE.]	FALSE
0.930428	NucleotidePyrimidine.Metabolism..Uracil.containingbeta.alanine	polygenic_alzheimers_APOE_scaled	NA	-0.00892032	0.0213281	NA	0.675818	linear	1887	NA	NA	NA	0.250535	0	[Warning: Genotype is not coded 0,1,2, but additive.genotypes was TRUE.]	FALSE
0.930428	palmitoyl.arachidonoyl.glycerol..16.0.20.4...2..	polygenic_alzheimers_APOE_scaled	NA	-0.0268343	0.0641852	NA	0.675948	linear	1593	NA	NA	NA	0.251808	0	[Warning: Genotype is not coded 0,1,2, but additive.genotypes was TRUE.]	FALSE
0.930428	CVD2_O00253	polygenic_alzheimers_APOE_scaled	NA	-0.0250831	0.0600088	NA	0.675988	linear	2691	NA	NA	NA	0.251261	0	[Warning: Genotype is not coded 0,1,2, but additive.genotypes was TRUE.]	FALSE
0.930428	Amino.AcidLeucine..Isoleucine.and.Valine.Metabolism3.methyl.2.oxovalerate	polygenic_alzheimers_APOE_scaled	NA	-0.0083724	0.0200533	NA	0.676356	linear	1879	NA	NA	NA	0.250976	0	[Warning: Genotype is not coded 0,1,2, but additive.genotypes was TRUE.]	FALSE
0.930428	NEX_P21802	polygenic_alzheimers_APOE_scaled	NA	0.0433688	0.103848	NA	0.676485	linear	354	NA	NA	NA	0.259844	0	[Warning: Genotype is not coded 0,1,2, but additive.genotypes was TRUE.]	FALSE
0.930428	ONC2_P32970	polygenic_alzheimers_APOE_scaled	NA	0.075373	0.180776	NA	0.676979	linear	354	NA	NA	NA	0.259844	0	[Warning: Genotype is not coded 0,1,2, but additive.genotypes was TRUE.]	FALSE
0.930428	LipidFatty.Acid..Dihydroxy9.10.DiHOME	polygenic_alzheimers_APOE_scaled	NA	0.017339	0.0416365	NA	0.677143	linear	1670	NA	NA	NA	0.250184	0	[Warning: Genotype is not coded 0,1,2, but additive.genotypes was TRUE.]	FALSE
0.930428	LipidPhospholipid.Metabolism1.palmitoyl.2.arachidonoyl.GPI..16.0.20.4..	polygenic_alzheimers_APOE_scaled	NA	0.0147409	0.0354685	NA	0.677747	linear	1883	NA	NA	NA	0.250149	0	[Warning: Genotype is not coded 0,1,2, but additive.genotypes was TRUE.]	FALSE
0.930428	ONC2_Q9UKR3	polygenic_alzheimers_APOE_scaled	NA	0.0747353	0.179951	NA	0.678173	linear	354	NA	NA	NA	0.259844	0	[Warning: Genotype is not coded 0,1,2, but additive.genotypes was TRUE.]	FALSE
0.930428	LipidPlasmalogen1..1.enyl.stearoyl..2.linoleoyl.GPE..P.18.0.18.2..	polygenic_alzheimers_APOE_scaled	NA	-0.0123836	0.0298876	NA	0.678674	linear	1885	NA	NA	NA	0.250818	0	[Warning: Genotype is not coded 0,1,2, but additive.genotypes was TRUE.]	FALSE
0.930428	ONC2_P13688	polygenic_alzheimers_APOE_scaled	NA	0.0307721	0.0742533	NA	0.678823	linear	354	NA	NA	NA	0.259844	0	[Warning: Genotype is not coded 0,1,2, but additive.genotypes was TRUE.]	FALSE
0.932868	LipidPhospholipid.Metabolism1.palmityl.2.linoleoyl.GPC..O.16.0.18.2..	polygenic_alzheimers_APOE_scaled	NA	-0.0110801	0.0269543	NA	0.681068	linear	1897	NA	NA	NA	0.250721	0	[Warning: Genotype is not coded 0,1,2, but additive.genotypes was TRUE.]	FALSE
0.933066	CVD2_Q9BWV1	polygenic_alzheimers_APOE_scaled	NA	-0.0185131	0.0451725	NA	0.681963	linear	2691	NA	NA	NA	0.251261	0	[Warning: Genotype is not coded 0,1,2, but additive.genotypes was TRUE.]	FALSE
0.933066	LipidFatty.Acid..Amino2.aminoheptanoate	polygenic_alzheimers_APOE_scaled	NA	0.0141868	0.0346352	NA	0.682142	linear	1842	NA	NA	NA	0.250202	0	[Warning: Genotype is not coded 0,1,2, but additive.genotypes was TRUE.]	FALSE
0.934266	Amino.AcidGlycine..Serine.and.Threonine.MetabolismN.acetylthreonine	polygenic_alzheimers_APOE_scaled	NA	-0.00822848	0.0201809	NA	0.683514	linear	1891	NA	NA	NA	0.249958	0	[Warning: Genotype is not coded 0,1,2, but additive.genotypes was TRUE.]	FALSE
0.934266	NEU1_Q08629	polygenic_alzheimers_APOE_scaled	NA	0.047373	0.116275	NA	0.68395	linear	354	NA	NA	NA	0.259844	0	[Warning: Genotype is not coded 0,1,2, but additive.genotypes was TRUE.]	FALSE
0.93466	Amino.AcidUrea.cycle..Arginine.and.Proline.MetabolismN.delta.acetylornithine	polygenic_alzheimers_APOE_scaled	NA	-0.0206331	0.0508654	NA	0.685053	linear	1875	NA	NA	NA	0.250633	0	[Warning: Genotype is not coded 0,1,2, but additive.genotypes was TRUE.]	FALSE
0.93466	XenobioticsBenzoate.Metabolism4.hydroxyhippurate	polygenic_alzheimers_APOE_scaled	NA	0.0263323	0.0649407	NA	0.685169	linear	1885	NA	NA	NA	0.250339	0	[Warning: Genotype is not coded 0,1,2, but additive.genotypes was TRUE.]	FALSE
0.937596	CRE_Q9UK85	polygenic_alzheimers_APOE_scaled	NA	0.0723125	0.180095	NA	0.688282	linear	354	NA	NA	NA	0.259844	0	[Warning: Genotype is not coded 0,1,2, but additive.genotypes was TRUE.]	FALSE
0.937596	LipidSphingolipid.Metabolismpalmitoyl.dihydrosphingomyelin..d18.0.16.0..	polygenic_alzheimers_APOE_scaled	NA	0.00730407	0.0182043	NA	0.688298	linear	1891	NA	NA	NA	0.250765	0	[Warning: Genotype is not coded 0,1,2, but additive.genotypes was TRUE.]	FALSE
0.937596	DEV_Q14162	polygenic_alzheimers_APOE_scaled	NA	-0.10152	0.253214	NA	0.688722	linear	354	NA	NA	NA	0.259844	0	[Warning: Genotype is not coded 0,1,2, but additive.genotypes was TRUE.]	FALSE
0.938683	XenobioticsBenzoate.Metabolism4.vinylphenol.sulfate	polygenic_alzheimers_APOE_scaled	NA	-0.0361637	0.0908939	NA	0.690773	linear	1885	NA	NA	NA	0.250251	0	[Warning: Genotype is not coded 0,1,2, but additive.genotypes was TRUE.]	FALSE
0.938683	CRE_Q96SM3	polygenic_alzheimers_APOE_scaled	NA	-0.116296	0.293396	NA	0.69207	linear	354	NA	NA	NA	0.259844	0	[Warning: Genotype is not coded 0,1,2, but additive.genotypes was TRUE.]	FALSE
0.938683	ODA_P20472	polygenic_alzheimers_APOE_scaled	NA	0.224483	0.567471	NA	0.692655	linear	354	NA	NA	NA	0.259844	0	[Warning: Genotype is not coded 0,1,2, but additive.genotypes was TRUE.]	FALSE
0.938683	NEU1_Q9UBT3	polygenic_alzheimers_APOE_scaled	NA	0.0757056	0.191611	NA	0.693013	linear	354	NA	NA	NA	0.259844	0	[Warning: Genotype is not coded 0,1,2, but additive.genotypes was TRUE.]	FALSE
0.938683	INF_Q8NFT8	polygenic_alzheimers_APOE_scaled	NA	-0.0158643	0.0401853	NA	0.693038	linear	2694	NA	NA	NA	0.251254	0	[Warning: Genotype is not coded 0,1,2, but additive.genotypes was TRUE.]	FALSE
0.938683	CRE_Q9NZN5	polygenic_alzheimers_APOE_scaled	NA	-0.188438	0.477318	NA	0.693244	linear	354	NA	NA	NA	0.259844	0	[Warning: Genotype is not coded 0,1,2, but additive.genotypes was TRUE.]	FALSE
0.938683	IRE_Q9Y3P8	polygenic_alzheimers_APOE_scaled	NA	0.0695284	0.176389	NA	0.693693	linear	354	NA	NA	NA	0.259844	0	[Warning: Genotype is not coded 0,1,2, but additive.genotypes was TRUE.]	FALSE
0.938683	MET_O00161	polygenic_alzheimers_APOE_scaled	NA	-0.1807	0.458477	NA	0.693727	linear	354	NA	NA	NA	0.259844	0	[Warning: Genotype is not coded 0,1,2, but additive.genotypes was TRUE.]	FALSE
0.938683	INF_P39905	polygenic_alzheimers_APOE_scaled	NA	-0.0206303	0.0525132	NA	0.694454	linear	2694	NA	NA	NA	0.251254	0	[Warning: Genotype is not coded 0,1,2, but additive.genotypes was TRUE.]	FALSE
0.938683	X..branched.chain..straight.chain..or.cyclopropyl.10.1.fatty.acid..1..	polygenic_alzheimers_APOE_scaled	NA	0.0198675	0.0506158	NA	0.694722	linear	1876	NA	NA	NA	0.250631	0	[Warning: Genotype is not coded 0,1,2, but additive.genotypes was TRUE.]	FALSE
0.938683	LipidLysolipid1.docosahexaenoyl.GPE..22.6..	polygenic_alzheimers_APOE_scaled	NA	0.0098925	0.0252202	NA	0.694922	linear	1880	NA	NA	NA	0.250502	0	[Warning: Genotype is not coded 0,1,2, but additive.genotypes was TRUE.]	FALSE
0.938683	LipidPlasmalogen1..1.enyl.palmitoyl..2.palmitoyl.GPC..P.16.0.16.0..	polygenic_alzheimers_APOE_scaled	NA	-0.0075283	0.0192067	NA	0.69513	linear	1890	NA	NA	NA	0.250664	0	[Warning: Genotype is not coded 0,1,2, but additive.genotypes was TRUE.]	FALSE
0.938713	CVD3_P19957	polygenic_alzheimers_APOE_scaled	NA	-0.0297421	0.076012	NA	0.69562	linear	2692	NA	NA	NA	0.251224	0	[Warning: Genotype is not coded 0,1,2, but additive.genotypes was TRUE.]	FALSE
0.940324	MET_Q04900	polygenic_alzheimers_APOE_scaled	NA	0.0493771	0.126853	NA	0.697333	linear	354	NA	NA	NA	0.259844	0	[Warning: Genotype is not coded 0,1,2, but additive.genotypes was TRUE.]	FALSE
0.940324	CRE_O95644	polygenic_alzheimers_APOE_scaled	NA	-0.14933	0.384463	NA	0.697951	linear	354	NA	NA	NA	0.259844	0	[Warning: Genotype is not coded 0,1,2, but additive.genotypes was TRUE.]	FALSE
0.940324	Amino.AcidHistidine.Metabolism1.ribosyl.imidazoleacetate.	polygenic_alzheimers_APOE_scaled	NA	0.0136117	0.0351987	NA	0.699014	linear	1883	NA	NA	NA	0.251068	0	[Warning: Genotype is not coded 0,1,2, but additive.genotypes was TRUE.]	FALSE
0.940324	LipidSphingolipid.MetabolismN.palmitoyl.sphinganine..d18.0.16.0.	polygenic_alzheimers_APOE_scaled	NA	0.0106969	0.027749	NA	0.699921	linear	1880	NA	NA	NA	0.250532	0	[Warning: Genotype is not coded 0,1,2, but additive.genotypes was TRUE.]	FALSE
0.940324	CVD2_P09874	polygenic_alzheimers_APOE_scaled	NA	0.0335347	0.0871099	NA	0.70029	linear	2691	NA	NA	NA	0.251261	0	[Warning: Genotype is not coded 0,1,2, but additive.genotypes was TRUE.]	FALSE
0.940324	CRE_O14917	polygenic_alzheimers_APOE_scaled	NA	0.0640027	0.166666	NA	0.701202	linear	354	NA	NA	NA	0.259844	0	[Warning: Genotype is not coded 0,1,2, but additive.genotypes was TRUE.]	FALSE
0.940324	CAM_P15907	polygenic_alzheimers_APOE_scaled	NA	-0.0620751	0.161912	NA	0.701668	linear	353	NA	NA	NA	0.259234	0	[Warning: Genotype is not coded 0,1,2, but additive.genotypes was TRUE.]	FALSE
0.940324	LipidCorticosteroidscortolone.glucuronide..1.	polygenic_alzheimers_APOE_scaled	NA	0.0121576	0.0317981	NA	0.702254	linear	1890	NA	NA	NA	0.250449	0	[Warning: Genotype is not coded 0,1,2, but additive.genotypes was TRUE.]	FALSE
0.940324	LipidLysolipid1.linoleoyl.GPI..18.2..	polygenic_alzheimers_APOE_scaled	NA	-0.0133353	0.0348833	NA	0.702295	linear	1878	NA	NA	NA	0.250446	0	[Warning: Genotype is not coded 0,1,2, but additive.genotypes was TRUE.]	FALSE
0.940324	PeptideGamma.glutamyl.Amino.Acidgamma.glutamylvaline	polygenic_alzheimers_APOE_scaled	NA	-0.0127489	0.0333833	NA	0.702585	linear	1837	NA	NA	NA	0.250594	0	[Warning: Genotype is not coded 0,1,2, but additive.genotypes was TRUE.]	FALSE
0.940324	LipidLysolipid1.arachidonoyl.GPC..20.4n6..	polygenic_alzheimers_APOE_scaled	NA	-0.0114674	0.030049	NA	0.702784	linear	1890	NA	NA	NA	0.250319	0	[Warning: Genotype is not coded 0,1,2, but additive.genotypes was TRUE.]	FALSE
0.940324	CVD3_Q99969	polygenic_alzheimers_APOE_scaled	NA	0.0242192	0.0636019	NA	0.703386	linear	2692	NA	NA	NA	0.251224	0	[Warning: Genotype is not coded 0,1,2, but additive.genotypes was TRUE.]	FALSE
0.940324	MET_Q8NBS9	polygenic_alzheimers_APOE_scaled	NA	-0.11142	0.292605	NA	0.703595	linear	354	NA	NA	NA	0.259844	0	[Warning: Genotype is not coded 0,1,2, but additive.genotypes was TRUE.]	FALSE
0.940324	NEX_P51452	polygenic_alzheimers_APOE_scaled	NA	-0.0887572	0.233857	NA	0.704523	linear	354	NA	NA	NA	0.259844	0	[Warning: Genotype is not coded 0,1,2, but additive.genotypes was TRUE.]	FALSE
0.940324	LipidPhospholipid.Metabolism1.myristoyl.2.linoleoyl.GPC..14.0.18.2..	polygenic_alzheimers_APOE_scaled	NA	0.0120651	0.0320351	NA	0.706497	linear	1898	NA	NA	NA	0.250964	0	[Warning: Genotype is not coded 0,1,2, but additive.genotypes was TRUE.]	FALSE
0.940324	NEX_P16444	polygenic_alzheimers_APOE_scaled	NA	0.0648578	0.172189	NA	0.706652	linear	354	NA	NA	NA	0.259844	0	[Warning: Genotype is not coded 0,1,2, but additive.genotypes was TRUE.]	FALSE
0.940324	MET_P31431	polygenic_alzheimers_APOE_scaled	NA	0.0973742	0.258531	NA	0.706669	linear	354	NA	NA	NA	0.259844	0	[Warning: Genotype is not coded 0,1,2, but additive.genotypes was TRUE.]	FALSE
0.940324	LipidSteroidandrostenediol..3beta.17beta..disulfate..1.	polygenic_alzheimers_APOE_scaled	NA	-0.0218759	0.0582261	NA	0.707178	linear	1892	NA	NA	NA	0.25062	0	[Warning: Genotype is not coded 0,1,2, but additive.genotypes was TRUE.]	FALSE
0.940324	NEU1_Q96LA5	polygenic_alzheimers_APOE_scaled	NA	0.0659381	0.175461	NA	0.707297	linear	354	NA	NA	NA	0.259844	0	[Warning: Genotype is not coded 0,1,2, but additive.genotypes was TRUE.]	FALSE
0.940324	PeptideGamma.glutamyl.Amino.Acidgamma.glutamylmethionine	polygenic_alzheimers_APOE_scaled	NA	-0.00917515	0.024432	NA	0.707302	linear	1882	NA	NA	NA	0.250023	0	[Warning: Genotype is not coded 0,1,2, but additive.genotypes was TRUE.]	FALSE
0.940324	DEV_P23280	polygenic_alzheimers_APOE_scaled	NA	0.0846342	0.225398	NA	0.707528	linear	354	NA	NA	NA	0.259844	0	[Warning: Genotype is not coded 0,1,2, but additive.genotypes was TRUE.]	FALSE
0.940324	CVD3_Q9NPY3	polygenic_alzheimers_APOE_scaled	NA	0.0208311	0.0558014	NA	0.708949	linear	2692	NA	NA	NA	0.251224	0	[Warning: Genotype is not coded 0,1,2, but additive.genotypes was TRUE.]	FALSE
0.940324	LipidSecondary.Bile.Acid.Metabolismdeoxycholic.acid..12.or.24..sulfate.	polygenic_alzheimers_APOE_scaled	NA	-0.0302089	0.0809737	NA	0.709145	linear	1624	NA	NA	NA	0.249884	0	[Warning: Genotype is not coded 0,1,2, but additive.genotypes was TRUE.]	FALSE
0.940324	CAM_Q9UGM5	polygenic_alzheimers_APOE_scaled	NA	0.0600111	0.160944	NA	0.709474	linear	353	NA	NA	NA	0.259234	0	[Warning: Genotype is not coded 0,1,2, but additive.genotypes was TRUE.]	FALSE
0.940324	CVD3_Q9HD89	polygenic_alzheimers_APOE_scaled	NA	-0.0277963	0.0746527	NA	0.709668	linear	2692	NA	NA	NA	0.251224	0	[Warning: Genotype is not coded 0,1,2, but additive.genotypes was TRUE.]	FALSE
0.940324	LipidPhospholipid.Metabolism1.stearoyl.2.linoleoyl.GPC..18.0.18.2..	polygenic_alzheimers_APOE_scaled	NA	0.00430313	0.0116039	NA	0.710803	linear	1893	NA	NA	NA	0.250822	0	[Warning: Genotype is not coded 0,1,2, but additive.genotypes was TRUE.]	FALSE
0.940324	NEU1_Q8TDQ1	polygenic_alzheimers_APOE_scaled	NA	-0.0845521	0.227923	NA	0.710889	linear	354	NA	NA	NA	0.259844	0	[Warning: Genotype is not coded 0,1,2, but additive.genotypes was TRUE.]	FALSE
0.940324	LipidPhospholipid.Metabolismtrimethylamine.N.oxide	polygenic_alzheimers_APOE_scaled	NA	-0.0205832	0.0556239	NA	0.711392	linear	1881	NA	NA	NA	0.250757	0	[Warning: Genotype is not coded 0,1,2, but additive.genotypes was TRUE.]	FALSE
0.940324	Partially.Characterized.MoleculesPartially.Characterized.Moleculesglycine.conjugate.of.C10H12O2.	polygenic_alzheimers_APOE_scaled	NA	-0.0184512	0.0499255	NA	0.71175	linear	1570	NA	NA	NA	0.249296	0	[Warning: Genotype is not coded 0,1,2, but additive.genotypes was TRUE.]	FALSE
0.940324	NEX_Q6UXK2	polygenic_alzheimers_APOE_scaled	NA	0.064769	0.175353	NA	0.712083	linear	354	NA	NA	NA	0.259844	0	[Warning: Genotype is not coded 0,1,2, but additive.genotypes was TRUE.]	FALSE
0.940324	CVD2_P21583	polygenic_alzheimers_APOE_scaled	NA	0.0221404	0.0600735	NA	0.712489	linear	2691	NA	NA	NA	0.251261	0	[Warning: Genotype is not coded 0,1,2, but additive.genotypes was TRUE.]	FALSE
0.940324	LipidPhospholipid.Metabolism1.stearoyl.2.docosapentaenoyl.GPE..18.0.22.5n6..	polygenic_alzheimers_APOE_scaled	NA	0.0245469	0.0666021	NA	0.7125	linear	1746	NA	NA	NA	0.251043	0	[Warning: Genotype is not coded 0,1,2, but additive.genotypes was TRUE.]	FALSE
0.940324	LipidSphingolipid.Metabolismstearoyl.sphingomyelin..d18.1.18.0.	polygenic_alzheimers_APOE_scaled	NA	0.00684101	0.0186151	NA	0.713289	linear	1884	NA	NA	NA	0.250642	0	[Warning: Genotype is not coded 0,1,2, but additive.genotypes was TRUE.]	FALSE
0.940324	LipidLysolipid2.arachidonoyl.GPC..20.4..	polygenic_alzheimers_APOE_scaled	NA	0.0119418	0.0325732	NA	0.713949	linear	1867	NA	NA	NA	0.250306	0	[Warning: Genotype is not coded 0,1,2, but additive.genotypes was TRUE.]	FALSE
0.940324	PeptideGamma.glutamyl.Amino.Acidgamma.glutamylglycine	polygenic_alzheimers_APOE_scaled	NA	0.00985413	0.0269287	NA	0.714456	linear	1887	NA	NA	NA	0.250218	0	[Warning: Genotype is not coded 0,1,2, but additive.genotypes was TRUE.]	FALSE
0.940324	LipidCarnitine.Metabolismcarnitine	polygenic_alzheimers_APOE_scaled	NA	-0.00423229	0.0115694	NA	0.714542	linear	1875	NA	NA	NA	0.250444	0	[Warning: Genotype is not coded 0,1,2, but additive.genotypes was TRUE.]	FALSE
0.940324	IRE_Q06830	polygenic_alzheimers_APOE_scaled	NA	0.066737	0.182348	NA	0.714599	linear	354	NA	NA	NA	0.259844	0	[Warning: Genotype is not coded 0,1,2, but additive.genotypes was TRUE.]	FALSE
0.940324	LipidLysolipid1.linoleoyl.GPC..18.2.	polygenic_alzheimers_APOE_scaled	NA	-0.00861771	0.0235781	NA	0.714782	linear	1879	NA	NA	NA	0.250648	0	[Warning: Genotype is not coded 0,1,2, but additive.genotypes was TRUE.]	FALSE
0.940324	CRE_P21810	polygenic_alzheimers_APOE_scaled	NA	0.0653261	0.179327	NA	0.715867	linear	354	NA	NA	NA	0.259844	0	[Warning: Genotype is not coded 0,1,2, but additive.genotypes was TRUE.]	FALSE
0.940324	NucleotidePyrimidine.Metabolism..Thymine.containing3.aminoisobutyrate	polygenic_alzheimers_APOE_scaled	NA	0.0124822	0.0343305	NA	0.716207	linear	1883	NA	NA	NA	0.25035	0	[Warning: Genotype is not coded 0,1,2, but additive.genotypes was TRUE.]	FALSE
0.940324	IRE_Q9GZT9	polygenic_alzheimers_APOE_scaled	NA	0.0468238	0.128762	NA	0.716344	linear	354	NA	NA	NA	0.259844	0	[Warning: Genotype is not coded 0,1,2, but additive.genotypes was TRUE.]	FALSE
0.940324	ODA_Q13145	polygenic_alzheimers_APOE_scaled	NA	0.0510788	0.140801	NA	0.716996	linear	354	NA	NA	NA	0.259844	0	[Warning: Genotype is not coded 0,1,2, but additive.genotypes was TRUE.]	FALSE
0.940324	MET_P19022	polygenic_alzheimers_APOE_scaled	NA	0.0621647	0.171449	NA	0.717137	linear	354	NA	NA	NA	0.259844	0	[Warning: Genotype is not coded 0,1,2, but additive.genotypes was TRUE.]	FALSE
0.940324	Amino.AcidHistidine.Metabolismhistidine	polygenic_alzheimers_APOE_scaled	NA	-0.00576722	0.0159668	NA	0.717989	linear	1891	NA	NA	NA	0.250217	0	[Warning: Genotype is not coded 0,1,2, but additive.genotypes was TRUE.]	FALSE
0.940324	ONC3_O43707	polygenic_alzheimers_APOE_scaled	NA	-0.035558	0.0985831	NA	0.718551	linear	354	NA	NA	NA	0.259844	0	[Warning: Genotype is not coded 0,1,2, but additive.genotypes was TRUE.]	FALSE
0.940324	NEX_P43628	polygenic_alzheimers_APOE_scaled	NA	0.0756013	0.209866	NA	0.718891	linear	354	NA	NA	NA	0.259844	0	[Warning: Genotype is not coded 0,1,2, but additive.genotypes was TRUE.]	FALSE
0.940324	LipidPhospholipid.Metabolism1.oleoyl.2.linoleoyl.GPE..18.1.18.2..	polygenic_alzheimers_APOE_scaled	NA	0.0165634	0.0460541	NA	0.719151	linear	1828	NA	NA	NA	0.250443	0	[Warning: Genotype is not coded 0,1,2, but additive.genotypes was TRUE.]	FALSE
0.940324	MET_P27695	polygenic_alzheimers_APOE_scaled	NA	-0.0556245	0.154642	NA	0.719292	linear	354	NA	NA	NA	0.259844	0	[Warning: Genotype is not coded 0,1,2, but additive.genotypes was TRUE.]	FALSE
0.940599	DEV_Q99497	polygenic_alzheimers_APOE_scaled	NA	-0.0934026	0.260326	NA	0.719971	linear	354	NA	NA	NA	0.259844	0	[Warning: Genotype is not coded 0,1,2, but additive.genotypes was TRUE.]	FALSE
0.941565	CVD3_P02786	polygenic_alzheimers_APOE_scaled	NA	-0.0327804	0.0919575	NA	0.721514	linear	2692	NA	NA	NA	0.251224	0	[Warning: Genotype is not coded 0,1,2, but additive.genotypes was TRUE.]	FALSE
0.941565	XenobioticsChemicalsulfate.	polygenic_alzheimers_APOE_scaled	NA	-0.00487471	0.0136963	NA	0.721945	linear	1889	NA	NA	NA	0.250575	0	[Warning: Genotype is not coded 0,1,2, but additive.genotypes was TRUE.]	FALSE
0.941565	ONC2_P01135	polygenic_alzheimers_APOE_scaled	NA	0.0440449	0.123824	NA	0.722278	linear	354	NA	NA	NA	0.259844	0	[Warning: Genotype is not coded 0,1,2, but additive.genotypes was TRUE.]	FALSE
0.941565	INF_Q5T4W7	polygenic_alzheimers_APOE_scaled	NA	-0.0229445	0.0646245	NA	0.722585	linear	2694	NA	NA	NA	0.251254	0	[Warning: Genotype is not coded 0,1,2, but additive.genotypes was TRUE.]	FALSE
0.941753	LipidPhospholipid.Metabolism1.stearoyl.2.dihomo.linolenoyl.GPE..18.0.20.3n3.or.6..	polygenic_alzheimers_APOE_scaled	NA	0.0170891	0.0482641	NA	0.723323	linear	1898	NA	NA	NA	0.250535	0	[Warning: Genotype is not coded 0,1,2, but additive.genotypes was TRUE.]	FALSE
0.941753	Amino.AcidMethionine..Cysteine..SAM.and.Taurine.Metabolismhypotaurine	polygenic_alzheimers_APOE_scaled	NA	0.0174847	0.0494442	NA	0.723668	linear	1577	NA	NA	NA	0.249199	0	[Warning: Genotype is not coded 0,1,2, but additive.genotypes was TRUE.]	FALSE
0.941983	DEV_Q9NNX6	polygenic_alzheimers_APOE_scaled	NA	0.0611869	0.17334	NA	0.724313	linear	354	NA	NA	NA	0.259844	0	[Warning: Genotype is not coded 0,1,2, but additive.genotypes was TRUE.]	FALSE
0.942734	PeptideDipeptidecyclo.pro.val.	polygenic_alzheimers_APOE_scaled	NA	-0.0157599	0.0448545	NA	0.72536	linear	1881	NA	NA	NA	0.250243	0	[Warning: Genotype is not coded 0,1,2, but additive.genotypes was TRUE.]	FALSE
0.942822	PeptideGamma.glutamyl.Amino.Acidgamma.glutamyltryptophan	polygenic_alzheimers_APOE_scaled	NA	0.00788479	0.0224967	NA	0.726018	linear	1674	NA	NA	NA	0.251539	0	[Warning: Genotype is not coded 0,1,2, but additive.genotypes was TRUE.]	FALSE
0.942822	ONC2_P37173	polygenic_alzheimers_APOE_scaled	NA	0.045679	0.130516	NA	0.726562	linear	354	NA	NA	NA	0.259844	0	[Warning: Genotype is not coded 0,1,2, but additive.genotypes was TRUE.]	FALSE
0.942822	ONC2_Q15303	polygenic_alzheimers_APOE_scaled	NA	0.0379	0.108491	NA	0.727049	linear	354	NA	NA	NA	0.259844	0	[Warning: Genotype is not coded 0,1,2, but additive.genotypes was TRUE.]	FALSE
0.942822	ONC2_Q96NY8	polygenic_alzheimers_APOE_scaled	NA	0.0471104	0.135109	NA	0.727538	linear	354	NA	NA	NA	0.259844	0	[Warning: Genotype is not coded 0,1,2, but additive.genotypes was TRUE.]	FALSE
0.942822	INF_Q13291	polygenic_alzheimers_APOE_scaled	NA	-0.0219621	0.0631599	NA	0.728076	linear	2694	NA	NA	NA	0.251254	0	[Warning: Genotype is not coded 0,1,2, but additive.genotypes was TRUE.]	FALSE
0.942822	XenobioticsFood.Component.Plantpiperine	polygenic_alzheimers_APOE_scaled	NA	0.0268125	0.0771556	NA	0.728246	linear	1879	NA	NA	NA	0.251069	0	[Warning: Genotype is not coded 0,1,2, but additive.genotypes was TRUE.]	FALSE
0.942824	LipidPhospholipid.Metabolismphosphatidylcholine..15.0.18.1..17.0.16.1..16.0.17.1..	polygenic_alzheimers_APOE_scaled	NA	0.00865299	0.0249712	NA	0.728992	linear	1887	NA	NA	NA	0.250726	0	[Warning: Genotype is not coded 0,1,2, but additive.genotypes was TRUE.]	FALSE
0.942824	NEU1_Q8N126	polygenic_alzheimers_APOE_scaled	NA	0.0644157	0.185964	NA	0.729262	linear	354	NA	NA	NA	0.259844	0	[Warning: Genotype is not coded 0,1,2, but additive.genotypes was TRUE.]	FALSE
0.942824	hexanoylglutamine	polygenic_alzheimers_APOE_scaled	NA	0.0214456	0.0621507	NA	0.73009	linear	1866	NA	NA	NA	0.250706	0	[Warning: Genotype is not coded 0,1,2, but additive.genotypes was TRUE.]	FALSE
0.942824	CRE_Q9Y2W6	polygenic_alzheimers_APOE_scaled	NA	-0.167469	0.485571	NA	0.730386	linear	354	NA	NA	NA	0.259844	0	[Warning: Genotype is not coded 0,1,2, but additive.genotypes was TRUE.]	FALSE
0.942824	INF_Q08334	polygenic_alzheimers_APOE_scaled	NA	-0.0168456	0.0489399	NA	0.730715	linear	2694	NA	NA	NA	0.251254	0	[Warning: Genotype is not coded 0,1,2, but additive.genotypes was TRUE.]	FALSE
0.942824	CVD3_Q5T2D2	polygenic_alzheimers_APOE_scaled	NA	0.0257097	0.0749375	NA	0.731564	linear	2692	NA	NA	NA	0.251224	0	[Warning: Genotype is not coded 0,1,2, but additive.genotypes was TRUE.]	FALSE
0.942824	DEV_P24387	polygenic_alzheimers_APOE_scaled	NA	0.0425366	0.124019	NA	0.731819	linear	354	NA	NA	NA	0.259844	0	[Warning: Genotype is not coded 0,1,2, but additive.genotypes was TRUE.]	FALSE
0.942824	INF_Q14790	polygenic_alzheimers_APOE_scaled	NA	-0.0385529	0.112731	NA	0.732385	linear	2694	NA	NA	NA	0.251254	0	[Warning: Genotype is not coded 0,1,2, but additive.genotypes was TRUE.]	FALSE
0.942824	INF_Q969D9	polygenic_alzheimers_APOE_scaled	NA	-0.0246817	0.0725678	NA	0.733793	linear	2694	NA	NA	NA	0.251254	0	[Warning: Genotype is not coded 0,1,2, but additive.genotypes was TRUE.]	FALSE
0.942824	ONC2_O00548	polygenic_alzheimers_APOE_scaled	NA	0.0435811	0.12813	NA	0.733963	linear	354	NA	NA	NA	0.259844	0	[Warning: Genotype is not coded 0,1,2, but additive.genotypes was TRUE.]	FALSE
0.942824	Amino.AcidTryptophan.Metabolismxanthurenate	polygenic_alzheimers_APOE_scaled	NA	-0.0161967	0.0481008	NA	0.73637	linear	1580	NA	NA	NA	0.249254	0	[Warning: Genotype is not coded 0,1,2, but additive.genotypes was TRUE.]	FALSE
0.942824	INF_Q99748	polygenic_alzheimers_APOE_scaled	NA	0.0223381	0.0665606	NA	0.737195	linear	2694	NA	NA	NA	0.251254	0	[Warning: Genotype is not coded 0,1,2, but additive.genotypes was TRUE.]	FALSE
0.942824	gamma.glutamyl.alpha.lysine	polygenic_alzheimers_APOE_scaled	NA	-0.00583224	0.017396	NA	0.737464	linear	1893	NA	NA	NA	0.250403	0	[Warning: Genotype is not coded 0,1,2, but additive.genotypes was TRUE.]	FALSE
0.942824	CVD3_P14780	polygenic_alzheimers_APOE_scaled	NA	0.0340036	0.101644	NA	0.738	linear	2692	NA	NA	NA	0.251224	0	[Warning: Genotype is not coded 0,1,2, but additive.genotypes was TRUE.]	FALSE
0.942824	CVD3_O00175	polygenic_alzheimers_APOE_scaled	NA	-0.0454667	0.136137	NA	0.738423	linear	2692	NA	NA	NA	0.251224	0	[Warning: Genotype is not coded 0,1,2, but additive.genotypes was TRUE.]	FALSE
0.942824	LipidPhospholipid.Metabolism1.palmitoyl.2.arachidonoyl.GPC..16.0.20.4n6.	polygenic_alzheimers_APOE_scaled	NA	-0.0049293	0.0147995	NA	0.739116	linear	1905	NA	NA	NA	0.250575	0	[Warning: Genotype is not coded 0,1,2, but additive.genotypes was TRUE.]	FALSE
0.942824	LipidInositol.Metabolismmyo.inositol	polygenic_alzheimers_APOE_scaled	NA	0.00952101	0.0286233	NA	0.739449	linear	1886	NA	NA	NA	0.250566	0	[Warning: Genotype is not coded 0,1,2, but additive.genotypes was TRUE.]	FALSE
0.942824	X4.allylcatechol.sulfate	polygenic_alzheimers_APOE_scaled	NA	-0.0349036	0.105089	NA	0.739826	linear	1813	NA	NA	NA	0.24952	0	[Warning: Genotype is not coded 0,1,2, but additive.genotypes was TRUE.]	FALSE
0.942824	CarbohydrateAminosugar.Metabolismglucuronate	polygenic_alzheimers_APOE_scaled	NA	0.0117996	0.0355981	NA	0.740328	linear	1872	NA	NA	NA	0.249995	0	[Warning: Genotype is not coded 0,1,2, but additive.genotypes was TRUE.]	FALSE
0.942824	ONC3_O95379	polygenic_alzheimers_APOE_scaled	NA	-0.0384859	0.116131	NA	0.740542	linear	354	NA	NA	NA	0.259844	0	[Warning: Genotype is not coded 0,1,2, but additive.genotypes was TRUE.]	FALSE
0.942824	MET_P98082	polygenic_alzheimers_APOE_scaled	NA	-0.158612	0.479372	NA	0.74094	linear	354	NA	NA	NA	0.259844	0	[Warning: Genotype is not coded 0,1,2, but additive.genotypes was TRUE.]	FALSE
0.942824	ODA_Q7LG56	polygenic_alzheimers_APOE_scaled	NA	-0.0652744	0.197472	NA	0.741184	linear	354	NA	NA	NA	0.259844	0	[Warning: Genotype is not coded 0,1,2, but additive.genotypes was TRUE.]	FALSE
0.942824	Amino.AcidLeucine..Isoleucine.and.Valine.Metabolismethylmalonate	polygenic_alzheimers_APOE_scaled	NA	0.0153911	0.0467725	NA	0.742145	linear	1890	NA	NA	NA	0.250271	0	[Warning: Genotype is not coded 0,1,2, but additive.genotypes was TRUE.]	FALSE
0.942824	CAM_Q9BXJ1	polygenic_alzheimers_APOE_scaled	NA	0.12636	0.384384	NA	0.742556	linear	353	NA	NA	NA	0.259234	0	[Warning: Genotype is not coded 0,1,2, but additive.genotypes was TRUE.]	FALSE
0.942824	LipidPolyunsaturated.Fatty.Acid..n3.and.n6.docosahexaenoate..DHA..22.6n3.	polygenic_alzheimers_APOE_scaled	NA	-0.0134625	0.0409954	NA	0.742652	linear	1882	NA	NA	NA	0.250565	0	[Warning: Genotype is not coded 0,1,2, but additive.genotypes was TRUE.]	FALSE
0.942824	CVD3_Q92956	polygenic_alzheimers_APOE_scaled	NA	-0.0289388	0.0883283	NA	0.743219	linear	2692	NA	NA	NA	0.251224	0	[Warning: Genotype is not coded 0,1,2, but additive.genotypes was TRUE.]	FALSE
0.942824	LipidPhosphatidylserine..PS.1.stearoyl.2.oleoyl.GPS..18.0.18.1.	polygenic_alzheimers_APOE_scaled	NA	-0.0197588	0.0604733	NA	0.743906	linear	1819	NA	NA	NA	0.250798	0	[Warning: Genotype is not coded 0,1,2, but additive.genotypes was TRUE.]	FALSE
0.942824	NEU1_Q9ULL4	polygenic_alzheimers_APOE_scaled	NA	-0.0654056	0.200118	NA	0.74399	linear	354	NA	NA	NA	0.259844	0	[Warning: Genotype is not coded 0,1,2, but additive.genotypes was TRUE.]	FALSE
0.942824	Amino.AcidLysine.Metabolismlysine	polygenic_alzheimers_APOE_scaled	NA	0.0038477	0.0117927	NA	0.744251	linear	1891	NA	NA	NA	0.250132	0	[Warning: Genotype is not coded 0,1,2, but additive.genotypes was TRUE.]	FALSE
0.942824	CAM_P05154	polygenic_alzheimers_APOE_scaled	NA	0.0545781	0.167184	NA	0.744278	linear	353	NA	NA	NA	0.259234	0	[Warning: Genotype is not coded 0,1,2, but additive.genotypes was TRUE.]	FALSE
0.942824	POTASSIUM	polygenic_alzheimers_APOE_scaled	NA	0.00250089	0.00767101	NA	0.744435	linear	2826	NA	NA	NA	0.251101	0	[Warning: Genotype is not coded 0,1,2, but additive.genotypes was TRUE.]	FALSE
0.942824	Amino.AcidTryptophan.Metabolismthioproline	polygenic_alzheimers_APOE_scaled	NA	0.00667489	0.020499	NA	0.744748	linear	1891	NA	NA	NA	0.250764	0	[Warning: Genotype is not coded 0,1,2, but additive.genotypes was TRUE.]	FALSE
0.942824	NEX_P40198	polygenic_alzheimers_APOE_scaled	NA	0.0424646	0.130382	NA	0.744854	linear	354	NA	NA	NA	0.259844	0	[Warning: Genotype is not coded 0,1,2, but additive.genotypes was TRUE.]	FALSE
0.942824	XenobioticsXanthine.Metabolism3.methylxanthine	polygenic_alzheimers_APOE_scaled	NA	0.022797	0.0700836	NA	0.745006	linear	1755	NA	NA	NA	0.250157	0	[Warning: Genotype is not coded 0,1,2, but additive.genotypes was TRUE.]	FALSE
0.942824	CRE_P25685	polygenic_alzheimers_APOE_scaled	NA	-0.149386	0.459546	NA	0.745322	linear	354	NA	NA	NA	0.259844	0	[Warning: Genotype is not coded 0,1,2, but additive.genotypes was TRUE.]	FALSE
0.942824	IRE_O75475	polygenic_alzheimers_APOE_scaled	NA	-0.0847101	0.260654	NA	0.745385	linear	354	NA	NA	NA	0.259844	0	[Warning: Genotype is not coded 0,1,2, but additive.genotypes was TRUE.]	FALSE
0.942824	CAM_P12830	polygenic_alzheimers_APOE_scaled	NA	0.0528072	0.163332	NA	0.746654	linear	353	NA	NA	NA	0.259234	0	[Warning: Genotype is not coded 0,1,2, but additive.genotypes was TRUE.]	FALSE
0.942824	beta.citrylglutamate	polygenic_alzheimers_APOE_scaled	NA	-0.00951692	0.0294674	NA	0.746758	linear	1888	NA	NA	NA	0.25092	0	[Warning: Genotype is not coded 0,1,2, but additive.genotypes was TRUE.]	FALSE
0.942824	CVD3_P02452	polygenic_alzheimers_APOE_scaled	NA	0.0186049	0.0577568	NA	0.747383	linear	2692	NA	NA	NA	0.251224	0	[Warning: Genotype is not coded 0,1,2, but additive.genotypes was TRUE.]	FALSE
0.942824	LipidPhospholipid.Metabolism1.stearoyl.2.docosahexaenoyl.GPC..18.0.22.6.	polygenic_alzheimers_APOE_scaled	NA	0.00754306	0.0234402	NA	0.74764	linear	1889	NA	NA	NA	0.25103	0	[Warning: Genotype is not coded 0,1,2, but additive.genotypes was TRUE.]	FALSE
0.942824	CVD3_P05107	polygenic_alzheimers_APOE_scaled	NA	0.021688	0.0675761	NA	0.748279	linear	2692	NA	NA	NA	0.251224	0	[Warning: Genotype is not coded 0,1,2, but additive.genotypes was TRUE.]	FALSE
0.942824	LipidLong.Chain.Fatty.Acidnonadecanoate..19.0.	polygenic_alzheimers_APOE_scaled	NA	0.00873251	0.027219	NA	0.74838	linear	1872	NA	NA	NA	0.250314	0	[Warning: Genotype is not coded 0,1,2, but additive.genotypes was TRUE.]	FALSE
0.942824	LipidFatty.Acid..Branched.16.or.17..methylstearate..a19.0.or.i19.0.	polygenic_alzheimers_APOE_scaled	NA	0.0116107	0.0361988	NA	0.748437	linear	1883	NA	NA	NA	0.250141	0	[Warning: Genotype is not coded 0,1,2, but additive.genotypes was TRUE.]	FALSE
0.945511	ODA_P30838	polygenic_alzheimers_APOE_scaled	NA	-0.0768227	0.242058	NA	0.751152	linear	354	NA	NA	NA	0.259844	0	[Warning: Genotype is not coded 0,1,2, but additive.genotypes was TRUE.]	FALSE
0.945511	INF_P09238	polygenic_alzheimers_APOE_scaled	NA	-0.027868	0.0880006	NA	0.751512	linear	2694	NA	NA	NA	0.251254	0	[Warning: Genotype is not coded 0,1,2, but additive.genotypes was TRUE.]	FALSE
0.945816	MET_Q9BZR6	polygenic_alzheimers_APOE_scaled	NA	0.0345744	0.109427	NA	0.752225	linear	354	NA	NA	NA	0.259844	0	[Warning: Genotype is not coded 0,1,2, but additive.genotypes was TRUE.]	FALSE
0.945867	LYMPHOCYTES	polygenic_alzheimers_APOE_scaled	NA	0.0103557	0.0328685	NA	0.752737	linear	2817	NA	NA	NA	0.251179	0	[Warning: Genotype is not coded 0,1,2, but additive.genotypes was TRUE.]	FALSE
0.946175	LipidLysolipid1.adrenoyl.GPC..22.4..	polygenic_alzheimers_APOE_scaled	NA	-0.010668	0.0339776	NA	0.753577	linear	1880	NA	NA	NA	0.250789	0	[Warning: Genotype is not coded 0,1,2, but additive.genotypes was TRUE.]	FALSE
0.946175	LipidPhospholipid.Metabolism1.palmitoyl.2.linoleoyl.GPE..16.0.18.2.	polygenic_alzheimers_APOE_scaled	NA	-0.0133976	0.0427336	NA	0.753924	linear	1888	NA	NA	NA	0.250845	0	[Warning: Genotype is not coded 0,1,2, but additive.genotypes was TRUE.]	FALSE
0.947194	LipidMedium.Chain.Fatty.Acid.2.or.3..decenoate..10.1n7.or.n8.	polygenic_alzheimers_APOE_scaled	NA	-0.0124514	0.0399306	NA	0.755208	linear	1871	NA	NA	NA	0.250817	0	[Warning: Genotype is not coded 0,1,2, but additive.genotypes was TRUE.]	FALSE
0.947912	CAM_P14543	polygenic_alzheimers_APOE_scaled	NA	0.0601569	0.19459	NA	0.757397	linear	353	NA	NA	NA	0.259234	0	[Warning: Genotype is not coded 0,1,2, but additive.genotypes was TRUE.]	FALSE
0.947912	LipidFatty.Acid.Metabolism.Acyl.Carnitine.docosahexaenoylcarnitine..C22.6..	polygenic_alzheimers_APOE_scaled	NA	-0.0169512	0.0549826	NA	0.757892	linear	1623	NA	NA	NA	0.250895	0	[Warning: Genotype is not coded 0,1,2, but additive.genotypes was TRUE.]	FALSE
0.947912	CVD2_P47992	polygenic_alzheimers_APOE_scaled	NA	-0.0260568	0.0845915	NA	0.758082	linear	2691	NA	NA	NA	0.251261	0	[Warning: Genotype is not coded 0,1,2, but additive.genotypes was TRUE.]	FALSE
0.947912	CVD3_P15086	polygenic_alzheimers_APOE_scaled	NA	-0.0268562	0.0872583	NA	0.758275	linear	2692	NA	NA	NA	0.251224	0	[Warning: Genotype is not coded 0,1,2, but additive.genotypes was TRUE.]	FALSE
0.947912	Cofactors.and.VitaminsHemoglobin.and.Porphyrin.Metabolismbilirubin..Z.Z.	polygenic_alzheimers_APOE_scaled	NA	-0.00800736	0.0260488	NA	0.758574	linear	1893	NA	NA	NA	0.250294	0	[Warning: Genotype is not coded 0,1,2, but additive.genotypes was TRUE.]	FALSE
0.947912	IRE_O14867	polygenic_alzheimers_APOE_scaled	NA	-0.0775823	0.25273	NA	0.759046	linear	354	NA	NA	NA	0.259844	0	[Warning: Genotype is not coded 0,1,2, but additive.genotypes was TRUE.]	FALSE
0.947912	NEX_P55291	polygenic_alzheimers_APOE_scaled	NA	0.0856571	0.279955	NA	0.759814	linear	354	NA	NA	NA	0.259844	0	[Warning: Genotype is not coded 0,1,2, but additive.genotypes was TRUE.]	FALSE
0.947912	DEV_P63313	polygenic_alzheimers_APOE_scaled	NA	-0.0883339	0.288772	NA	0.759869	linear	354	NA	NA	NA	0.259844	0	[Warning: Genotype is not coded 0,1,2, but additive.genotypes was TRUE.]	FALSE
0.947912	Amino.AcidPhenylalanine.and.Tyrosine.Metabolismphenylacetylcarnitine	polygenic_alzheimers_APOE_scaled	NA	-0.022778	0.0749	NA	0.761083	linear	1573	NA	NA	NA	0.249131	0	[Warning: Genotype is not coded 0,1,2, but additive.genotypes was TRUE.]	FALSE
0.947912	DEV_Q9Y240	polygenic_alzheimers_APOE_scaled	NA	0.0521538	0.172463	NA	0.762524	linear	354	NA	NA	NA	0.259844	0	[Warning: Genotype is not coded 0,1,2, but additive.genotypes was TRUE.]	FALSE
0.947912	LipidSecondary.Bile.Acid.Metabolismglycolithocholate.sulfate.	polygenic_alzheimers_APOE_scaled	NA	-0.0181968	0.0603119	NA	0.762906	linear	1879	NA	NA	NA	0.25038	0	[Warning: Genotype is not coded 0,1,2, but additive.genotypes was TRUE.]	FALSE
0.947912	NEX_Q03393	polygenic_alzheimers_APOE_scaled	NA	0.0730498	0.243185	NA	0.764062	linear	354	NA	NA	NA	0.259844	0	[Warning: Genotype is not coded 0,1,2, but additive.genotypes was TRUE.]	FALSE
0.947912	LipidPlasmalogen1..1.enyl.palmitoyl..2.palmitoleoyl.GPC..P.16.0.16.1..	polygenic_alzheimers_APOE_scaled	NA	-0.00755481	0.0252624	NA	0.764932	linear	1859	NA	NA	NA	0.250243	0	[Warning: Genotype is not coded 0,1,2, but additive.genotypes was TRUE.]	FALSE
0.947912	MET_P35754	polygenic_alzheimers_APOE_scaled	NA	0.0330529	0.110538	NA	0.765105	linear	354	NA	NA	NA	0.259844	0	[Warning: Genotype is not coded 0,1,2, but additive.genotypes was TRUE.]	FALSE
0.947912	CRE_O00221	polygenic_alzheimers_APOE_scaled	NA	-0.0618562	0.207121	NA	0.765388	linear	354	NA	NA	NA	0.259844	0	[Warning: Genotype is not coded 0,1,2, but additive.genotypes was TRUE.]	FALSE
0.947912	IRE_Q9UQQ2	polygenic_alzheimers_APOE_scaled	NA	-0.137842	0.462405	NA	0.765808	linear	354	NA	NA	NA	0.259844	0	[Warning: Genotype is not coded 0,1,2, but additive.genotypes was TRUE.]	FALSE
0.947912	LipidSphingolipid.Metabolismsphingomyelin..d18.1.20.0..d16.1.22.0..	polygenic_alzheimers_APOE_scaled	NA	-0.00454325	0.0152866	NA	0.766343	linear	1904	NA	NA	NA	0.250309	0	[Warning: Genotype is not coded 0,1,2, but additive.genotypes was TRUE.]	FALSE
0.947912	ODA_P27797	polygenic_alzheimers_APOE_scaled	NA	0.0505047	0.170019	NA	0.766604	linear	354	NA	NA	NA	0.259844	0	[Warning: Genotype is not coded 0,1,2, but additive.genotypes was TRUE.]	FALSE
0.947912	LipidFatty.Acid..Monohydroxy9.hydroxystearate	polygenic_alzheimers_APOE_scaled	NA	0.0119873	0.0404484	NA	0.766988	linear	1849	NA	NA	NA	0.25088	0	[Warning: Genotype is not coded 0,1,2, but additive.genotypes was TRUE.]	FALSE
0.947912	CVD3_P00749	polygenic_alzheimers_APOE_scaled	NA	0.0212738	0.0721245	NA	0.768048	linear	2692	NA	NA	NA	0.251224	0	[Warning: Genotype is not coded 0,1,2, but additive.genotypes was TRUE.]	FALSE
0.947912	CVD3_P16284	polygenic_alzheimers_APOE_scaled	NA	-0.0434778	0.148	NA	0.768956	linear	2692	NA	NA	NA	0.251224	0	[Warning: Genotype is not coded 0,1,2, but additive.genotypes was TRUE.]	FALSE
0.947912	CAM_Q9Y5C1	polygenic_alzheimers_APOE_scaled	NA	0.0435574	0.148426	NA	0.769345	linear	353	NA	NA	NA	0.259234	0	[Warning: Genotype is not coded 0,1,2, but additive.genotypes was TRUE.]	FALSE
0.947912	INF_P06127	polygenic_alzheimers_APOE_scaled	NA	0.0145865	0.0497938	NA	0.769593	linear	2694	NA	NA	NA	0.251254	0	[Warning: Genotype is not coded 0,1,2, but additive.genotypes was TRUE.]	FALSE
0.947912	LDL_SIZE	polygenic_alzheimers_APOE_scaled	NA	0.0010489	0.00358979	NA	0.770169	linear	2239	NA	NA	NA	0.251364	0	[Warning: Genotype is not coded 0,1,2, but additive.genotypes was TRUE.]	FALSE
0.947912	LipidPhospholipid.Metabolismarachidonoylcholine	polygenic_alzheimers_APOE_scaled	NA	0.0174469	0.0598238	NA	0.770597	linear	1821	NA	NA	NA	0.250599	0	[Warning: Genotype is not coded 0,1,2, but additive.genotypes was TRUE.]	FALSE
0.947912	X..branched.chain..straight.chain..or.cyclopropyl.12.1.fatty.acid.	polygenic_alzheimers_APOE_scaled	NA	-0.0132267	0.0453792	NA	0.770725	linear	1888	NA	NA	NA	0.250425	0	[Warning: Genotype is not coded 0,1,2, but additive.genotypes was TRUE.]	FALSE
0.947912	CRE_P11274	polygenic_alzheimers_APOE_scaled	NA	-0.132311	0.454247	NA	0.771015	linear	354	NA	NA	NA	0.259844	0	[Warning: Genotype is not coded 0,1,2, but additive.genotypes was TRUE.]	FALSE
0.947912	FERRITIN	polygenic_alzheimers_APOE_scaled	NA	0.0301128	0.103508	NA	0.771132	linear	2823	NA	NA	NA	0.251048	0	[Warning: Genotype is not coded 0,1,2, but additive.genotypes was TRUE.]	FALSE
0.947912	MET_Q641Q3	polygenic_alzheimers_APOE_scaled	NA	0.0302641	0.104134	NA	0.771512	linear	354	NA	NA	NA	0.259844	0	[Warning: Genotype is not coded 0,1,2, but additive.genotypes was TRUE.]	FALSE
0.947912	NucleotidePurine.Metabolism...Hypo.Xanthine.Inosine.containingallantoin	polygenic_alzheimers_APOE_scaled	NA	-0.00504726	0.0173783	NA	0.771516	linear	1889	NA	NA	NA	0.250779	0	[Warning: Genotype is not coded 0,1,2, but additive.genotypes was TRUE.]	FALSE
0.947912	ODA_P25786	polygenic_alzheimers_APOE_scaled	NA	0.0743766	0.256142	NA	0.771705	linear	354	NA	NA	NA	0.259844	0	[Warning: Genotype is not coded 0,1,2, but additive.genotypes was TRUE.]	FALSE
0.947912	XenobioticsFood.Component.Plantcarotene.diol..1.	polygenic_alzheimers_APOE_scaled	NA	0.011105	0.0383628	NA	0.772252	linear	1860	NA	NA	NA	0.250695	0	[Warning: Genotype is not coded 0,1,2, but additive.genotypes was TRUE.]	FALSE
0.947912	MET_Q9Y5K6	polygenic_alzheimers_APOE_scaled	NA	0.146666	0.507236	NA	0.772642	linear	354	NA	NA	NA	0.259844	0	[Warning: Genotype is not coded 0,1,2, but additive.genotypes was TRUE.]	FALSE
0.947912	INF_P05112	polygenic_alzheimers_APOE_scaled	NA	-0.0290805	0.100681	NA	0.772727	linear	2694	NA	NA	NA	0.251254	0	[Warning: Genotype is not coded 0,1,2, but additive.genotypes was TRUE.]	FALSE
0.947912	ODA_Q02880	polygenic_alzheimers_APOE_scaled	NA	-0.0912338	0.315677	NA	0.772747	linear	354	NA	NA	NA	0.259844	0	[Warning: Genotype is not coded 0,1,2, but additive.genotypes was TRUE.]	FALSE
0.947912	INF_O43557	polygenic_alzheimers_APOE_scaled	NA	-0.0275956	0.0955604	NA	0.772775	linear	2694	NA	NA	NA	0.251254	0	[Warning: Genotype is not coded 0,1,2, but additive.genotypes was TRUE.]	FALSE
0.94856	CRE_O96013	polygenic_alzheimers_APOE_scaled	NA	-0.0931472	0.324795	NA	0.774447	linear	354	NA	NA	NA	0.259844	0	[Warning: Genotype is not coded 0,1,2, but additive.genotypes was TRUE.]	FALSE
0.94856	INF_O14788	polygenic_alzheimers_APOE_scaled	NA	-0.0259618	0.0905945	NA	0.774463	linear	2694	NA	NA	NA	0.251254	0	[Warning: Genotype is not coded 0,1,2, but additive.genotypes was TRUE.]	FALSE
0.94856	LipidLysolipid1.eicosapentaenoyl.GPC..20.5..	polygenic_alzheimers_APOE_scaled	NA	-0.0139774	0.0488527	NA	0.774823	linear	1889	NA	NA	NA	0.250428	0	[Warning: Genotype is not coded 0,1,2, but additive.genotypes was TRUE.]	FALSE
0.94856	ODA_O14713	polygenic_alzheimers_APOE_scaled	NA	-0.0538651	0.188463	NA	0.775193	linear	354	NA	NA	NA	0.259844	0	[Warning: Genotype is not coded 0,1,2, but additive.genotypes was TRUE.]	FALSE
0.948895	LipidPhospholipid.Metabolism1.palmitoyl.2.oleoyl.GPC..16.0.18.1.	polygenic_alzheimers_APOE_scaled	NA	-0.00402712	0.0141579	NA	0.776102	linear	1886	NA	NA	NA	0.250171	0	[Warning: Genotype is not coded 0,1,2, but additive.genotypes was TRUE.]	FALSE
0.948895	Amino.AcidLeucine..Isoleucine.and.Valine.Metabolismmethylsuccinate	polygenic_alzheimers_APOE_scaled	NA	-0.00816992	0.0288217	NA	0.776853	linear	1858	NA	NA	NA	0.250611	0	[Warning: Genotype is not coded 0,1,2, but additive.genotypes was TRUE.]	FALSE
0.948895	CVD3_Q03405	polygenic_alzheimers_APOE_scaled	NA	0.0164387	0.0580032	NA	0.776884	linear	2692	NA	NA	NA	0.251224	0	[Warning: Genotype is not coded 0,1,2, but additive.genotypes was TRUE.]	FALSE
0.949411	LipidLysolipid1.palmitoyl.GPI..16.0.	polygenic_alzheimers_APOE_scaled	NA	-0.0148893	0.052751	NA	0.77778	linear	1770	NA	NA	NA	0.250622	0	[Warning: Genotype is not coded 0,1,2, but additive.genotypes was TRUE.]	FALSE
0.949983	CVD2_Q16698	polygenic_alzheimers_APOE_scaled	NA	-0.0562951	0.20146	NA	0.779932	linear	2691	NA	NA	NA	0.251261	0	[Warning: Genotype is not coded 0,1,2, but additive.genotypes was TRUE.]	FALSE
0.949983	DEV_Q99538	polygenic_alzheimers_APOE_scaled	NA	0.0388579	0.138967	NA	0.779937	linear	354	NA	NA	NA	0.259844	0	[Warning: Genotype is not coded 0,1,2, but additive.genotypes was TRUE.]	FALSE
0.949983	LipidLysoplasmalogen1..1.enyl.palmitoyl..GPE..P.16.0..	polygenic_alzheimers_APOE_scaled	NA	-0.0102007	0.0365209	NA	0.780036	linear	1890	NA	NA	NA	0.250502	0	[Warning: Genotype is not coded 0,1,2, but additive.genotypes was TRUE.]	FALSE
0.949983	INF_P28325	polygenic_alzheimers_APOE_scaled	NA	-0.0178594	0.0639935	NA	0.780204	linear	2694	NA	NA	NA	0.251254	0	[Warning: Genotype is not coded 0,1,2, but additive.genotypes was TRUE.]	FALSE
0.949983	Amino.AcidGlutamate.Metabolismpyroglutamine.	polygenic_alzheimers_APOE_scaled	NA	0.0118415	0.0426151	NA	0.781143	linear	1882	NA	NA	NA	0.25097	0	[Warning: Genotype is not coded 0,1,2, but additive.genotypes was TRUE.]	FALSE
0.949983	CVD3_Q9H2A7	polygenic_alzheimers_APOE_scaled	NA	0.0140937	0.0508102	NA	0.78151	linear	2692	NA	NA	NA	0.251224	0	[Warning: Genotype is not coded 0,1,2, but additive.genotypes was TRUE.]	FALSE
0.949983	Amino.AcidMethionine..Cysteine..SAM.and.Taurine.MetabolismS.methylcysteine	polygenic_alzheimers_APOE_scaled	NA	0.013104	0.0473279	NA	0.781905	linear	1888	NA	NA	NA	0.250369	0	[Warning: Genotype is not coded 0,1,2, but additive.genotypes was TRUE.]	FALSE
0.949983	CarbohydrateFructose..Mannose.and.Galactose.Metabolismfructose	polygenic_alzheimers_APOE_scaled	NA	0.00904832	0.0327726	NA	0.782507	linear	1892	NA	NA	NA	0.251085	0	[Warning: Genotype is not coded 0,1,2, but additive.genotypes was TRUE.]	FALSE
0.949983	LipidLysolipid1.linoleoyl.GPG..18.2..	polygenic_alzheimers_APOE_scaled	NA	-0.00902479	0.0327155	NA	0.782689	linear	1843	NA	NA	NA	0.250175	0	[Warning: Genotype is not coded 0,1,2, but additive.genotypes was TRUE.]	FALSE
0.949983	CVD3_P33151	polygenic_alzheimers_APOE_scaled	NA	-0.0176269	0.0640728	NA	0.783255	linear	2692	NA	NA	NA	0.251224	0	[Warning: Genotype is not coded 0,1,2, but additive.genotypes was TRUE.]	FALSE
0.949983	ONC3_Q14241	polygenic_alzheimers_APOE_scaled	NA	0.0397733	0.144611	NA	0.783452	linear	354	NA	NA	NA	0.259844	0	[Warning: Genotype is not coded 0,1,2, but additive.genotypes was TRUE.]	FALSE
0.950458	Amino.AcidHistidine.Metabolismhydantoin.5.propionate	polygenic_alzheimers_APOE_scaled	NA	0.0119184	0.0435519	NA	0.784378	linear	1803	NA	NA	NA	0.250679	0	[Warning: Genotype is not coded 0,1,2, but additive.genotypes was TRUE.]	FALSE
0.950458	CVD3_P15090	polygenic_alzheimers_APOE_scaled	NA	0.0305402	0.111976	NA	0.785075	linear	2692	NA	NA	NA	0.251224	0	[Warning: Genotype is not coded 0,1,2, but additive.genotypes was TRUE.]	FALSE
0.950458	XenobioticsFood.Component.Plantsulfate.of.piperine.metabolite.C16H19NO3..2..	polygenic_alzheimers_APOE_scaled	NA	0.0167507	0.0617107	NA	0.786084	linear	1834	NA	NA	NA	0.250182	0	[Warning: Genotype is not coded 0,1,2, but additive.genotypes was TRUE.]	FALSE
0.950458	MET_P46379	polygenic_alzheimers_APOE_scaled	NA	0.0609516	0.224621	NA	0.786281	linear	354	NA	NA	NA	0.259844	0	[Warning: Genotype is not coded 0,1,2, but additive.genotypes was TRUE.]	FALSE
0.950458	XenobioticsBenzoate.Metabolismguaiacol.sulfate	polygenic_alzheimers_APOE_scaled	NA	0.0153944	0.0568563	NA	0.786605	linear	1886	NA	NA	NA	0.250695	0	[Warning: Genotype is not coded 0,1,2, but additive.genotypes was TRUE.]	FALSE
0.950458	ONC3_P30260	polygenic_alzheimers_APOE_scaled	NA	0.0806263	0.298141	NA	0.786991	linear	354	NA	NA	NA	0.259844	0	[Warning: Genotype is not coded 0,1,2, but additive.genotypes was TRUE.]	FALSE
0.950458	IRE_P34130	polygenic_alzheimers_APOE_scaled	NA	0.0475793	0.176081	NA	0.787157	linear	354	NA	NA	NA	0.259844	0	[Warning: Genotype is not coded 0,1,2, but additive.genotypes was TRUE.]	FALSE
0.950841	ONC2_P01298	polygenic_alzheimers_APOE_scaled	NA	0.0829526	0.308162	NA	0.787948	linear	354	NA	NA	NA	0.259844	0	[Warning: Genotype is not coded 0,1,2, but additive.genotypes was TRUE.]	FALSE
0.950888	MET_Q03403	polygenic_alzheimers_APOE_scaled	NA	-0.0504003	0.187698	NA	0.78846	linear	354	NA	NA	NA	0.259844	0	[Warning: Genotype is not coded 0,1,2, but additive.genotypes was TRUE.]	FALSE
0.951131	LipidPhospholipid.Metabolismphosphatidylcholine..18.0.20.2..20.0.18.2..	polygenic_alzheimers_APOE_scaled	NA	0.00536406	0.020243	NA	0.791051	linear	1890	NA	NA	NA	0.250802	0	[Warning: Genotype is not coded 0,1,2, but additive.genotypes was TRUE.]	FALSE
0.951131	ALAT..SGPT.	polygenic_alzheimers_APOE_scaled	NA	-0.0149168	0.0564089	NA	0.79146	linear	2826	NA	NA	NA	0.251101	0	[Warning: Genotype is not coded 0,1,2, but additive.genotypes was TRUE.]	FALSE
0.951131	LipidSphingolipid.Metabolismsphingomyelin..d18.1.24.1..d18.2.24.0..	polygenic_alzheimers_APOE_scaled	NA	0.00484004	0.0183105	NA	0.791554	linear	1883	NA	NA	NA	0.250806	0	[Warning: Genotype is not coded 0,1,2, but additive.genotypes was TRUE.]	FALSE
0.951131	CVD2_Q9UJM8	polygenic_alzheimers_APOE_scaled	NA	-0.0492567	0.186355	NA	0.791557	linear	2691	NA	NA	NA	0.251261	0	[Warning: Genotype is not coded 0,1,2, but additive.genotypes was TRUE.]	FALSE
0.951131	LipidLysolipid1.docosapentaenoyl.GPC..22.5n6..	polygenic_alzheimers_APOE_scaled	NA	0.0112883	0.0427198	NA	0.791624	linear	1836	NA	NA	NA	0.251361	0	[Warning: Genotype is not coded 0,1,2, but additive.genotypes was TRUE.]	FALSE
0.951131	MET_Q9UBU3	polygenic_alzheimers_APOE_scaled	NA	-0.0617059	0.233699	NA	0.791906	linear	354	NA	NA	NA	0.259844	0	[Warning: Genotype is not coded 0,1,2, but additive.genotypes was TRUE.]	FALSE
0.951131	LipidPhospholipid.Metabolism1.margaroyl.2.docosahexaenoyl.GPC..17.0.22.6..	polygenic_alzheimers_APOE_scaled	NA	0.00991512	0.0377033	NA	0.792598	linear	1818	NA	NA	NA	0.250807	0	[Warning: Genotype is not coded 0,1,2, but additive.genotypes was TRUE.]	FALSE
0.951131	NEX_P58417	polygenic_alzheimers_APOE_scaled	NA	0.0155391	0.0590935	NA	0.79274	linear	354	NA	NA	NA	0.259844	0	[Warning: Genotype is not coded 0,1,2, but additive.genotypes was TRUE.]	FALSE
0.951131	XenobioticsChemicalsuccinimide	polygenic_alzheimers_APOE_scaled	NA	0.00811838	0.0309209	NA	0.792925	linear	1806	NA	NA	NA	0.250611	0	[Warning: Genotype is not coded 0,1,2, but additive.genotypes was TRUE.]	FALSE
0.952356	Amino.AcidCreatine.Metabolismguanidinoacetate	polygenic_alzheimers_APOE_scaled	NA	-0.00751104	0.0288492	NA	0.794618	linear	1884	NA	NA	NA	0.250358	0	[Warning: Genotype is not coded 0,1,2, but additive.genotypes was TRUE.]	FALSE
0.952356	DPA	polygenic_alzheimers_APOE_scaled	NA	0.00394141	0.0151598	NA	0.794895	linear	2248	NA	NA	NA	0.251313	0	[Warning: Genotype is not coded 0,1,2, but additive.genotypes was TRUE.]	FALSE
0.952401	MET_P09417	polygenic_alzheimers_APOE_scaled	NA	-0.0601146	0.231659	NA	0.795407	linear	354	NA	NA	NA	0.259844	0	[Warning: Genotype is not coded 0,1,2, but additive.genotypes was TRUE.]	FALSE
0.952424	LipidLysolipid2.linoleoyl.GPC..18.2..	polygenic_alzheimers_APOE_scaled	NA	0.00780169	0.0302233	NA	0.796331	linear	1887	NA	NA	NA	0.250706	0	[Warning: Genotype is not coded 0,1,2, but additive.genotypes was TRUE.]	FALSE
0.952424	LipidLysoplasmalogen1..1.enyl.oleoyl..GPE..P.18.1..	polygenic_alzheimers_APOE_scaled	NA	-0.0112848	0.0437258	NA	0.796374	linear	1814	NA	NA	NA	0.249839	0	[Warning: Genotype is not coded 0,1,2, but additive.genotypes was TRUE.]	FALSE
0.953282	Amino.AcidLeucine..Isoleucine.and.Valine.Metabolismvaline	polygenic_alzheimers_APOE_scaled	NA	-0.0041232	0.0161276	NA	0.798241	linear	1871	NA	NA	NA	0.249933	0	[Warning: Genotype is not coded 0,1,2, but additive.genotypes was TRUE.]	FALSE
0.953282	LipidLong.Chain.Fatty.Acidmyristoleate..14.1n5.	polygenic_alzheimers_APOE_scaled	NA	0.0121461	0.0475231	NA	0.798302	linear	1885	NA	NA	NA	0.250404	0	[Warning: Genotype is not coded 0,1,2, but additive.genotypes was TRUE.]	FALSE
0.953282	INF_Q8NF90	polygenic_alzheimers_APOE_scaled	NA	-0.0110055	0.0432659	NA	0.79923	linear	2694	NA	NA	NA	0.251254	0	[Warning: Genotype is not coded 0,1,2, but additive.genotypes was TRUE.]	FALSE
0.953282	XenobioticsChemicalperfluorooctanoate..PFOA.	polygenic_alzheimers_APOE_scaled	NA	-0.0104226	0.0410029	NA	0.799376	linear	1884	NA	NA	NA	0.250217	0	[Warning: Genotype is not coded 0,1,2, but additive.genotypes was TRUE.]	FALSE
0.953282	ONC2_Q16790	polygenic_alzheimers_APOE_scaled	NA	-0.0467726	0.184414	NA	0.799933	linear	354	NA	NA	NA	0.259844	0	[Warning: Genotype is not coded 0,1,2, but additive.genotypes was TRUE.]	FALSE
0.953282	CVD3_Q99988	polygenic_alzheimers_APOE_scaled	NA	-0.016588	0.0656845	NA	0.800643	linear	2692	NA	NA	NA	0.251224	0	[Warning: Genotype is not coded 0,1,2, but additive.genotypes was TRUE.]	FALSE
0.953282	CAM_P24821	polygenic_alzheimers_APOE_scaled	NA	0.0505487	0.200072	NA	0.800687	linear	353	NA	NA	NA	0.259234	0	[Warning: Genotype is not coded 0,1,2, but additive.genotypes was TRUE.]	FALSE
0.953282	LipidPhospholipid.Metabolism1.palmitoyl.2.docosahexaenoyl.GPE..16.0.22.6..	polygenic_alzheimers_APOE_scaled	NA	-0.0104062	0.0412565	NA	0.80089	linear	1886	NA	NA	NA	0.250302	0	[Warning: Genotype is not coded 0,1,2, but additive.genotypes was TRUE.]	FALSE
0.954155	LipidFatty.Acid..Dicarboxylatedodecenedioate..C12.1.DC..	polygenic_alzheimers_APOE_scaled	NA	0.0147685	0.0589162	NA	0.802099	linear	1764	NA	NA	NA	0.250829	0	[Warning: Genotype is not coded 0,1,2, but additive.genotypes was TRUE.]	FALSE
0.954805	DEV_Q11128.P21217	polygenic_alzheimers_APOE_scaled	NA	0.0453352	0.181795	NA	0.803219	linear	354	NA	NA	NA	0.259844	0	[Warning: Genotype is not coded 0,1,2, but additive.genotypes was TRUE.]	FALSE
0.954805	CRE_Q9P0V8	polygenic_alzheimers_APOE_scaled	NA	0.0424583	0.171564	NA	0.804686	linear	354	NA	NA	NA	0.259844	0	[Warning: Genotype is not coded 0,1,2, but additive.genotypes was TRUE.]	FALSE
0.954805	DEV_O43291	polygenic_alzheimers_APOE_scaled	NA	-0.0357151	0.144575	NA	0.805027	linear	354	NA	NA	NA	0.259844	0	[Warning: Genotype is not coded 0,1,2, but additive.genotypes was TRUE.]	FALSE
0.954805	MET_P09467	polygenic_alzheimers_APOE_scaled	NA	-0.072694	0.295679	NA	0.805941	linear	354	NA	NA	NA	0.259844	0	[Warning: Genotype is not coded 0,1,2, but additive.genotypes was TRUE.]	FALSE
0.954805	LipidSecondary.Bile.Acid.Metabolismdeoxycholate	polygenic_alzheimers_APOE_scaled	NA	-0.0185247	0.0753968	NA	0.805947	linear	1716	NA	NA	NA	0.249457	0	[Warning: Genotype is not coded 0,1,2, but additive.genotypes was TRUE.]	FALSE
0.954805	LipidFatty.Acid..AminoN.acetyl.2.aminooctanoate.	polygenic_alzheimers_APOE_scaled	NA	0.0108768	0.0442813	NA	0.805996	linear	1885	NA	NA	NA	0.250658	0	[Warning: Genotype is not coded 0,1,2, but additive.genotypes was TRUE.]	FALSE
0.954805	NEU1_P53634	polygenic_alzheimers_APOE_scaled	NA	0.0422905	0.172097	NA	0.806032	linear	354	NA	NA	NA	0.259844	0	[Warning: Genotype is not coded 0,1,2, but additive.genotypes was TRUE.]	FALSE
0.954805	LipidPhospholipid.Metabolism1.palmitoyl.2.palmitoleoyl.GPC..16.0.16.1..	polygenic_alzheimers_APOE_scaled	NA	0.00893257	0.0364528	NA	0.806448	linear	1882	NA	NA	NA	0.250217	0	[Warning: Genotype is not coded 0,1,2, but additive.genotypes was TRUE.]	FALSE
0.955319	LipidFatty.Acid.Metabolism..also.BCAA.Metabolism.butyrylcarnitine..C4.	polygenic_alzheimers_APOE_scaled	NA	0.0113423	0.0465096	NA	0.807359	linear	1871	NA	NA	NA	0.250826	0	[Warning: Genotype is not coded 0,1,2, but additive.genotypes was TRUE.]	FALSE
0.955867	CRE_P47929	polygenic_alzheimers_APOE_scaled	NA	0.0338826	0.139545	NA	0.808298	linear	354	NA	NA	NA	0.259844	0	[Warning: Genotype is not coded 0,1,2, but additive.genotypes was TRUE.]	FALSE
0.955936	IRE_Q6ZUJ8	polygenic_alzheimers_APOE_scaled	NA	-0.061971	0.256542	NA	0.809262	linear	354	NA	NA	NA	0.259844	0	[Warning: Genotype is not coded 0,1,2, but additive.genotypes was TRUE.]	FALSE
0.955936	LipidFatty.Acid..Dicarboxylateeicosanedioate..C20.DC.	polygenic_alzheimers_APOE_scaled	NA	-0.0091638	0.0380495	NA	0.809706	linear	1884	NA	NA	NA	0.250362	0	[Warning: Genotype is not coded 0,1,2, but additive.genotypes was TRUE.]	FALSE
0.955936	Amino.AcidTryptophan.Metabolismindolelactate	polygenic_alzheimers_APOE_scaled	NA	0.00646356	0.0269034	NA	0.810162	linear	1882	NA	NA	NA	0.25018	0	[Warning: Genotype is not coded 0,1,2, but additive.genotypes was TRUE.]	FALSE
0.955936	LipidFatty.Acid.Metabolism.Acyl.Carnitine.cerotoylcarnitine..C26..	polygenic_alzheimers_APOE_scaled	NA	-0.00627595	0.0261408	NA	0.810292	linear	1886	NA	NA	NA	0.250131	0	[Warning: Genotype is not coded 0,1,2, but additive.genotypes was TRUE.]	FALSE
0.955936	NucleotidePurine.Metabolism...Hypo.Xanthine.Inosine.containingN1.methylinosine	polygenic_alzheimers_APOE_scaled	NA	-0.0056033	0.0234397	NA	0.811092	linear	1860	NA	NA	NA	0.250416	0	[Warning: Genotype is not coded 0,1,2, but additive.genotypes was TRUE.]	FALSE
0.955936	LipidDiacylglycerolstearoyl.arachidonoyl.glycerol..18.0.20.4...2..	polygenic_alzheimers_APOE_scaled	NA	-0.00907512	0.0379869	NA	0.811213	linear	1607	NA	NA	NA	0.251467	0	[Warning: Genotype is not coded 0,1,2, but additive.genotypes was TRUE.]	FALSE
0.956054	IRE_Q92844	polygenic_alzheimers_APOE_scaled	NA	0.0691691	0.290259	NA	0.811789	linear	354	NA	NA	NA	0.259844	0	[Warning: Genotype is not coded 0,1,2, but additive.genotypes was TRUE.]	FALSE
0.956208	LipidSphingolipid.Metabolismsphingomyelin..d18.1.17.0..d17.1.18.0..d19.1.16.0.	polygenic_alzheimers_APOE_scaled	NA	0.00481622	0.02029	NA	0.812396	linear	1887	NA	NA	NA	0.250955	0	[Warning: Genotype is not coded 0,1,2, but additive.genotypes was TRUE.]	FALSE
0.956687	LipidLysolipid1.dihomo.linoleoyl.GPC..20.2..	polygenic_alzheimers_APOE_scaled	NA	0.00781326	0.0332076	NA	0.814013	linear	1894	NA	NA	NA	0.250591	0	[Warning: Genotype is not coded 0,1,2, but additive.genotypes was TRUE.]	FALSE
0.956687	NEX_Q9H477	polygenic_alzheimers_APOE_scaled	NA	0.0424355	0.180694	NA	0.814467	linear	354	NA	NA	NA	0.259844	0	[Warning: Genotype is not coded 0,1,2, but additive.genotypes was TRUE.]	FALSE
0.956687	CVD2_P04179	polygenic_alzheimers_APOE_scaled	NA	0.0108631	0.046324	NA	0.814612	linear	2691	NA	NA	NA	0.251261	0	[Warning: Genotype is not coded 0,1,2, but additive.genotypes was TRUE.]	FALSE
0.956687	ONC3_O60542	polygenic_alzheimers_APOE_scaled	NA	0.0690729	0.294767	NA	0.814867	linear	354	NA	NA	NA	0.259844	0	[Warning: Genotype is not coded 0,1,2, but additive.genotypes was TRUE.]	FALSE
0.956687	LipidSteroidandrostenediol..3beta.17beta..disulfate..2.	polygenic_alzheimers_APOE_scaled	NA	0.0078939	0.0337815	NA	0.815262	linear	1896	NA	NA	NA	0.250758	0	[Warning: Genotype is not coded 0,1,2, but additive.genotypes was TRUE.]	FALSE
0.956687	CVD3_P16581	polygenic_alzheimers_APOE_scaled	NA	-0.0191576	0.0823322	NA	0.816022	linear	2692	NA	NA	NA	0.251224	0	[Warning: Genotype is not coded 0,1,2, but additive.genotypes was TRUE.]	FALSE
0.956687	LipidPhospholipid.Metabolism1.linoleoyl.2.docosahexaenoyl.GPC..18.2.22.6..	polygenic_alzheimers_APOE_scaled	NA	-0.00640447	0.0275593	NA	0.816261	linear	1892	NA	NA	NA	0.250306	0	[Warning: Genotype is not coded 0,1,2, but additive.genotypes was TRUE.]	FALSE
0.956687	LipidSteroidandrostenediol..3alpha..17alpha..monosulfate..3.	polygenic_alzheimers_APOE_scaled	NA	-0.0103708	0.0447144	NA	0.816615	linear	1873	NA	NA	NA	0.250677	0	[Warning: Genotype is not coded 0,1,2, but additive.genotypes was TRUE.]	FALSE
0.957008	INF_P01138	polygenic_alzheimers_APOE_scaled	NA	-0.010454	0.0453016	NA	0.817515	linear	2694	NA	NA	NA	0.251254	0	[Warning: Genotype is not coded 0,1,2, but additive.genotypes was TRUE.]	FALSE
0.957008	INF_P14210	polygenic_alzheimers_APOE_scaled	NA	0.0131224	0.0573119	NA	0.818914	linear	2694	NA	NA	NA	0.251254	0	[Warning: Genotype is not coded 0,1,2, but additive.genotypes was TRUE.]	FALSE
0.957008	LipidPhospholipid.Metabolism1.2.dipalmitoyl.GPC..16.0.16.0.	polygenic_alzheimers_APOE_scaled	NA	0.00306352	0.0134294	NA	0.819577	linear	1873	NA	NA	NA	0.250607	0	[Warning: Genotype is not coded 0,1,2, but additive.genotypes was TRUE.]	FALSE
0.957008	LipidLysolipid1.oleoyl.GPI..18.1.	polygenic_alzheimers_APOE_scaled	NA	0.0105395	0.046206	NA	0.819595	linear	1846	NA	NA	NA	0.25025	0	[Warning: Genotype is not coded 0,1,2, but additive.genotypes was TRUE.]	FALSE
0.957008	LipidLysolipid2.arachidonoyl.GPE..20.4..	polygenic_alzheimers_APOE_scaled	NA	0.0076551	0.0336138	NA	0.819877	linear	1786	NA	NA	NA	0.251388	0	[Warning: Genotype is not coded 0,1,2, but additive.genotypes was TRUE.]	FALSE
0.957008	LipidSteroid5alpha.androstan.3alpha.17beta.diol.monosulfate..1.	polygenic_alzheimers_APOE_scaled	NA	0.0132368	0.0583644	NA	0.820608	linear	1816	NA	NA	NA	0.249159	0	[Warning: Genotype is not coded 0,1,2, but additive.genotypes was TRUE.]	FALSE
0.957008	IRE_O95786	polygenic_alzheimers_APOE_scaled	NA	-0.0486419	0.215245	NA	0.821348	linear	354	NA	NA	NA	0.259844	0	[Warning: Genotype is not coded 0,1,2, but additive.genotypes was TRUE.]	FALSE
0.957008	Amino.AcidHistidine.Metabolism1.methyl.5.imidazoleacetate	polygenic_alzheimers_APOE_scaled	NA	0.0148293	0.0658111	NA	0.821746	linear	1887	NA	NA	NA	0.250094	0	[Warning: Genotype is not coded 0,1,2, but additive.genotypes was TRUE.]	FALSE
0.957008	NEX_Q16864	polygenic_alzheimers_APOE_scaled	NA	-0.0553182	0.246117	NA	0.822296	linear	354	NA	NA	NA	0.259844	0	[Warning: Genotype is not coded 0,1,2, but additive.genotypes was TRUE.]	FALSE
0.957008	MET_Q06418	polygenic_alzheimers_APOE_scaled	NA	0.0260323	0.115913	NA	0.822435	linear	353	NA	NA	NA	0.25995	0	[Warning: Genotype is not coded 0,1,2, but additive.genotypes was TRUE.]	FALSE
0.957008	MET_Q02790	polygenic_alzheimers_APOE_scaled	NA	-0.0572021	0.254728	NA	0.822453	linear	354	NA	NA	NA	0.259844	0	[Warning: Genotype is not coded 0,1,2, but additive.genotypes was TRUE.]	FALSE
0.957008	Amino.AcidMethionine..Cysteine..SAM.and.Taurine.MetabolismS.adenosylhomocysteine..SAH.	polygenic_alzheimers_APOE_scaled	NA	0.0057843	0.0257967	NA	0.822607	linear	1754	NA	NA	NA	0.250123	0	[Warning: Genotype is not coded 0,1,2, but additive.genotypes was TRUE.]	FALSE
0.957127	UREA.NITROGEN	polygenic_alzheimers_APOE_scaled	NA	-0.00685025	0.0306541	NA	0.823187	linear	2825	NA	NA	NA	0.251092	0	[Warning: Genotype is not coded 0,1,2, but additive.genotypes was TRUE.]	FALSE
0.957446	LipidSteroidandrosterone.sulfate	polygenic_alzheimers_APOE_scaled	NA	-0.0106013	0.0477263	NA	0.824238	linear	1885	NA	NA	NA	0.250755	0	[Warning: Genotype is not coded 0,1,2, but additive.genotypes was TRUE.]	FALSE
0.957446	XenobioticsDrugsalicylate	polygenic_alzheimers_APOE_scaled	NA	-0.0332505	0.150164	NA	0.824784	linear	1841	NA	NA	NA	0.250288	0	[Warning: Genotype is not coded 0,1,2, but additive.genotypes was TRUE.]	FALSE
0.957446	ODA_P61244	polygenic_alzheimers_APOE_scaled	NA	-0.0735399	0.332119	NA	0.824891	linear	354	NA	NA	NA	0.259844	0	[Warning: Genotype is not coded 0,1,2, but additive.genotypes was TRUE.]	FALSE
0.958011	MET_Q8WX77	polygenic_alzheimers_APOE_scaled	NA	0.0286256	0.130093	NA	0.82597	linear	354	NA	NA	NA	0.259844	0	[Warning: Genotype is not coded 0,1,2, but additive.genotypes was TRUE.]	FALSE
0.958011	LipidSteroid5alpha.androstan.3beta.17beta.diol.monosulfate..2.	polygenic_alzheimers_APOE_scaled	NA	-0.0123179	0.0561907	NA	0.826508	linear	1717	NA	NA	NA	0.249949	0	[Warning: Genotype is not coded 0,1,2, but additive.genotypes was TRUE.]	FALSE
0.958011	NEX_P48357	polygenic_alzheimers_APOE_scaled	NA	0.0306096	0.140733	NA	0.827946	linear	354	NA	NA	NA	0.259844	0	[Warning: Genotype is not coded 0,1,2, but additive.genotypes was TRUE.]	FALSE
0.958011	Amino.AcidPolyamine.Metabolism4.acetamidobutanoate	polygenic_alzheimers_APOE_scaled	NA	0.00511733	0.0235582	NA	0.828059	linear	1886	NA	NA	NA	0.250809	0	[Warning: Genotype is not coded 0,1,2, but additive.genotypes was TRUE.]	FALSE
0.958011	NEX_Q14956	polygenic_alzheimers_APOE_scaled	NA	-0.0198477	0.0918419	NA	0.829031	linear	354	NA	NA	NA	0.259844	0	[Warning: Genotype is not coded 0,1,2, but additive.genotypes was TRUE.]	FALSE
0.958011	LipidPhospholipid.Metabolism1.stearoyl.2.oleoyl.GPE..18.0.18.1.	polygenic_alzheimers_APOE_scaled	NA	0.00888194	0.0411709	NA	0.829219	linear	1882	NA	NA	NA	0.250456	0	[Warning: Genotype is not coded 0,1,2, but additive.genotypes was TRUE.]	FALSE
0.958011	LipidSphingolipid.Metabolismsphingomyelin..d18.1.21.0..d17.1.22.0..d16.1.23.0..	polygenic_alzheimers_APOE_scaled	NA	-0.00577845	0.0268345	NA	0.829529	linear	1871	NA	NA	NA	0.250463	0	[Warning: Genotype is not coded 0,1,2, but additive.genotypes was TRUE.]	FALSE
0.958011	ONC2_P06731	polygenic_alzheimers_APOE_scaled	NA	0.0518739	0.241003	NA	0.829706	linear	354	NA	NA	NA	0.259844	0	[Warning: Genotype is not coded 0,1,2, but additive.genotypes was TRUE.]	FALSE
0.958011	MET_P22466	polygenic_alzheimers_APOE_scaled	NA	0.0550825	0.256483	NA	0.83008	linear	354	NA	NA	NA	0.259844	0	[Warning: Genotype is not coded 0,1,2, but additive.genotypes was TRUE.]	FALSE
0.958011	XenobioticsChemicalperfluorooctanesulfonate..PFOS.	polygenic_alzheimers_APOE_scaled	NA	0.0115622	0.0540147	NA	0.830527	linear	1866	NA	NA	NA	0.249909	0	[Warning: Genotype is not coded 0,1,2, but additive.genotypes was TRUE.]	FALSE
0.958011	Amino.AcidPhenylalanine.and.Tyrosine.Metabolismphenylacetylglutamine	polygenic_alzheimers_APOE_scaled	NA	0.0100985	0.0474584	NA	0.831516	linear	1877	NA	NA	NA	0.250813	0	[Warning: Genotype is not coded 0,1,2, but additive.genotypes was TRUE.]	FALSE
0.958011	NEX_Q96RJ3	polygenic_alzheimers_APOE_scaled	NA	0.0238345	0.11223	NA	0.831942	linear	354	NA	NA	NA	0.259844	0	[Warning: Genotype is not coded 0,1,2, but additive.genotypes was TRUE.]	FALSE
0.958011	ONC2_P10144	polygenic_alzheimers_APOE_scaled	NA	-0.0384773	0.182016	NA	0.832703	linear	354	NA	NA	NA	0.259844	0	[Warning: Genotype is not coded 0,1,2, but additive.genotypes was TRUE.]	FALSE
0.958011	LipidPlasmalogen1..1.enyl.palmitoyl..2.linoleoyl.GPE..P.16.0.18.2..	polygenic_alzheimers_APOE_scaled	NA	-0.00631509	0.0298923	NA	0.832706	linear	1891	NA	NA	NA	0.250382	0	[Warning: Genotype is not coded 0,1,2, but additive.genotypes was TRUE.]	FALSE
0.958011	MET_Q9BYZ8	polygenic_alzheimers_APOE_scaled	NA	-0.0452808	0.21476	NA	0.833134	linear	354	NA	NA	NA	0.259844	0	[Warning: Genotype is not coded 0,1,2, but additive.genotypes was TRUE.]	FALSE
0.958011	CVD3_Q9NQ76	polygenic_alzheimers_APOE_scaled	NA	0.013909	0.0660545	NA	0.83324	linear	2692	NA	NA	NA	0.251224	0	[Warning: Genotype is not coded 0,1,2, but additive.genotypes was TRUE.]	FALSE
0.958011	ONC2_Q14512	polygenic_alzheimers_APOE_scaled	NA	-0.0193349	0.0919995	NA	0.833664	linear	354	NA	NA	NA	0.259844	0	[Warning: Genotype is not coded 0,1,2, but additive.genotypes was TRUE.]	FALSE
0.958011	LipidPhospholipid.Metabolism1.palmitoyl.2.linoleoyl.GPC..16.0.18.2.	polygenic_alzheimers_APOE_scaled	NA	-0.00219472	0.0104686	NA	0.833966	linear	1878	NA	NA	NA	0.25049	0	[Warning: Genotype is not coded 0,1,2, but additive.genotypes was TRUE.]	FALSE
0.958794	DEV_Q14112	polygenic_alzheimers_APOE_scaled	NA	0.0378344	0.18198	NA	0.835426	linear	354	NA	NA	NA	0.259844	0	[Warning: Genotype is not coded 0,1,2, but additive.genotypes was TRUE.]	FALSE
0.958794	CVD2_P04792	polygenic_alzheimers_APOE_scaled	NA	0.0119248	0.0575961	NA	0.835992	linear	2691	NA	NA	NA	0.251261	0	[Warning: Genotype is not coded 0,1,2, but additive.genotypes was TRUE.]	FALSE
0.958794	LipidSteroidandro.steroid.monosulfate.C19H28O6S..1..	polygenic_alzheimers_APOE_scaled	NA	0.0114556	0.0553568	NA	0.83608	linear	1808	NA	NA	NA	0.250508	0	[Warning: Genotype is not coded 0,1,2, but additive.genotypes was TRUE.]	FALSE
0.959595	NEX_P40933	polygenic_alzheimers_APOE_scaled	NA	-0.0200688	0.0978256	NA	0.837577	linear	354	NA	NA	NA	0.259844	0	[Warning: Genotype is not coded 0,1,2, but additive.genotypes was TRUE.]	FALSE
0.959595	DEV_P07237	polygenic_alzheimers_APOE_scaled	NA	0.0381596	0.186193	NA	0.837734	linear	354	NA	NA	NA	0.259844	0	[Warning: Genotype is not coded 0,1,2, but additive.genotypes was TRUE.]	FALSE
0.959596	CAM_Q06141	polygenic_alzheimers_APOE_scaled	NA	0.0194609	0.095343	NA	0.838384	linear	353	NA	NA	NA	0.259234	0	[Warning: Genotype is not coded 0,1,2, but additive.genotypes was TRUE.]	FALSE
0.959596	CAM_P22749	polygenic_alzheimers_APOE_scaled	NA	0.0402109	0.197792	NA	0.839022	linear	353	NA	NA	NA	0.259234	0	[Warning: Genotype is not coded 0,1,2, but additive.genotypes was TRUE.]	FALSE
0.959596	NucleotidePyrimidine.Metabolism..Uracil.containingN.acetyl.beta.alanine	polygenic_alzheimers_APOE_scaled	NA	-0.00427765	0.021126	NA	0.839561	linear	1887	NA	NA	NA	0.250497	0	[Warning: Genotype is not coded 0,1,2, but additive.genotypes was TRUE.]	FALSE
0.959596	ONC3_O43524	polygenic_alzheimers_APOE_scaled	NA	0.0693467	0.342455	NA	0.839646	linear	354	NA	NA	NA	0.259844	0	[Warning: Genotype is not coded 0,1,2, but additive.genotypes was TRUE.]	FALSE
0.959872	EnergyOxidative.Phosphorylationphosphate	polygenic_alzheimers_APOE_scaled	NA	0.00359391	0.0178475	NA	0.840433	linear	1875	NA	NA	NA	0.250573	0	[Warning: Genotype is not coded 0,1,2, but additive.genotypes was TRUE.]	FALSE
0.959872	NEU1_P08473	polygenic_alzheimers_APOE_scaled	NA	0.0512999	0.256721	NA	0.841733	linear	354	NA	NA	NA	0.259844	0	[Warning: Genotype is not coded 0,1,2, but additive.genotypes was TRUE.]	FALSE
0.959872	CRE_O43752	polygenic_alzheimers_APOE_scaled	NA	-0.0752913	0.377502	NA	0.842031	linear	354	NA	NA	NA	0.259844	0	[Warning: Genotype is not coded 0,1,2, but additive.genotypes was TRUE.]	FALSE
0.959872	CVD3_P16109	polygenic_alzheimers_APOE_scaled	NA	-0.0287841	0.144893	NA	0.842545	linear	2692	NA	NA	NA	0.251224	0	[Warning: Genotype is not coded 0,1,2, but additive.genotypes was TRUE.]	FALSE
0.959872	LipidFatty.Acid..Dicarboxylatesebacate..C10.DC.	polygenic_alzheimers_APOE_scaled	NA	0.0102407	0.0515964	NA	0.842697	linear	1633	NA	NA	NA	0.251627	0	[Warning: Genotype is not coded 0,1,2, but additive.genotypes was TRUE.]	FALSE
0.959872	INF_Q9NSA1	polygenic_alzheimers_APOE_scaled	NA	-0.0331834	0.167265	NA	0.842756	linear	2694	NA	NA	NA	0.251254	0	[Warning: Genotype is not coded 0,1,2, but additive.genotypes was TRUE.]	FALSE
0.960924	ONC2_O75144	polygenic_alzheimers_APOE_scaled	NA	0.0200688	0.102015	NA	0.844159	linear	354	NA	NA	NA	0.259844	0	[Warning: Genotype is not coded 0,1,2, but additive.genotypes was TRUE.]	FALSE
0.961696	MET_P00352	polygenic_alzheimers_APOE_scaled	NA	0.0401334	0.205553	NA	0.845315	linear	354	NA	NA	NA	0.259844	0	[Warning: Genotype is not coded 0,1,2, but additive.genotypes was TRUE.]	FALSE
0.96217	NucleotidePurine.Metabolism..Guanine.containing7.methylguanine	polygenic_alzheimers_APOE_scaled	NA	0.00285848	0.0147358	NA	0.846211	linear	1877	NA	NA	NA	0.250509	0	[Warning: Genotype is not coded 0,1,2, but additive.genotypes was TRUE.]	FALSE
0.962262	LipidLysolipid1.docosahexaenoyl.GPC..22.6..	polygenic_alzheimers_APOE_scaled	NA	-0.00700303	0.036236	NA	0.846775	linear	1893	NA	NA	NA	0.250419	0	[Warning: Genotype is not coded 0,1,2, but additive.genotypes was TRUE.]	FALSE
0.962262	INF_P22301	polygenic_alzheimers_APOE_scaled	NA	0.0171158	0.0892186	NA	0.847881	linear	2694	NA	NA	NA	0.251254	0	[Warning: Genotype is not coded 0,1,2, but additive.genotypes was TRUE.]	FALSE
0.962262	CRE_P30041	polygenic_alzheimers_APOE_scaled	NA	-0.0367872	0.192376	NA	0.848461	linear	354	NA	NA	NA	0.259844	0	[Warning: Genotype is not coded 0,1,2, but additive.genotypes was TRUE.]	FALSE
0.962262	MET_Q9UHL4	polygenic_alzheimers_APOE_scaled	NA	0.0325872	0.171236	NA	0.849181	linear	354	NA	NA	NA	0.259844	0	[Warning: Genotype is not coded 0,1,2, but additive.genotypes was TRUE.]	FALSE
0.962262	LipidLysolipid1.eicosenoyl.GPC..20.1..	polygenic_alzheimers_APOE_scaled	NA	0.0062498	0.0328741	NA	0.849241	linear	1886	NA	NA	NA	0.250359	0	[Warning: Genotype is not coded 0,1,2, but additive.genotypes was TRUE.]	FALSE
0.962262	LipidFatty.Acid..Dicarboxylatebranched.chain.14.0.dicarboxylic.acid..	polygenic_alzheimers_APOE_scaled	NA	-0.013757	0.0725559	NA	0.84964	linear	1815	NA	NA	NA	0.250211	0	[Warning: Genotype is not coded 0,1,2, but additive.genotypes was TRUE.]	FALSE
0.962262	CVD3_P07339	polygenic_alzheimers_APOE_scaled	NA	-0.0117186	0.0618112	NA	0.849647	linear	2692	NA	NA	NA	0.251224	0	[Warning: Genotype is not coded 0,1,2, but additive.genotypes was TRUE.]	FALSE
0.968099	DEV_Q9NZV1	polygenic_alzheimers_APOE_scaled	NA	0.0187719	0.103158	NA	0.855711	linear	354	NA	NA	NA	0.259844	0	[Warning: Genotype is not coded 0,1,2, but additive.genotypes was TRUE.]	FALSE
0.968099	MONOCYTES.ABSOLUTE	polygenic_alzheimers_APOE_scaled	NA	0.00221027	0.0121839	NA	0.85606	linear	2817	NA	NA	NA	0.251179	0	[Warning: Genotype is not coded 0,1,2, but additive.genotypes was TRUE.]	FALSE
0.968099	MET_P20711	polygenic_alzheimers_APOE_scaled	NA	-0.0384425	0.212051	NA	0.856247	linear	354	NA	NA	NA	0.259844	0	[Warning: Genotype is not coded 0,1,2, but additive.genotypes was TRUE.]	FALSE
0.969101	NucleotidePurine.Metabolism...Hypo.Xanthine.Inosine.containingurate	polygenic_alzheimers_APOE_scaled	NA	-0.0030518	0.0170078	NA	0.857616	linear	1892	NA	NA	NA	0.250666	0	[Warning: Genotype is not coded 0,1,2, but additive.genotypes was TRUE.]	FALSE
0.970781	CRE_P01275	polygenic_alzheimers_APOE_scaled	NA	-0.0363379	0.20526	NA	0.859586	linear	354	NA	NA	NA	0.259844	0	[Warning: Genotype is not coded 0,1,2, but additive.genotypes was TRUE.]	FALSE
0.970787	CAM_P55774	polygenic_alzheimers_APOE_scaled	NA	0.0548142	0.311049	NA	0.860222	linear	353	NA	NA	NA	0.259234	0	[Warning: Genotype is not coded 0,1,2, but additive.genotypes was TRUE.]	FALSE
0.970787	Amino.AcidMethionine..Cysteine..SAM.and.Taurine.MetabolismN.acetylmethionine	polygenic_alzheimers_APOE_scaled	NA	-0.0044197	0.0251565	NA	0.860558	linear	1892	NA	NA	NA	0.250503	0	[Warning: Genotype is not coded 0,1,2, but additive.genotypes was TRUE.]	FALSE
0.973546	CVD2_P07204	polygenic_alzheimers_APOE_scaled	NA	-0.00878542	0.0510926	NA	0.863489	linear	2691	NA	NA	NA	0.251261	0	[Warning: Genotype is not coded 0,1,2, but additive.genotypes was TRUE.]	FALSE
0.974323	XenobioticsFood.Component.Plantsulfate.of.piperine.metabolite.C16H19NO3..3..	polygenic_alzheimers_APOE_scaled	NA	0.0107458	0.0630378	NA	0.864663	linear	1800	NA	NA	NA	0.249877	0	[Warning: Genotype is not coded 0,1,2, but additive.genotypes was TRUE.]	FALSE
0.974472	LipidFatty.Acid..Dicarboxylateoctadecadienedioate..C18.2.DC..	polygenic_alzheimers_APOE_scaled	NA	-0.0129024	0.0761787	NA	0.865524	linear	1899	NA	NA	NA	0.250662	0	[Warning: Genotype is not coded 0,1,2, but additive.genotypes was TRUE.]	FALSE
0.974472	MET_Q16820	polygenic_alzheimers_APOE_scaled	NA	0.0625064	0.370908	NA	0.866271	linear	354	NA	NA	NA	0.259844	0	[Warning: Genotype is not coded 0,1,2, but additive.genotypes was TRUE.]	FALSE
0.974472	LipidPhospholipid.Metabolism1.pentadecanoyl.2.docosahexaenoyl.GPC..15.0.22.6..	polygenic_alzheimers_APOE_scaled	NA	-0.00558408	0.0331627	NA	0.866299	linear	1884	NA	NA	NA	0.250517	0	[Warning: Genotype is not coded 0,1,2, but additive.genotypes was TRUE.]	FALSE
0.974472	IRE_Q96P31	polygenic_alzheimers_APOE_scaled	NA	-0.0176579	0.105151	NA	0.866737	linear	354	NA	NA	NA	0.259844	0	[Warning: Genotype is not coded 0,1,2, but additive.genotypes was TRUE.]	FALSE
0.974657	LipidPhospholipid.Metabolism1.palmitoyl.2.arachidonoyl.GPE..16.0.20.4..	polygenic_alzheimers_APOE_scaled	NA	0.00588742	0.0352535	NA	0.867386	linear	1888	NA	NA	NA	0.25093	0	[Warning: Genotype is not coded 0,1,2, but additive.genotypes was TRUE.]	FALSE
0.976644	CVD2_P01241	polygenic_alzheimers_APOE_scaled	NA	-0.0423962	0.259008	NA	0.86999	linear	2691	NA	NA	NA	0.251261	0	[Warning: Genotype is not coded 0,1,2, but additive.genotypes was TRUE.]	FALSE
0.976644	ODA_O75787	polygenic_alzheimers_APOE_scaled	NA	-0.0136611	0.0834938	NA	0.870128	linear	354	NA	NA	NA	0.259844	0	[Warning: Genotype is not coded 0,1,2, but additive.genotypes was TRUE.]	FALSE
0.976772	DEV_Q9NQ38	polygenic_alzheimers_APOE_scaled	NA	-0.0138226	0.0848773	NA	0.870728	linear	354	NA	NA	NA	0.259844	0	[Warning: Genotype is not coded 0,1,2, but additive.genotypes was TRUE.]	FALSE
0.977715	SODIUM	polygenic_alzheimers_APOE_scaled	NA	0.000312849	0.0019486	NA	0.872459	linear	2826	NA	NA	NA	0.251101	0	[Warning: Genotype is not coded 0,1,2, but additive.genotypes was TRUE.]	FALSE
0.977715	LipidFatty.Acid..Dicarboxylateoctadecenedioate..C18.1.DC..	polygenic_alzheimers_APOE_scaled	NA	-0.00629958	0.0392616	NA	0.872543	linear	1898	NA	NA	NA	0.249964	0	[Warning: Genotype is not coded 0,1,2, but additive.genotypes was TRUE.]	FALSE
0.97894	INF_Q14116	polygenic_alzheimers_APOE_scaled	NA	-0.0125138	0.0792069	NA	0.874477	linear	2694	NA	NA	NA	0.251254	0	[Warning: Genotype is not coded 0,1,2, but additive.genotypes was TRUE.]	FALSE
0.97894	IRE_Q04759	polygenic_alzheimers_APOE_scaled	NA	-0.0329939	0.209643	NA	0.875036	linear	354	NA	NA	NA	0.259844	0	[Warning: Genotype is not coded 0,1,2, but additive.genotypes was TRUE.]	FALSE
0.97894	CVD2_Q9Y6K9	polygenic_alzheimers_APOE_scaled	NA	-0.0258491	0.165752	NA	0.876084	linear	2691	NA	NA	NA	0.251261	0	[Warning: Genotype is not coded 0,1,2, but additive.genotypes was TRUE.]	FALSE
0.97894	XenobioticsDrughydroquinone.sulfate	polygenic_alzheimers_APOE_scaled	NA	-0.011587	0.0746043	NA	0.876594	linear	1644	NA	NA	NA	0.250113	0	[Warning: Genotype is not coded 0,1,2, but additive.genotypes was TRUE.]	FALSE
0.97894	LipidPrimary.Bile.Acid.Metabolismglyco.beta.muricholate..	polygenic_alzheimers_APOE_scaled	NA	-0.0135059	0.0871331	NA	0.876839	linear	1569	NA	NA	NA	0.250345	0	[Warning: Genotype is not coded 0,1,2, but additive.genotypes was TRUE.]	FALSE
0.97894	INF_P03956	polygenic_alzheimers_APOE_scaled	NA	0.0232959	0.151178	NA	0.877546	linear	2694	NA	NA	NA	0.251254	0	[Warning: Genotype is not coded 0,1,2, but additive.genotypes was TRUE.]	FALSE
0.97894	CVD2_Q9NSA1	polygenic_alzheimers_APOE_scaled	NA	-0.0298821	0.194155	NA	0.877694	linear	2691	NA	NA	NA	0.251261	0	[Warning: Genotype is not coded 0,1,2, but additive.genotypes was TRUE.]	FALSE
0.97894	INF_P00813	polygenic_alzheimers_APOE_scaled	NA	0.00922639	0.060111	NA	0.878024	linear	2694	NA	NA	NA	0.251254	0	[Warning: Genotype is not coded 0,1,2, but additive.genotypes was TRUE.]	FALSE
0.97894	CVD3_P30530	polygenic_alzheimers_APOE_scaled	NA	-0.00896679	0.0584331	NA	0.878052	linear	2692	NA	NA	NA	0.251224	0	[Warning: Genotype is not coded 0,1,2, but additive.genotypes was TRUE.]	FALSE
0.97894	Amino.AcidGlutathione.Metabolismcysteinylglycine	polygenic_alzheimers_APOE_scaled	NA	0.00666299	0.043919	NA	0.879432	linear	1782	NA	NA	NA	0.249841	0	[Warning: Genotype is not coded 0,1,2, but additive.genotypes was TRUE.]	FALSE
0.97894	Amino.AcidAlanine.and.Aspartate.MetabolismN.acetylalanine	polygenic_alzheimers_APOE_scaled	NA	0.00218541	0.0144241	NA	0.879588	linear	1902	NA	NA	NA	0.250334	0	[Warning: Genotype is not coded 0,1,2, but additive.genotypes was TRUE.]	FALSE
0.97894	ONC2_P26447	polygenic_alzheimers_APOE_scaled	NA	0.0242994	0.160937	NA	0.880074	linear	354	NA	NA	NA	0.259844	0	[Warning: Genotype is not coded 0,1,2, but additive.genotypes was TRUE.]	FALSE
0.97894	CVD2_Q96D42	polygenic_alzheimers_APOE_scaled	NA	-0.0137469	0.0923903	NA	0.88173	linear	2691	NA	NA	NA	0.251261	0	[Warning: Genotype is not coded 0,1,2, but additive.genotypes was TRUE.]	FALSE
0.97894	LipidLysolipid1.linoleoyl.GPE..18.2..	polygenic_alzheimers_APOE_scaled	NA	0.00429211	0.0289245	NA	0.882051	linear	1885	NA	NA	NA	0.250172	0	[Warning: Genotype is not coded 0,1,2, but additive.genotypes was TRUE.]	FALSE
0.97894	NEU1_O43157	polygenic_alzheimers_APOE_scaled	NA	0.0259061	0.174842	NA	0.882296	linear	354	NA	NA	NA	0.259844	0	[Warning: Genotype is not coded 0,1,2, but additive.genotypes was TRUE.]	FALSE
0.97894	ODA_P06850	polygenic_alzheimers_APOE_scaled	NA	0.0387154	0.262876	NA	0.883	linear	354	NA	NA	NA	0.259844	0	[Warning: Genotype is not coded 0,1,2, but additive.genotypes was TRUE.]	FALSE
0.97894	LipidFatty.Acid..Dicarboxylate3.carboxy.4.methyl.5.propyl.2.furanpropanoate..CMPF.	polygenic_alzheimers_APOE_scaled	NA	-0.0105564	0.0721352	NA	0.883667	linear	1890	NA	NA	NA	0.250559	0	[Warning: Genotype is not coded 0,1,2, but additive.genotypes was TRUE.]	FALSE
0.97894	CVD2_P41159	polygenic_alzheimers_APOE_scaled	NA	0.0225099	0.153946	NA	0.883759	linear	2691	NA	NA	NA	0.251261	0	[Warning: Genotype is not coded 0,1,2, but additive.genotypes was TRUE.]	FALSE
0.97894	XenobioticsFood.Component.Plantcarotene.diol..2.	polygenic_alzheimers_APOE_scaled	NA	-0.00662081	0.045605	NA	0.884587	linear	1862	NA	NA	NA	0.250716	0	[Warning: Genotype is not coded 0,1,2, but additive.genotypes was TRUE.]	FALSE
0.97894	LipidFatty.Acid..Dicarboxylate4.hydroxy.2.oxoglutaric.acid	polygenic_alzheimers_APOE_scaled	NA	-0.00552161	0.0381631	NA	0.884978	linear	1584	NA	NA	NA	0.251007	0	[Warning: Genotype is not coded 0,1,2, but additive.genotypes was TRUE.]	FALSE
0.97894	XenobioticsXanthine.Metabolism7.methylxanthine	polygenic_alzheimers_APOE_scaled	NA	-0.0101945	0.0704842	NA	0.885016	linear	1706	NA	NA	NA	0.249029	0	[Warning: Genotype is not coded 0,1,2, but additive.genotypes was TRUE.]	FALSE
0.97894	LipidPolyunsaturated.Fatty.Acid..n3.and.n6.tetradecadienoate..14.2..	polygenic_alzheimers_APOE_scaled	NA	0.00698448	0.0484752	NA	0.88545	linear	1885	NA	NA	NA	0.250317	0	[Warning: Genotype is not coded 0,1,2, but additive.genotypes was TRUE.]	FALSE
0.97894	INF_P13236	polygenic_alzheimers_APOE_scaled	NA	0.0126085	0.0875965	NA	0.88556	linear	2694	NA	NA	NA	0.251254	0	[Warning: Genotype is not coded 0,1,2, but additive.genotypes was TRUE.]	FALSE
0.97894	CVD2_P02760	polygenic_alzheimers_APOE_scaled	NA	0.00457205	0.0318141	NA	0.885739	linear	2691	NA	NA	NA	0.251261	0	[Warning: Genotype is not coded 0,1,2, but additive.genotypes was TRUE.]	FALSE
0.97894	LipidFatty.Acid..Dicarboxylatehexadecanedioate..C16.DC.	polygenic_alzheimers_APOE_scaled	NA	-0.00612399	0.0426924	NA	0.885955	linear	1875	NA	NA	NA	0.250063	0	[Warning: Genotype is not coded 0,1,2, but additive.genotypes was TRUE.]	FALSE
0.97894	ALBUMIN	polygenic_alzheimers_APOE_scaled	NA	0.000924479	0.00648901	NA	0.88672	linear	2826	NA	NA	NA	0.251101	0	[Warning: Genotype is not coded 0,1,2, but additive.genotypes was TRUE.]	FALSE
0.97894	INF_Q13261	polygenic_alzheimers_APOE_scaled	NA	-0.00573524	0.040284	NA	0.886798	linear	2694	NA	NA	NA	0.251254	0	[Warning: Genotype is not coded 0,1,2, but additive.genotypes was TRUE.]	FALSE
0.9802	LipidFatty.Acid.Metabolism.Acyl.Carnitine.eicosenoylcarnitine..C20.1..	polygenic_alzheimers_APOE_scaled	NA	0.00436166	0.0313069	NA	0.889213	linear	1872	NA	NA	NA	0.250413	0	[Warning: Genotype is not coded 0,1,2, but additive.genotypes was TRUE.]	FALSE
0.9802	XenobioticsXanthine.Metabolism1.3.dimethylurate	polygenic_alzheimers_APOE_scaled	NA	-0.0083201	0.0602977	NA	0.89027	linear	1647	NA	NA	NA	0.248998	0	[Warning: Genotype is not coded 0,1,2, but additive.genotypes was TRUE.]	FALSE
0.9802	CVD3_P13598	polygenic_alzheimers_APOE_scaled	NA	-0.00858228	0.0622038	NA	0.890274	linear	2692	NA	NA	NA	0.251224	0	[Warning: Genotype is not coded 0,1,2, but additive.genotypes was TRUE.]	FALSE
0.9802	IRE_Q9UHC6	polygenic_alzheimers_APOE_scaled	NA	-0.0160281	0.116839	NA	0.890967	linear	354	NA	NA	NA	0.259844	0	[Warning: Genotype is not coded 0,1,2, but additive.genotypes was TRUE.]	FALSE
0.9802	X1.palmityl.2.stearoyl.GPC..O.16.0.18.0..	polygenic_alzheimers_APOE_scaled	NA	-0.00417001	0.030475	NA	0.891177	linear	1897	NA	NA	NA	0.250236	0	[Warning: Genotype is not coded 0,1,2, but additive.genotypes was TRUE.]	FALSE
0.9802	INF_Q9P0M4	polygenic_alzheimers_APOE_scaled	NA	0.008747	0.064664	NA	0.89241	linear	2694	NA	NA	NA	0.251254	0	[Warning: Genotype is not coded 0,1,2, but additive.genotypes was TRUE.]	FALSE
0.9802	Cofactors.and.VitaminsHemoglobin.and.Porphyrin.Metabolismbilirubin..E.Z.or.Z.E..	polygenic_alzheimers_APOE_scaled	NA	-0.00454426	0.0338477	NA	0.893215	linear	1887	NA	NA	NA	0.250115	0	[Warning: Genotype is not coded 0,1,2, but additive.genotypes was TRUE.]	FALSE
0.9802	LipidPhospholipid.Metabolism1.stearoyl.2.docosahexaenoyl.GPE..18.0.22.6..	polygenic_alzheimers_APOE_scaled	NA	0.004916	0.0366246	NA	0.893238	linear	1866	NA	NA	NA	0.250726	0	[Warning: Genotype is not coded 0,1,2, but additive.genotypes was TRUE.]	FALSE
0.9802	CRE_Q13561	polygenic_alzheimers_APOE_scaled	NA	-0.0277673	0.207635	NA	0.893693	linear	354	NA	NA	NA	0.259844	0	[Warning: Genotype is not coded 0,1,2, but additive.genotypes was TRUE.]	FALSE
0.9802	IRE_Q9BXN2	polygenic_alzheimers_APOE_scaled	NA	0.022948	0.171639	NA	0.893718	linear	354	NA	NA	NA	0.259844	0	[Warning: Genotype is not coded 0,1,2, but additive.genotypes was TRUE.]	FALSE
0.9802	NEU1_Q9BZM5	polygenic_alzheimers_APOE_scaled	NA	-0.0181748	0.136775	NA	0.894365	linear	354	NA	NA	NA	0.259844	0	[Warning: Genotype is not coded 0,1,2, but additive.genotypes was TRUE.]	FALSE
0.9802	NEU1_P78333	polygenic_alzheimers_APOE_scaled	NA	0.0268668	0.202723	NA	0.894642	linear	354	NA	NA	NA	0.259844	0	[Warning: Genotype is not coded 0,1,2, but additive.genotypes was TRUE.]	FALSE
0.9802	CRE_Q7Z5R6	polygenic_alzheimers_APOE_scaled	NA	0.0229133	0.174584	NA	0.895658	linear	354	NA	NA	NA	0.259844	0	[Warning: Genotype is not coded 0,1,2, but additive.genotypes was TRUE.]	FALSE
0.9802	NEU1_Q9HAN9	polygenic_alzheimers_APOE_scaled	NA	-0.0327187	0.249413	NA	0.895707	linear	354	NA	NA	NA	0.259844	0	[Warning: Genotype is not coded 0,1,2, but additive.genotypes was TRUE.]	FALSE
0.9802	ONC3_Q96PD4	polygenic_alzheimers_APOE_scaled	NA	-0.029951	0.229778	NA	0.896367	linear	354	NA	NA	NA	0.259844	0	[Warning: Genotype is not coded 0,1,2, but additive.genotypes was TRUE.]	FALSE
0.9802	IRE_P08727	polygenic_alzheimers_APOE_scaled	NA	0.0313226	0.240638	NA	0.896512	linear	354	NA	NA	NA	0.259844	0	[Warning: Genotype is not coded 0,1,2, but additive.genotypes was TRUE.]	FALSE
[truncated: 173 more rows]

## Sheet: PRS_no_apoe
adjustp	phenotype	snp	adjustment	beta	SE	OR	p	type	n_total	n_cases	n_controls	HWE_p	allele_freq	n_no_snp	note	fdr
[truncated: 2,008 more rows]

[truncated: 27 more sheets: rs7412, rs7412_noE2E4, rs429358, rs429358_noE2E4, rs4844610, rs6733839, rs10933431, rs9473117, rs9271058, rs10808026, rs12539172, rs9331896, rs73223431, rs7920721, rs7933202, rs3851179, rs11218343, rs3740688, rs12881735, rs17125924 …]
