# Supplementary material for: Manifestations of Alzheimer’s disease genetic risk in the blood are evident in a multiomic analysis in healthy adults aged 18 to 90
Source: Sci Rep. 2022 Apr 12;12:6117. doi: 10.1038/s41598-022-09825-2 (PMC9005657; doi:10.1038/s41598-022-09825-2)
Supplement: Supplementary file 2 — Supplementary Information 2. [file 41598_2022_9825_MOESM2_ESM.xlsx]

## Sheet: Clinical Chemistries
Identifier in PHEWAS	Name	description	display_unit	N
A.G.RATIO	A/G ratio	A ratio that reflects the amount of albumin in blood compared to globulin. A normal A/G ratio is slightly over 1 and reflects liver and kidney health.		2826
ALAT..SGPT.	Alanine Transaminase	An enzyme mainly found in the liver. It is a commonly measured marker for liver health.	IU/L	2826
ALBUMIN	Albumin	The most abundant protein found in the blood. One of its major jobs is to regulate the exchange of water between the blood and the spaces between the cells. It is also a transport protein for a variety of molecules in the blood as well as certain drugs.	g/dL	2826
ALKALINE.PHOSPHATASE	Alkaline Phosphatase	ALP is a protein found in all body tissues. The liver, bile ducts and bone have higher amounts. ALP is used as a liver function test.	IU/L	2826
ARACHIDONIC.ACID	Arachidonic acid	A type of omega-6 fat. This fat is commonly found in meat, eggs, and dairy. It is not an essential fatty acid, meaning the body can produce it on its own.	% by wt	2782
ASAT..SGOT.	Aspartate Transaminase	An enzyme present in tissues of high metabolic activity (heart, liver, muscle, brain, etc.). It is released into the blood after injury or damage to cells. Used as a marker of liver function.	IU/L	2826
BILIRUBIN..TOTAL	Total Bilirubin	This yellow-ish substance is produced when the liver breaks down old red blood cells. It is excreted in bile and urine.	mg/dL	2826
BUN.CREAT.RATIO	Bun/Creatinine Ratio	Measurement based on BUN and creatinine, reflecting on kidney function. Can be altered by dehydration and congestive heart failure.	%	2826
CALCIUM	Calcium	Measurement indicating both amounts of circulating and bound calcium in the blood. Does not reflect the levels of calcium in the bone.	mg/dL	2826
CARBON.DIOXIDE..CO2.	Carbon Dioxide	Gaseous waste product from metabolism. Measuring levels of bicarbonate in the blood, which is the chemical (buffer) that keeps the pH of blood balanced.	mmol/L	2826
CHLORIDE	Chloride	An electrolyte in the blood. Along with sodium, potassium and carbon dioxide, it helps maintain proper acid-base balance and body fluid levels.	mmol/L	2826
CHOLESTEROL..TOTAL	Total cholesterol	A fat-like substance used to make hormones, vitamin D, and substances that help you digest foods.	mg/dL	2825
CREATININE.ENZ..SER	Creatinine	A chemical waste molecule that is generated from muscle metabolism. The kidney filters this from the blood into the urine, making it a good marker for kidney function.	mg/dL	2826
CRP.HIGH.SENSITIVITY	High-sensitivity CRP	Substance formed by the liver in response to inflammation. A higher level CRP indicates that the body is in a more inflamed state. Also called \hs-CRP\" or \"C-Reactive Protein \" referring to the type of lab analysis that is performed."		2826
DHA	DHA	A type of omega-3 fat, which has been associated with reduced inflammation, and improved brain and cardiovascular health. This fat is essential and cannot be synthesized by the body. It must be consumed via diet.	% by wt	2782
DPA	DPA	A type of omega-3 fat.	% by wt	2248
EPA	EPA	A type of omega-3 fat, associated with reduced inflammation, and improved brain and cardiovascular health. This fat cannot be synthesized by the body and must be consumed via diet.	% by wt	2782
FERRITIN	Ferritin	An iron-containing protein that serves to store iron in the tissue.	ng/mL	2823
GFR..MDRD	Glomerular Filtration Rate	Measures the amount of blood passing through the glomeruli each minute and is a measure of kidney function. The result is based on the creatinine level and several other factors including age, ethnicity, gender, height, and weight.		2826
GFR..MDRD..AFRICAN.AM	Glomerular Filtration Rate, African American	NA		2248
GGT	Gamma-glutamyl transpeptidase	A transport molecule involved in helping the liver metabolize drugs and toxins. Serves as a marker for liver function. GGT has also been associated with risk factors for diabetes.	U/L	2659
GLOBULIN	Globulin	One of the major proteins in blood, produced by the liver and the immune system. Globulin proteins help transport iron in the blood and may be involved in fighting infections.	g/dL	2826
GLUCOSE	Glucose	A simple sugar that is an important energy source in living organisms. Otherwise known as blood sugar.	mg/dL	2826
GLYCOHEMOGLOBIN.A1C	Hemoglobin A1C	A measure in blood that reflects average blood sugar levels over three months. Also called \glycated hemoglobin\"."	%	2825
HDL.CHOL.DIRECT	HDL	High-density lipoprotein is a well-behaved cholesterol molecule; involved in removing undesirable cholesterol from where it doesn't belong.	mg/dL	2825
HDL.PARTICLE.NUMBER	HDL particle number	The number of particles of HDL cholesterol. More total HDL particles reduces risk.	umol/L	2247
HEMATOCRIT	Hematocrit	Measures the percentage of whole blood that is made up of red blood cells (RBCs). This result will depend on the number and size of RBCs.	%	2820
HEMOGLOBIN	Hemoglobin	A protein in red blood cells that carries oxygen to the tissues.	g/dL	2820
HOMA.IR	HOMA-IR	Measure of insulin resistance (the body's ability to use insulin to reduce blood sugar). HOMA-IR is calculated from the fasting blood glucose and insulin values using an equation that has been validated against other, more invasive, measures of insulin resistance.	NA	2826
HOMOCYSTEINE..SERUM	Homocysteine (serum)	An amino acid and breakdown product of proteins, associated with increased heart disease risk.	umol/L	2823
INSULIN	Insulin	A hormone that stimulates the uptake of glucose (sugar) from the blood into the cells.	uIU/mL	2826
LDL_SIZE	LDL size	Large-sized LDL are the least damaging of all the LDL sizes. A greater LDL size is favorable and decreases heart disease risk.	nm	2239
LDL.CHOL.CALCULATION	LDL	Low-Density Lipoprotein, or \bad\" cholesterol molecule which contributes to plaque deposits that can clog arteries and make them less flexible."	mg/dL	2817
LDL.PARTICLE.NUMBER	LDL particle number	The number of particles of LDL. LDL particles carry both triglyceride and cholesterol, and are associated with heart disease risk.	nmol/L	2824
LDL.SMALL	LDL small particle number	Small-sized LDL particles are the most detrimental type of LDL. When present in excess, these small particles contribute to increased heart disease risk.	nmol/L	2824
LINOLEIC_ACID	Linoleic acid	The most prevalent form of dietary omega-6 fat. Common sources include nuts, seeds and vegetable oils.	% by wt	2248
LYMPHOCYTES	Lymphocytes	A type of white blood cell that occurs in two forms: B cells to produce antibodies, and T cells to process foreign bodies for removal.		2817
LYMPHOCYTES.ABSOLUTE	Absolute Lymphocytes Count	The amount of lymphocytes in the blood calculated as the amount of total white blood cells (WBCs) multiplied by the percent of lymphocytes.	x10E3/uL	2817
MCH	Mean Corpuscular Hemoglobin	An estimate of the amount of hemoglobin in an average RBC. The MCH is elevated when RBCs are too large and is decreased when RBCs are too small.	pg	2820
MCHC	Mean Corpuscular Hemoglobin Concentration	A calculation of the average concentration of hemoglobin inside a single RBC. It is calculated by dividing hemoglobin by hematocrit.	g/dL	2820
MCV	Mean Corpuscular Volume	The average volume of RBCs. A low MCV indicates a small average RBC size, whereas a high MCV indicates a large average RBC size. Immature (young) RBCs tend to be larger than more mature cells.	fL	2820
MERCURY..BLOOD	Mercury	A heavy metal toxin. High levels of mercury can be found in some fish and in dental amalgams.	ug/L	2819
MONOCYTES	Monocytes	Large phagocytic white blood cells.		2817
MONOCYTES.ABSOLUTE	Absolute Monocytes Count	The count of monocytes in the blood found by multiplying the total white blood cells (WBCs) by the percent of those cells that are monocytes.	x10E3/uL	2817
OMEGA_3_TOTAL	Omega 3 Total	NA		2247
OMEGA_6_TOTAL	NA	NA	% by wt	2247
OMEGA.3.INDEX	Omega 3 index	Sum of EPA, DHA, and DPA omega 3 fatty acids.	NA	2782
OMEGA.6.OMEGA.3.RATIO	Omega-6 / Omega-3 ratio	A generalized ratio of omega-6 and omega-3 fatty acids		2782
PLATELET.COUNT.THOUSAND	Platelet Count	Platelets are cell fragments necessary for blood clotting.	Thousand/uL	2817
POTASSIUM	Potassium	An electrolyte and mineral in the blood. It helps keep the water and electrolytes balance of the body. Important in nerve, muscle and kidney function.	mmol/L	2826
PROTEIN..TOTAL.SERUM	Total Protein	Measurement of the total amount of protein in the blood (including both Albumin and Globulin).	g/dL	2826
RDW	Red Blood Cell Distribution Width	A calculation of the variation in Red Blood Cell (RBC) sizes. An elevation in this lab indicates a large variation in RBC size and may be the result of iron deficiency or pernicious anemia.	%	2820
RED.CELL.COUNT	Red Blood Cell Count	This is a measure of how many Red Blood Cells (RBCs) a person has. Adequate RBCs are necessary for carrying oxygen-carrying hemoglobin to body tissues.	x10E6/uL	2820
SODIUM	Sodium	An electrolyte and mineral in the blood. It helps keep the water and electrolytes balance of the body. Important in nerve and muscle function.	mmol/L	2826
TOTAL.NEUTROPHILS	Total Neutrophils	The most abundant of all white blood cells. Formed by the stem cells in the bone marrow.		2817
TOTAL.NEUTROPHILS.AB	Absolute Total Neutrophils Count	The amount of neutrophils in the blood calculated as the amount of total white blood cells (WBCs) multiplied by the percent of neutrophils	THOU/MCL	2817
Triglyceride.HDL.Ratio	Triglyceride HDL ratio	The ratio of triglycerides to HDL cholesterol.	NA	2825
TRIGLYCERIDES	Triglycerides	The most common type of fat found in the blood, triglycerides are an important indicator of heart health. They serve as a source of energy. They come from food, and are also produced by your body.	mg/dL	2825
UREA.NITROGEN	Urea	Product made when protein is broken down in the body. Made in the liver and passed out of the body in the urine.	mg/dL	2825
URIC.ACID	Uric Acid	Chemical created in the body from the breakdown of purines. Purines are found in liver, anchovies, mackerel, dried beans and peas, and beer.	mg/dL	2824
VITAMIN.D..25.OH.TOT	Vitamin D, 25-OH	A measure of vitamin D levels.	ng/mL	2825
WHITE.CELL.COUNT	White Blood Cell Count	This is a total measure of how many White Blood Cells (WBCs) are in the blood. There are five main types: neutrophils, lymphocytes, monocytes, eosinophils and basophils.	x10E3/uL	2820

## Sheet: Proteins
Identifier in PHEWAS	Uniprot ID	Gene Name	OLINK panel	N
CVD2_O00182	O00182	LGALS9	cardiovascular II	2691
CVD2_O00220	O00220	TNFRSF10A	cardiovascular II	2691
CVD2_O00253	O00253	AGRP	cardiovascular II	2691
CVD2_O14763	O14763	TNFRSF10B	cardiovascular II	2691
CVD2_O14836	O14836	TNFRSF13B	cardiovascular II	2691
CVD2_O43915	O43915	VEGFD	cardiovascular II	2691
CVD2_O94907	O94907	DKK1	cardiovascular II	2691
CVD2_P00797	P00797	REN	cardiovascular II	2691
CVD2_P01127	P01127	PDGFB	cardiovascular II	2691
CVD2_P01241	P01241	GH1	cardiovascular II	2691
CVD2_P01730	P01730	CD4	cardiovascular II	2691
CVD2_P01833	P01833	PIGR	cardiovascular II	2691
CVD2_P02760	P02760	AMBP	cardiovascular II	2691
CVD2_P04179	P04179	SOD2	cardiovascular II	2691
CVD2_P04792	P04792	HSPB1	cardiovascular II	2691
CVD2_P05231	P05231	IL6_cvd2	cardiovascular II	2691
CVD2_P06858	P06858	LPL	cardiovascular II	2691
CVD2_P07204	P07204	THBD	cardiovascular II	2691
CVD2_P07585	P07585	DCN	cardiovascular II	2691
CVD2_P07711	P07711	CTSL	cardiovascular II	2691
CVD2_P09237	P09237	MMP7	cardiovascular II	2691
CVD2_P09341	P09341	CXCL1_cvd2	cardiovascular II	2691
CVD2_P09601	P09601	HMOX1	cardiovascular II	2691
CVD2_P09874	P09874	PARP1	cardiovascular II	2691
CVD2_P10147	P10147	CCL3_cvd2	cardiovascular II	2691
CVD2_P12104	P12104	FABP2	cardiovascular II	2691
CVD2_P12931	P12931	SRC	cardiovascular II	2691
CVD2_P13726	P13726	F3	cardiovascular II	2691
CVD2_P16860	P16860	NPPB	cardiovascular II	2691
CVD2_P18510	P18510	IL1RN	cardiovascular II	2691
CVD2_P19883	P19883	FST	cardiovascular II	2691
CVD2_P21583	P21583	KITLG_cvd2	cardiovascular II	2691
CVD2_P21980	P21980	TGM2	cardiovascular II	2691
CVD2_P22004	P22004	BMP6	cardiovascular II	2691
CVD2_P24394	P24394	IL4R	cardiovascular II	2691
CVD2_P25116	P25116	F2R	cardiovascular II	2691
CVD2_P26022	P26022	PTX3	cardiovascular II	2691
CVD2_P27352	P27352	GIF	cardiovascular II	2691
CVD2_P29965	P29965	CD40LG	cardiovascular II	2691
CVD2_P31994	P31994	FCGR2B	cardiovascular II	2691
CVD2_P31997	P31997	CEACAM8	cardiovascular II	2691
CVD2_P35218	P35218	CA5A	cardiovascular II	2691
CVD2_P35318	P35318	ADM	cardiovascular II	2691
CVD2_P35442	P35442	THBS2	cardiovascular II	2691
CVD2_P35475	P35475	IDUA	cardiovascular II	2691
CVD2_P39900	P39900	MMP12	cardiovascular II	2691
CVD2_P40225	P40225	THPO	cardiovascular II	2691
CVD2_P41159	P41159	LEP	cardiovascular II	2691
CVD2_P47992	P47992	XCL1	cardiovascular II	2691
CVD2_P49763	P49763	PGF	cardiovascular II	2691
CVD2_P51161	P51161	FABP6	cardiovascular II	2691
CVD2_P51888	P51888	PRELP	cardiovascular II	2691
CVD2_P78380	P78380	OLR1	cardiovascular II	2691
CVD2_Q02763	Q02763	TEK	cardiovascular II	2691
CVD2_Q04760	Q04760	GLO1	cardiovascular II	2691
CVD2_Q12866	Q12866	MERTK	cardiovascular II	2691
CVD2_Q13043	Q13043	STK4	cardiovascular II	2691
CVD2_Q13219	Q13219	PAPPA	cardiovascular II	2691
CVD2_Q14005	Q14005	IL16	cardiovascular II	2691
CVD2_Q14116	Q14116	IL18_cvd2	cardiovascular II	2691
CVD2_Q14242	Q14242	SELPLG	cardiovascular II	2691
CVD2_Q15109	Q15109	AGER	cardiovascular II	2691
CVD2_Q15389	Q15389	ANGPT1	cardiovascular II	2691
CVD2_Q16651	Q16651	PRSS8	cardiovascular II	2691
CVD2_Q16698	Q16698	DECR1	cardiovascular II	2691
CVD2_Q76LX8	Q76LX8	ADAMTS13	cardiovascular II	2691
CVD2_Q8IW75	Q8IW75	SERPINA12	cardiovascular II	2691
CVD2_Q8IYS5	Q8IYS5	OSCAR	cardiovascular II	2691
CVD2_Q8NEV9.Q14213	Q8NEV9.Q14213	IL27	cardiovascular II	2691
CVD2_Q8TAD2	Q8TAD2	IL17D	cardiovascular II	2691
CVD2_Q92583	Q92583	CCL17	cardiovascular II	2691
CVD2_Q96D42	Q96D42	HAVCR1	cardiovascular II	2691
CVD2_Q96IQ7	Q96IQ7	VSIG2	cardiovascular II	2691
CVD2_Q99075	Q99075	HBEGF	cardiovascular II	2691
CVD2_Q99523	Q99523	SORT1	cardiovascular II	2691
CVD2_Q99895	Q99895	CTRC	cardiovascular II	2691
CVD2_Q9BQ51	Q9BQ51	PDCD1LG2	cardiovascular II	2691
CVD2_Q9BQR3	Q9BQR3	PRSS27	cardiovascular II	2691
CVD2_Q9BUD6	Q9BUD6	SPON2	cardiovascular II	2691
CVD2_Q9BWV1	Q9BWV1	BOC	cardiovascular II	2691
CVD2_Q9BYF1	Q9BYF1	ACE2	cardiovascular II	2691
CVD2_Q9GZV9	Q9GZV9	FGF23_cvd2	cardiovascular II	2691
CVD2_Q9HB29	Q9HB29	IL1RL2	cardiovascular II	2691
CVD2_Q9NQ25	Q9NQ25	SLAMF7	cardiovascular II	2691
CVD2_Q9NSA1	Q9NSA1	FGF21_cvd2	cardiovascular II	2691
CVD2_Q9UEW3	Q9UEW3	MARCO	cardiovascular II	2691
CVD2_Q9UIB8	Q9UIB8	CD84	cardiovascular II	2691
CVD2_Q9UJM8	Q9UJM8	HAO1	cardiovascular II	2691
CVD2_Q9UK05	Q9UK05	GDF2	cardiovascular II	2691
CVD2_Q9UKP3	Q9UKP3	ITGB1BP2	cardiovascular II	2691
CVD2_Q9Y6K9	Q9Y6K9	IKBKG	cardiovascular II	2691
CVD2_Q9Y6Q6	Q9Y6Q6	TNFRSF11A	cardiovascular II	2691
CVD3_NT.proBNP	NT.proBNP	NTproBNP	cardiovascular III	2692
CVD3_O00175	O00175	CCL24	cardiovascular III	2692
CVD3_O00300	O00300	TNFRSF11B_cvd3	cardiovascular III	2692
CVD3_O14798	O14798	TNFRSF10C	cardiovascular III	2692
CVD3_O15467	O15467	CCL16	cardiovascular III	2692
CVD3_O75594	O75594	PGLYRP1	cardiovascular III	2692
CVD3_O95998	O95998	IL18BP	cardiovascular III	2692
CVD3_P00533	P00533	EGFR	cardiovascular III	2692
CVD3_P00749	P00749	PLAU_cvd3	cardiovascular III	2692
CVD3_P00750	P00750	PLAT	cardiovascular III	2692
CVD3_P01130	P01130	LDLR	cardiovascular III	2692
CVD3_P01589	P01589	IL2RA	cardiovascular III	2614
CVD3_P02144	P02144	MB	cardiovascular III	2692
CVD3_P02452	P02452	COL1A1	cardiovascular III	2692
CVD3_P02786	P02786	TFRC	cardiovascular III	2692
CVD3_P04080	P04080	CSTB	cardiovascular III	2692
CVD3_P04085	P04085	PDGFA	cardiovascular III	2692
CVD3_P04275	P04275	VWF	cardiovascular III	2692
CVD3_P05107	P05107	ITGB2	cardiovascular III	2692
CVD3_P05121	P05121	SERPINE1	cardiovascular III	2692
CVD3_P05164	P05164	MPO	cardiovascular III	2692
CVD3_P07339	P07339	CTSD	cardiovascular III	2692
CVD3_P08253	P08253	MMP2	cardiovascular III	2692
CVD3_P08254	P08254	MMP3	cardiovascular III	2692
CVD3_P08833	P08833	IGFBP1	cardiovascular III	2692
CVD3_P08887	P08887	IL6R	cardiovascular III	2692
CVD3_P10451	P10451	SPP1	cardiovascular III	2692
CVD3_P10646	P10646	TFPI	cardiovascular III	2692
CVD3_P13500	P13500	CCL2_cvd3	cardiovascular III	2692
CVD3_P13598	P13598	ICAM2	cardiovascular III	2692
CVD3_P13686	P13686	ACP5	cardiovascular III	2692
CVD3_P14778	P14778	IL1R1	cardiovascular III	2692
CVD3_P14780	P14780	MMP9	cardiovascular III	2692
CVD3_P15085	P15085	CPA1	cardiovascular III	2692
CVD3_P15086	P15086	CPB1	cardiovascular III	2692
CVD3_P15090	P15090	FABP4	cardiovascular III	2692
CVD3_P15144	P15144	ANPEP	cardiovascular III	2692
CVD3_P16109	P16109	SELP	cardiovascular III	2692
CVD3_P16284	P16284	PECAM1	cardiovascular III	2692
CVD3_P16422	P16422	EPCAM	cardiovascular III	2692
CVD3_P16581	P16581	SELE	cardiovascular III	2692
CVD3_P17931	P17931	LGALS3	cardiovascular III	2692
CVD3_P18065	P18065	IGFBP2	cardiovascular III	2692
CVD3_P19438	P19438	TNFRSF1A	cardiovascular III	2692
CVD3_P19957	P19957	PI3	cardiovascular III	2692
CVD3_P20160	P20160	AZU1	cardiovascular III	2507
CVD3_P20333	P20333	TNFRSF1B	cardiovascular III	2692
CVD3_P24158	P24158	PRTN3	cardiovascular III	2692
CVD3_P25445	P25445	FAS	cardiovascular III	2692
CVD3_P27930	P27930	IL1R2	cardiovascular III	2692
CVD3_P28799	P28799	GRN	cardiovascular III	2692
CVD3_P30530	P30530	AXL	cardiovascular III	2692
CVD3_P33151	P33151	CDH5	cardiovascular III	2692
CVD3_P35247	P35247	SFTPD	cardiovascular III	2692
CVD3_P36222	P36222	CHI3L1	cardiovascular III	2692
CVD3_P36941	P36941	LTBR	cardiovascular III	2692
CVD3_P42574	P42574	CASP3	cardiovascular III	2692
CVD3_P54760	P54760	EPHB4	cardiovascular III	2692
CVD3_P56470	P56470	LGALS4	cardiovascular III	2692
CVD3_P78324	P78324	SIRPA	cardiovascular III	2692
CVD3_P80370	P80370	DLK1	cardiovascular III	2692
CVD3_P98160	P98160	HSPG2	cardiovascular III	2692
CVD3_Q01638	Q01638	IL1RL1	cardiovascular III	2692
CVD3_Q03405	Q03405	PLAUR	cardiovascular III	2692
CVD3_Q07654	Q07654	TFF3	cardiovascular III	2692
CVD3_Q12860	Q12860	CNTN1	cardiovascular III	2692
CVD3_Q13231	Q13231	CHIT1	cardiovascular III	2692
CVD3_Q13740	Q13740	ALCAM	cardiovascular III	2692
CVD3_Q13867	Q13867	BLMH	cardiovascular III	2692
CVD3_Q15166	Q15166	PON3	cardiovascular III	2692
CVD3_Q16270	Q16270	IGFBP7	cardiovascular III	2692
CVD3_Q16663	Q16663	CCL15	cardiovascular III	2692
CVD3_Q5T2D2	Q5T2D2	TREML2	cardiovascular III	2692
CVD3_Q86VB7	Q86VB7	CD163	cardiovascular III	2692
CVD3_Q8NBP7	Q8NBP7	PCSK9	cardiovascular III	2692
CVD3_Q92876	Q92876	KLK6	cardiovascular III	2692
CVD3_Q92956	Q92956	TNFRSF14	cardiovascular III	2692
CVD3_Q96F46	Q96F46	IL17RA	cardiovascular III	2692
CVD3_Q96PL1	Q96PL1	SCGB3A2	cardiovascular III	2692
CVD3_Q99727	Q99727	TIMP4	cardiovascular III	2692
CVD3_Q99969	Q99969	RARRES2	cardiovascular III	2692
CVD3_Q99988	Q99988	GDF15	cardiovascular III	2692
CVD3_Q9H2A7	Q9H2A7	CXCL16	cardiovascular III	2692
CVD3_Q9HCB6	Q9HCB6	SPON1	cardiovascular III	2692
CVD3_Q9HD89	Q9HD89	RETN	cardiovascular III	2692
CVD3_Q9NPY3	Q9NPY3	CD93	cardiovascular III	2692
CVD3_Q9NQ76	Q9NQ76	MEPE	cardiovascular III	2692
CVD3_Q9UBR2	Q9UBR2	CTSZ	cardiovascular III	2692
CVD3_Q9UM47	Q9UM47	NOTCH3	cardiovascular III	2692
CVD3_Q9Y275	Q9Y275	TNFSF13B	cardiovascular III	2691
CVD3_Q9Y624	Q9Y624	F11R	cardiovascular III	2692
INF_O00300	O00300	TNFRSF11B_inf	inflammation	2694
INF_O14625	O14625	CXCL11	inflammation	2694
INF_O14788	O14788	TNFSF11	inflammation	2694
INF_O15169	O15169	AXIN1	inflammation	2694
INF_O15444	O15444	CCL25	inflammation	2694
INF_O43508	O43508	TNFSF12	inflammation	2694
INF_O43557	O43557	TNFSF14	inflammation	2694
INF_O95630	O95630	STAMBP	inflammation	2694
INF_O95750	O95750	FGF19	inflammation	2694
INF_O95760	O95760	IL33	inflammation	2693
INF_P00749	P00749	PLAU_inf	inflammation	2694
INF_P00813	P00813	ADA	inflammation	2694
INF_P01135	P01135	TGFA	inflammation	2694
INF_P01137	P01137	TGFB1	inflammation	2694
INF_P01138	P01138	NGF	inflammation	2694
INF_P01374	P01374	LTA	inflammation	2694
INF_P01375	P01375	TNF	inflammation	2694
INF_P01579	P01579	IFNG	inflammation	2694
INF_P01583	P01583	IL1A	inflammation	2694
INF_P02778	P02778	CXCL10	inflammation	2694
INF_P03956	P03956	MMP1	inflammation	2694
INF_P05112	P05112	IL4	inflammation	2694
INF_P05113	P05113	IL5	inflammation	2694
INF_P05231	P05231	IL6_inf	inflammation	2694
INF_P06127	P06127	CD5	inflammation	2694
INF_P09238	P09238	MMP10	inflammation	2694
INF_P09341	P09341	CXCL1_inf	inflammation	2694
INF_P09603	P09603	CSF1	inflammation	2694
INF_P10145	P10145	CXCL8	inflammation	2694
INF_P10147	P10147	CCL3_inf	inflammation	2694
INF_P13232	P13232	IL7	inflammation	2694
INF_P13236	P13236	CCL4	inflammation	2694
INF_P13500	P13500	CCL2_inf	inflammation	2694
INF_P13725	P13725	OSM	inflammation	2694
INF_P14210	P14210	HGF	inflammation	2694
INF_P14784	P14784	IL2RB	inflammation	2694
INF_P15018	P15018	LIF	inflammation	2694
INF_P15692	P15692	VEGFA	inflammation	2694
INF_P20783	P20783	NTF3	inflammation	2694
INF_P21583	P21583	KITLG_inf	inflammation	2694
INF_P22301	P22301	IL10	inflammation	2694
INF_P25942	P25942	CD40	inflammation	2694
INF_P28325	P28325	CST5	inflammation	2694
INF_P29460	P29460	IL12B	inflammation	2694
INF_P35225	P35225	IL13	inflammation	2694
INF_P39905	P39905	GDNF	inflammation	2694
INF_P42702	P42702	LIFR	inflammation	2694
INF_P42830	P42830	CXCL5	inflammation	2694
INF_P49771	P49771	FLT3LG	inflammation	2694
INF_P50225	P50225	SULT1A1	inflammation	2694
INF_P50591	P50591	TNFSF10	inflammation	2694
INF_P51671	P51671	CCL11	inflammation	2694
INF_P55773	P55773	CCL23	inflammation	2694
INF_P60568	P60568	IL2	inflammation	2694
INF_P78423	P78423	CX3CL1	inflammation	2694
INF_P78556	P78556	CCL20	inflammation	2694
INF_P80075	P80075	CCL8	inflammation	2694
INF_P80098	P80098	CCL7	inflammation	2694
INF_P80162	P80162	CXCL6	inflammation	2694
INF_P80511	P80511	S100A12	inflammation	2694
INF_Q07011	Q07011	TNFRSF9	inflammation	2694
INF_Q07325	Q07325	CXCL9	inflammation	2694
INF_Q08334	Q08334	IL10RB	inflammation	2694
INF_Q13007	Q13007	IL24	inflammation	2693
INF_Q13261	Q13261	IL15RA	inflammation	2694
INF_Q13291	Q13291	SLAMF1	inflammation	2694
INF_Q13478	Q13478	IL18R1	inflammation	2694
INF_Q13541	Q13541	EIF4EBP1	inflammation	2694
INF_Q13651	Q13651	IL10RA	inflammation	2694
INF_Q14116	Q14116	IL18_inf	inflammation	2694
INF_Q14790	Q14790	CASP8	inflammation	2694
INF_Q16552	Q16552	IL17A	inflammation	2694
INF_Q5T4W7	Q5T4W7	ARTN	inflammation	2694
INF_Q8IXJ6	Q8IXJ6	SIRT2	inflammation	2694
INF_Q8N6P7	Q8N6P7	IL22RA1	inflammation	2694
INF_Q8NF90	Q8NF90	FGF5	inflammation	2694
INF_Q8NFT8	Q8NFT8	DNER	inflammation	2694
INF_Q8WWJ7	Q8WWJ7	CD6	inflammation	2694
INF_Q969D9	Q969D9	TSLP	inflammation	2694
INF_Q99616	Q99616	CCL13	inflammation	2694
INF_Q99731	Q99731	CCL19	inflammation	2694
INF_Q99748	Q99748	NRTN	inflammation	2694
INF_Q9BZW8	Q9BZW8	CD244	inflammation	2694
INF_Q9GZV9	Q9GZV9	FGF23_inf	inflammation	2694
INF_Q9H5V8	Q9H5V8	CDCP1	inflammation	2694
INF_Q9NRJ3	Q9NRJ3	CCL28	inflammation	2694
INF_Q9NSA1	Q9NSA1	FGF21_inf	inflammation	2694
INF_Q9NYY1	Q9NYY1	IL20	inflammation	2694
INF_Q9NZQ7	Q9NZQ7	CD274	inflammation	2694
INF_Q9P0M4	Q9P0M4	IL17C	inflammation	2694
INF_Q9UHF4	Q9UHF4	IL20RA	inflammation	2694
CAM_O00533	O00533	CHL1	cardiometabolic	353
CAM_O14786	O14786	NRP1	cardiometabolic	353
CAM_O15031	O15031	PLXNB2	cardiometabolic	353
CAM_O75015	O75015	FCGR3B	cardiometabolic	353
CAM_O75023	O75023	LILRB5	cardiometabolic	353
CAM_O95445	O95445	APOM	cardiometabolic	353
CAM_P00441	P00441	SOD1	cardiometabolic	353
CAM_P00915	P00915	CA1	cardiometabolic	353
CAM_P01033	P01033	TIMP1	cardiometabolic	353
CAM_P01034	P01034	CST3	cardiometabolic	353
CAM_P03950	P03950	ANG	cardiometabolic	353
CAM_P03951	P03951	F11	cardiometabolic	353
CAM_P04070	P04070	PROC	cardiometabolic	353
CAM_P05154	P05154	SERPINA5	cardiometabolic	353
CAM_P05362	P05362	ICAM1	cardiometabolic	353
CAM_P05451	P05451	REG1A	cardiometabolic	353
CAM_P05543	P05543	SERPINA7	cardiometabolic	353
CAM_P06681	P06681	C2	cardiometabolic	353
CAM_P07359	P07359	GP1BA	cardiometabolic	353
CAM_P07451	P07451	CA3	cardiometabolic	353
CAM_P07478	P07478	PRSS2	cardiometabolic	353
CAM_P07911	P07911	UMOD	cardiometabolic	353
CAM_P08581	P08581	MET	cardiometabolic	353
CAM_P08709	P08709	F7	cardiometabolic	353
CAM_P0CG05	P0CG05	IGLC2	cardiometabolic	352
CAM_P10721	P10721	KIT	cardiometabolic	353
CAM_P11215	P11215	ITGAM	cardiometabolic	353
CAM_P11226	P11226	MBL2	cardiometabolic	353
CAM_P12318	P12318	FCGR2A	cardiometabolic	353
CAM_P12830	P12830	CDH1	cardiometabolic	353
CAM_P13501	P13501	CCL5	cardiometabolic	353
CAM_P13591	P13591	NCAM1	cardiometabolic	353
CAM_P13987	P13987	CD59	cardiometabolic	353
CAM_P14151	P14151	SELL	cardiometabolic	353
CAM_P14543	P14543	NID1	cardiometabolic	353
CAM_P15529	P15529	CD46	cardiometabolic	353
CAM_P15907	P15907	ST6GAL1	cardiometabolic	353
CAM_P16871	P16871	IL7R	cardiometabolic	353
CAM_P17813	P17813	ENG	cardiometabolic	353
CAM_P17936	P17936	IGFBP3	cardiometabolic	353
CAM_P19021	P19021	PAM	cardiometabolic	353
CAM_P19320	P19320	VCAM1	cardiometabolic	353
CAM_P20023	P20023	CR2	cardiometabolic	353
CAM_P20062	P20062	TCN2	cardiometabolic	353
CAM_P22105	P22105	TNXB	cardiometabolic	353
CAM_P22748	P22748	CA4	cardiometabolic	353
CAM_P22749	P22749	GNLY	cardiometabolic	353
CAM_P23141	P23141	CES1	cardiometabolic	353
CAM_P24592	P24592	IGFBP6	cardiometabolic	353
CAM_P24821	P24821	TNC	cardiometabolic	353
CAM_P27487	P27487	DPP4	cardiometabolic	353
CAM_P32942	P32942	ICAM3	cardiometabolic	353
CAM_P35443	P35443	THBS4	cardiometabolic	353
CAM_P35542	P35542	SAA4	cardiometabolic	353
CAM_P35590	P35590	TIE1	cardiometabolic	353
CAM_P39060	P39060	COL18A1	cardiometabolic	353
CAM_P42785	P42785	PRCP	cardiometabolic	353
CAM_P46531	P46531	NOTCH1	cardiometabolic	353
CAM_P49747	P49747	COMP	cardiometabolic	353
CAM_P55058	P55058	PLTP	cardiometabolic	353
CAM_P55774	P55774	CCL18	cardiometabolic	353
CAM_P59665	P59665	DEFA1	cardiometabolic	353
CAM_P80188	P80188	LCN2	cardiometabolic	353
CAM_Q03167	Q03167	TGFBR3	cardiometabolic	353
CAM_Q06141	Q06141	REG3A	cardiometabolic	353
CAM_Q12805	Q12805	EFEMP1	cardiometabolic	353
CAM_Q12884	Q12884	FAP	cardiometabolic	353
CAM_Q13093	Q13093	PLA2G7	cardiometabolic	353
CAM_Q13332	Q13332	PTPRS	cardiometabolic	353
CAM_Q13361	Q13361	MFAP5	cardiometabolic	353
CAM_Q14393	Q14393	GAS6	cardiometabolic	353
CAM_Q14515	Q14515	SPARCL1	cardiometabolic	353
CAM_Q14767	Q14767	LTBP2	cardiometabolic	353
CAM_Q15113	Q15113	PCOLCE	cardiometabolic	353
CAM_Q15485	Q15485	FCN2	cardiometabolic	353
CAM_Q15582	Q15582	TGFBI	cardiometabolic	353
CAM_Q16627	Q16627	CCL14	cardiometabolic	353
CAM_Q16769	Q16769	QPCT	cardiometabolic	353
CAM_Q16853	Q16853	AOC3	cardiometabolic	353
CAM_Q6EMK4	Q6EMK4	VASN	cardiometabolic	353
CAM_Q8N423	Q8N423	LILRB2	cardiometabolic	353
CAM_Q8NHL6	Q8NHL6	LILRB1	cardiometabolic	353
CAM_Q96H15	Q96H15	TIMD4	cardiometabolic	353
CAM_Q96KN2	Q96KN2	CNDP1	cardiometabolic	353
CAM_Q99650	Q99650	OSMR	cardiometabolic	353
CAM_Q9BXJ1	Q9BXJ1	C1QTNF1	cardiometabolic	353
CAM_Q9BXR6	Q9BXR6	CFHR5	cardiometabolic	353
CAM_Q9H1U4	Q9H1U4	MEGF9	cardiometabolic	353
CAM_Q9NQ79	Q9NQ79	CRTAC1	cardiometabolic	353
CAM_Q9UGM5	Q9UGM5	FETUB	cardiometabolic	353
CAM_Q9Y5C1	Q9Y5C1	ANGPTL3	cardiometabolic	353
CAM_Q9Y5Y7	Q9Y5Y7	LYVE1	cardiometabolic	353
CRE_A4D1B5	A4D1B5	GSAP	cell regulation	354
CRE_O00220	O00220	TNFRSF10A	cell regulation	354
CRE_O00221	O00221	NFKBIE	cell regulation	354
CRE_O00451	O00451	GFRA2	cell regulation	354
CRE_O14662	O14662	STX16	cell regulation	354
CRE_O14904	O14904	WNT9A	cell regulation	354
CRE_O14917	O14917	PCDH17	cell regulation	354
CRE_O43186	O43186	CRX	cell regulation	354
CRE_O43521.2	O43521.2	BCL2L11	cell regulation	354
CRE_O43699	O43699	SIGLEC6	cell regulation	354
CRE_O43752	O43752	STX6	cell regulation	354
CRE_O43915	O43915	VEGFD	cell regulation	354
CRE_O60243	O60243	HS6ST1	cell regulation	354
CRE_O75054	O75054	IGSF3	cell regulation	354
CRE_O75354	O75354	ENTPD6	cell regulation	354
CRE_O94760	O94760	DDAH1	cell regulation	354
CRE_O95183	O95183	VAMP5	cell regulation	354
CRE_O95644	O95644	NFATC1	cell regulation	354
CRE_O95988	O95988	TCL1B	cell regulation	354
CRE_O96013	O96013	PAK4	cell regulation	354
CRE_P01242	P01242	GH2	cell regulation	354
CRE_P01275	P01275	GCG	cell regulation	354
CRE_P02462	P02462	COL4A1	cell regulation	354
CRE_P04637	P04637	TP53	cell regulation	354
CRE_P05412	P05412	JUN	cell regulation	354
CRE_P08237	P08237	PFKM	cell regulation	354
CRE_P09758	P09758	TACSTD2	cell regulation	354
CRE_P0CG37	P0CG37	CFC1	cell regulation	354
CRE_P11274	P11274	BCR	cell regulation	354
CRE_P15848	P15848	ARSB	cell regulation	354
CRE_P16562	P16562	CRISP2	cell regulation	354
CRE_P21810	P21810	BGN	cell regulation	354
CRE_P22681	P22681	CBL	cell regulation	354
CRE_P23515	P23515	OMG	cell regulation	354
CRE_P25685	P25685	DNAJB1	cell regulation	354
CRE_P30041	P30041	PRDX6	cell regulation	354
CRE_P47929	P47929	LGALS7	cell regulation	354
CRE_P52564	P52564	MAP2K6	cell regulation	354
CRE_P57771	P57771	RGS8	cell regulation	354
CRE_P58294	P58294	PROK1	cell regulation	354
CRE_Q01543	Q01543	FLI1	cell regulation	354
CRE_Q02742	Q02742	GCNT1	cell regulation	354
CRE_Q05516	Q05516	ZBTB16	cell regulation	354
CRE_Q06520	Q06520	SULT2A1	cell regulation	354
CRE_Q07960	Q07960	ARHGAP1	cell regulation	354
CRE_Q10471	Q10471	GALNT2	cell regulation	354
CRE_Q12912	Q12912	LRMP	cell regulation	354
CRE_Q13105	Q13105	ZBTB17	cell regulation	354
CRE_Q13561	Q13561	DCTN2	cell regulation	354
CRE_Q13576	Q13576	IQGAP2	cell regulation	354
CRE_Q16653	Q16653	MOG	cell regulation	354
CRE_Q49AH0	Q49AH0	CDNF	cell regulation	354
CRE_Q6UB28	Q6UB28	METAP1D	cell regulation	354
CRE_Q6UXD5	Q6UXD5	SEZ6L2	cell regulation	354
CRE_Q6UXK5	Q6UXK5	LRRN1	cell regulation	354
CRE_Q7Z5A7	Q7Z5A7	FAM19A5	cell regulation	354
CRE_Q7Z5R6	Q7Z5R6	APBB1IP	cell regulation	354
CRE_Q86SJ2	Q86SJ2	AMIGO2	cell regulation	354
CRE_Q86WV1	Q86WV1	SKAP1	cell regulation	354
CRE_Q8N2G4	Q8N2G4	LYPD1	cell regulation	354
CRE_Q8N5S9	Q8N5S9	CAMKK1	cell regulation	354
CRE_Q8TD06	Q8TD06	AGR3	cell regulation	354
CRE_Q8WYN0	Q8WYN0	ATG4A	cell regulation	354
CRE_Q92558	Q92558	WASF1	cell regulation	354
CRE_Q92982	Q92982	NINJ1	cell regulation	354
CRE_Q969V3	Q969V3	NCLN	cell regulation	354
CRE_Q96I82	Q96I82	KAZALD1	cell regulation	354
CRE_Q96LC7	Q96LC7	SIGLEC10	cell regulation	354
CRE_Q96PD2	Q96PD2	DCBLD2	cell regulation	354
CRE_Q96PQ0	Q96PQ0	SORCS2	cell regulation	354
CRE_Q96SM3	Q96SM3	CPXM1	cell regulation	354
CRE_Q9BQT9	Q9BQT9	CLSTN3	cell regulation	354
CRE_Q9BWV1	Q9BWV1	BOC	cell regulation	354
CRE_Q9C0C4	Q9C0C4	SEMA4C	cell regulation	354
CRE_Q9H156	Q9H156	SLITRK2	cell regulation	354
CRE_Q9H5Y7	Q9H5Y7	SLITRK6	cell regulation	354
CRE_Q9HCU5	Q9HCU5	PREB	cell regulation	354
CRE_Q9NRM6	Q9NRM6	IL17RB	cell regulation	354
CRE_Q9NS71	Q9NS71	GKN1	cell regulation	354
CRE_Q9NSA1	Q9NSA1	FGF21	cell regulation	354
CRE_Q9NX58	Q9NX58	LYAR	cell regulation	354
CRE_Q9NZ53	Q9NZ53	PODXL2	cell regulation	354
CRE_Q9NZN5	Q9NZN5	ARHGEF12	cell regulation	354
CRE_Q9P0V8	Q9P0V8	SLAMF8	cell regulation	354
CRE_Q9UBG0	Q9UBG0	MRC2	cell regulation	354
CRE_Q9UBM4	Q9UBM4	OPTC	cell regulation	354
CRE_Q9UK85	Q9UK85	DKKL1	cell regulation	354
CRE_Q9UKR0	Q9UKR0	KLK12	cell regulation	354
CRE_Q9UPY6	Q9UPY6	WASF3	cell regulation	354
CRE_Q9Y2W6	Q9Y2W6	TDRKH	cell regulation	354
CRE_Q9Y662	Q9Y662	HS3ST3B1	cell regulation	354
CRE_Q9Y6A5	Q9Y6A5	TACC3	cell regulation	354
DEV_O00241	O00241	SIRPB1	developmental	354
DEV_O00339	O00339	MATN2	developmental	354
DEV_O00585	O00585	CCL21	developmental	354
DEV_O14773	O14773	TPP1	developmental	354
DEV_O43278	O43278	SPINT1	developmental	354
DEV_O43291	O43291	SPINT2	developmental	354
DEV_O43405	O43405	COCH	developmental	354
DEV_O43464	O43464	HTRA2	developmental	354
DEV_O43505	O43505	B4GAT1	developmental	354
DEV_O75326	O75326	SEMA7A	developmental	354
DEV_O95633	O95633	FSTL3	developmental	354
DEV_O95721	O95721	SNAP29	developmental	354
DEV_P00918	P00918	CA2	developmental	354
DEV_P00995	P00995	SPINK1	developmental	354
DEV_P01215	P01215	CGA	developmental	354
DEV_P04066	P04066	FUCA1	developmental	354
DEV_P04233	P04233	CD74	developmental	354
DEV_P05067	P05067	APP	developmental	354
DEV_P05556	P05556	ITGB1	developmental	354
DEV_P06734	P06734	FCER2	developmental	354
DEV_P07237	P07237	P4HB	developmental	354
DEV_P08118	P08118	MSMB	developmental	354
DEV_P08236	P08236	GUSB	developmental	354
DEV_P08648	P08648	ITGA5	developmental	354
DEV_P09619	P09619	PDGFRB	developmental	354
DEV_P10586	P10586	PTPRF	developmental	354
DEV_P11717	P11717	IGF2R	developmental	354
DEV_P14174	P14174	MIF	developmental	354
DEV_P15289	P15289	ARSA	developmental	354
DEV_P15291	P15291	B4GALT1	developmental	354
DEV_P16112	P16112	ACAN	developmental	354
DEV_P19256	P19256	CD58	developmental	354
DEV_P23280	P23280	CA6	developmental	354
DEV_P23284	P23284	PPIB	developmental	354
DEV_P24387	P24387	CRHBP	developmental	354
DEV_P29350	P29350	PTPN6	developmental	354
DEV_P30043	P30043	BLVRB	developmental	354
DEV_P30086	P30086	PEBP1	developmental	354
DEV_P31948	P31948	STIP1	developmental	354
DEV_P47712	P47712	PLA2G4A	developmental	354
DEV_P48745	P48745	NOV	developmental	354
DEV_P48960	P48960	CD97	developmental	354
DEV_P50895	P50895	BCAM	developmental	354
DEV_P55103	P55103	INHBC	developmental	354
DEV_P55808	P55808	XG	developmental	354
DEV_P63313	P63313	TMSB10	developmental	354
DEV_P78552	P78552	IL13RA1	developmental	354
DEV_Q02487	Q02487	DSC2	developmental	354
DEV_Q07108	Q07108	CD69	developmental	354
DEV_Q08431	Q08431	MFGE8	developmental	354
DEV_Q10588	Q10588	BST1	developmental	354
DEV_Q11128.P21217	Q11128.P21217	FUT3.5	developmental	354
DEV_Q14112	Q14112	NID2	developmental	354
DEV_Q14118	Q14118	DAG1	developmental	354
DEV_Q14162	Q14162	SCARF1	developmental	354
DEV_Q14696	Q14696	MESD	developmental	354
DEV_Q15828	Q15828	CST6	developmental	354
DEV_Q16363	Q16363	LAMA4	developmental	354
DEV_Q4KMG0	Q4KMG0	CDON	developmental	354
DEV_Q5KU26	Q5KU26	COLEC12	developmental	354
DEV_Q5VY43	Q5VY43	PEAR1	developmental	354
DEV_Q6GTX8	Q6GTX8	LAIR1	developmental	354
DEV_Q6UXG3	Q6UXG3	CD300LG	developmental	354
DEV_Q6UXH1	Q6UXH1	CRELD2	developmental	354
DEV_Q6UXH9	Q6UXH9	PAMR1	developmental	354
DEV_Q6YHK3	Q6YHK3	CD109	developmental	354
DEV_Q86T13	Q86T13	CLEC14A	developmental	354
DEV_Q8IWV2	Q8IWV2	CNTN4	developmental	354
DEV_Q8N6Q3	Q8N6Q3	CD177	developmental	354
DEV_Q8TCZ2	Q8TCZ2	CD99L2	developmental	354
DEV_Q8TDQ0	Q8TDQ0	HAVCR2	developmental	354
DEV_Q8TEU8	Q8TEU8	WFIKKN2	developmental	354
DEV_Q969Z4	Q969Z4	RELT	developmental	354
DEV_Q96AP7	Q96AP7	ESAM	developmental	354
DEV_Q96QR1	Q96QR1	SCGB3A1	developmental	354
DEV_Q96RD9	Q96RD9	FCRL5	developmental	354
DEV_Q99497	Q99497	PARK7	developmental	354
DEV_Q99538	Q99538	LGMN	developmental	354
DEV_Q99972	Q99972	MYOC	developmental	354
DEV_Q99983	Q99983	OMD	developmental	354
DEV_Q9BY76	Q9BY76	ANGPTL4	developmental	354
DEV_Q9NNX6	Q9NNX6	CD209	developmental	354
DEV_Q9NQ38	Q9NQ38	SPINK5	developmental	354
DEV_Q9NZV1	Q9NZV1	CRIM1	developmental	354
DEV_Q9UBP4	Q9UBP4	DKK3	developmental	354
DEV_Q9UBX1	Q9UBX1	CTSF	developmental	354
DEV_Q9UKJ1	Q9UKJ1	PILRA	developmental	354
DEV_Q9UKK9	Q9UKK9	NUDT5	developmental	354
DEV_Q9Y240	Q9Y240	CLEC11A	developmental	354
DEV_Q9Y279	Q9Y279	VSIG4	developmental	354
DEV_Q9Y6N7	Q9Y6N7	ROBO1	developmental	354
IRE_O00273	O00273	DFFA	immune response	354
IRE_O14867	O14867	BACH1	immune response	354
IRE_O43597	O43597	SPRY2	immune response	353
IRE_O43736	O43736	ITM2A	immune response	354
IRE_O60449	O60449	LY75	immune response	354
IRE_O60880	O60880	SH2D1A	immune response	354
IRE_O75475	O75475	PSIP1	immune response	354
IRE_O76036	O76036	NCR1	immune response	354
IRE_O94992	O94992	HEXIM1	immune response	354
IRE_O95786	O95786	DDX58	immune response	354
IRE_P05113	P05113	IL5	immune response	354
IRE_P05231	P05231	IL6	immune response	354
IRE_P05412	P05412	JUN	immune response	354
IRE_P08727	P08727	KRT19	immune response	354
IRE_P09038	P09038	FGF2	immune response	354
IRE_P10747	P10747	CD28	immune response	354
IRE_P14317	P14317	HCLS1	immune response	354
IRE_P15514	P15514	AREG	immune response	354
IRE_P16278	P16278	GLB1	immune response	354
IRE_P16455	P16455	MGMT	immune response	354
IRE_P18564	P18564	ITGB6	immune response	354
IRE_P18627	P18627	LAG3	immune response	354
IRE_P19474	P19474	TRIM21	immune response	354
IRE_P22301	P22301	IL10	immune response	354
IRE_P23229	P23229	ITGA6	immune response	354
IRE_P27540	P27540	ARNT	immune response	354
IRE_P28845	P28845	HSD11B1	immune response	354
IRE_P30044	P30044	PRDX5	immune response	354
IRE_P30048	P30048	PRDX3	immune response	354
IRE_P34130	P34130	NTF4	immune response	354
IRE_P35240	P35240	NF2	immune response	354
IRE_P42701	P42701	IL12RB1	immune response	354
IRE_P48061	P48061	CXCL12	immune response	354
IRE_P48740	P48740	MASP1	immune response	354
IRE_P50135	P50135	HNMT	immune response	354
IRE_P51617	P51617	IRAK1	immune response	354
IRE_P51671	P51671	CCL11	immune response	354
IRE_P52294	P52294	KPNA1	immune response	354
IRE_P52823	P52823	STC1	immune response	353
IRE_P58499	P58499	FAM3B	immune response	354
IRE_P63241	P63241	EIF5A	immune response	354
IRE_P78310	P78310	CXADR	immune response	354
IRE_P78362	P78362	SRPK2	immune response	354
IRE_P78410	P78410	BTN3A2	immune response	354
IRE_Q00978	Q00978	IRF9	immune response	354
IRE_Q01151	Q01151	CD83	immune response	354
IRE_Q03431	Q03431	PTH1R	immune response	354
IRE_Q04637	Q04637	EIF4G1	immune response	354
IRE_Q04759	Q04759	PRKCQ	immune response	354
IRE_Q05084	Q05084	ICA1	immune response	354
IRE_Q05516	Q05516	ZBTB16	immune response	354
IRE_Q06830	Q06830	PRDX1	immune response	354
IRE_Q07065	Q07065	CKAP4	immune response	354
IRE_Q12933	Q12933	TRAF2	immune response	354
IRE_Q12968	Q12968	NFATC3	immune response	354
IRE_Q13241	Q13241	KLRD1	immune response	354
IRE_Q13490	Q13490	BIRC2	immune response	354
IRE_Q13574	Q13574	DGKZ	immune response	354
IRE_Q14203	Q14203	DCTN1	immune response	354
IRE_Q14435	Q14435	GALNT3	immune response	354
IRE_Q15517	Q15517	CDSN	immune response	354
IRE_Q15661	Q15661	TPSAB1	immune response	354
IRE_Q6DN72	Q6DN72	FCRL6	immune response	354
IRE_Q6EIG7	Q6EIG7	CLEC6A	immune response	354
IRE_Q6UXB4	Q6UXB4	CLEC4G	immune response	354
IRE_Q6ZUJ8	Q6ZUJ8	PIK3AP1	immune response	354
IRE_Q7Z6M3	Q7Z6M3	MILR1	immune response	354
IRE_Q8IU57	Q8IU57	IFNLR1	immune response	354
IRE_Q8N608	Q8N608	DPP10	immune response	354
IRE_Q8NHJ6	Q8NHJ6	LILRB4	immune response	354
IRE_Q8WTT0	Q8WTT0	CLEC4C	immune response	354
IRE_Q8WXI8	Q8WXI8	CLEC4D	immune response	354
IRE_Q92844	Q92844	TANK	immune response	354
IRE_Q96DB9	Q96DB9	FXYD5	immune response	354
IRE_Q96P31	Q96P31	FCRL3	immune response	354
IRE_Q96PD2	Q96PD2	DCBLD2	immune response	354
IRE_Q96SB3	Q96SB3	PPP1R9B	immune response	354
IRE_Q9BXN2	Q9BXN2	CLEC7A	immune response	354
IRE_Q9C035	Q9C035	TRIM5	immune response	354
IRE_Q9GZT9	Q9GZT9	EGLN1	immune response	354
IRE_Q9HCM2	Q9HCM2	PLXNA4	immune response	354
IRE_Q9NP99	Q9NP99	TREM1	immune response	354
IRE_Q9NWZ3	Q9NWZ3	IRAK4	immune response	354
IRE_Q9UHC6	Q9UHC6	CNTNAP2	immune response	354
IRE_Q9UKX5	Q9UKX5	ITGA11	immune response	354
IRE_Q9UMR7	Q9UMR7	CLEC4A	immune response	354
IRE_Q9UN19	Q9UN19	DAPP1	immune response	354
IRE_Q9UNE0	Q9UNE0	EDAR	immune response	354
IRE_Q9UQQ2	Q9UQQ2	SH2B3	immune response	354
IRE_Q9UQV4	Q9UQV4	LAMP3	immune response	354
IRE_Q9Y2J8	Q9Y2J8	PADI2	immune response	354
IRE_Q9Y3P8	Q9Y3P8	SIT1	immune response	354
MET_A6NI73	A6NI73	LILRA5	metabolism	354
MET_NT.proBNP	NT.proBNP	NT.proBNP	metabolism	354
MET_O00161	O00161	SNAP23	metabolism	354
MET_O15123	O15123	ANGPT2	metabolism	354
MET_O43240	O43240	KLK10	metabolism	354
MET_O43827	O43827	ANGPTL7	metabolism	354
MET_O75356	O75356	ENTPD5	metabolism	354
MET_O75791	O75791	GRAP2	metabolism	354
MET_O95502	O95502	NPTXR	metabolism	354
MET_O95544	O95544	NADK	metabolism	354
MET_O95841	O95841	ANGPTL1	metabolism	354
MET_P00352	P00352	ALDH1A1	metabolism	354
MET_P01222	P01222	TSHB	metabolism	353
MET_P05089	P05089	ARG1	metabolism	354
MET_P09104	P09104	ENO2	metabolism	354
MET_P09417	P09417	QDPR	metabolism	354
MET_P09467	P09467	FBP1	metabolism	354
MET_P09525	P09525	ANXA4	metabolism	354
MET_P09668	P09668	CTSH	metabolism	354
MET_P12724	P12724	RNASE3	metabolism	354
MET_P13611	P13611	VCAN	metabolism	354
MET_P16083	P16083	NQO2	metabolism	354
MET_P19022	P19022	CDH2	metabolism	354
MET_P19971	P19971	TYMP	metabolism	354
MET_P20711	P20711	DDC	metabolism	354
MET_P21964	P21964	COMT	metabolism	354
MET_P22466	P22466	GAL	metabolism	354
MET_P23526	P23526	AHCY	metabolism	354
MET_P25815	P25815	S100P	metabolism	354
MET_P26010	P26010	ITGB7	metabolism	354
MET_P27695	P27695	APEX1	metabolism	354
MET_P29017	P29017	CD1C	metabolism	354
MET_P31431	P31431	SDC4	metabolism	354
MET_P35237	P35237	SERPINB6	metabolism	354
MET_P35754	P35754	GLRX	metabolism	354
MET_P40259	P40259	CD79B	metabolism	354
MET_P40818	P40818	USP8	metabolism	354
MET_P41236	P41236	PPP1R2	metabolism	354
MET_P43234	P43234	CTSO	metabolism	354
MET_P46109	P46109	CRKL	metabolism	354
MET_P46379	P46379	BAG6	metabolism	354
MET_P50452	P50452	SERPINB8	metabolism	354
MET_P50995	P50995	ANXA11	metabolism	354
MET_P51693	P51693	APLP1	metabolism	354
MET_P51858	P51858	HDGF	metabolism	354
MET_P52888	P52888	THOP1	metabolism	354
MET_P98082	P98082	DAB2	metabolism	354
MET_Q01973	Q01973	ROR1	metabolism	354
MET_Q02790	Q02790	FKBP4	metabolism	354
MET_Q03403	Q03403	TFF2	metabolism	354
MET_Q04900	Q04900	CD164	metabolism	354
MET_Q06418	Q06418	TYRO3	metabolism	353
MET_Q13275	Q13275	SEMA3F	metabolism	354
MET_Q15155	Q15155	NOMO1	metabolism	354
MET_Q15846	Q15846	CLUL1	metabolism	289
MET_Q16773	Q16773	KYAT1	metabolism	354
MET_Q16820	Q16820	MEP1B	metabolism	354
MET_Q641Q3	Q641Q3	METRNL	metabolism	354
MET_Q6UWV6	Q6UWV6	ENPP7	metabolism	354
MET_Q6WN34	Q6WN34	CHRDL2	metabolism	354
MET_Q76M96	Q76M96	CCDC80	metabolism	354
MET_Q86VZ4	Q86VZ4	LRP11	metabolism	354
MET_Q8IZP9	Q8IZP9	ADGRG2	metabolism	354
MET_Q8N1Q1	Q8N1Q1	CA13	metabolism	354
MET_Q8NBJ7	Q8NBJ7	SUMF2	metabolism	354
MET_Q8NBS9	Q8NBS9	TXNDC5	metabolism	354
MET_Q8NI22	Q8NI22	MCFD2	metabolism	354
MET_Q8WTU2	Q8WTU2	SSC4D	metabolism	354
MET_Q8WVQ1	Q8WVQ1	CANT1	metabolism	354
MET_Q8WX77	Q8WX77	IGFBPL1	metabolism	354
MET_Q92520	Q92520	FAM3C	metabolism	354
MET_Q92692	Q92692	NECTIN2	metabolism	354
MET_Q96JA1	Q96JA1	LRIG1	metabolism	354
MET_Q96LA6	Q96LA6	FCRL1	metabolism	354
MET_Q9BQB4	Q9BQB4	SOST	metabolism	354
MET_Q9BYZ8	Q9BYZ8	REG4	metabolism	354
MET_Q9BZR6	Q9BZR6	RTN4R	metabolism	354
MET_Q9GZM7	Q9GZM7	TINAGL1	metabolism	354
MET_Q9H4D0	Q9H4D0	CLSTN2	metabolism	354
MET_Q9H6B4	Q9H6B4	CLMP	metabolism	354
MET_Q9HBB8	Q9HBB8	CDHR5	metabolism	354
MET_Q9NPH0	Q9NPH0	ACP6	metabolism	354
MET_Q9NQX5	Q9NQX5	NPDC1	metabolism	354
MET_Q9NR28	Q9NR28	DIABLO	metabolism	354
MET_Q9NWQ8	Q9NWQ8	PAG1	metabolism	354
MET_Q9NY25	Q9NY25	CLEC5A	metabolism	354
MET_Q9UBU3	Q9UBU3	GHRL	metabolism	354
MET_Q9UHL4	Q9UHL4	DPP7	metabolism	354
MET_Q9UHX3	Q9UHX3	ADGRE2	metabolism	354
MET_Q9UKJ0	Q9UKJ0	PILRB	metabolism	354
MET_Q9Y286	Q9Y286	SIGLEC7	metabolism	354
MET_Q9Y5K6	Q9Y5K6	CD2AP	metabolism	354
NEU1_O00214	O00214	LGALS8	neurology	354
NEU1_O14594	O14594	NCAN	neurology	354
NEU1_O14793	O14793	MSTN	neurology	354
NEU1_O15197	O15197	EPHB6	neurology	354
NEU1_O15232	O15232	MATN3	neurology	354
NEU1_O43155	O43155	FLRT2	neurology	354
NEU1_O43157	O43157	PLXNB1	neurology	354
NEU1_O43561	O43561	LAT	neurology	354
NEU1_O60462	O60462	NRP2	neurology	354
NEU1_O60609	O60609	GFRA3	neurology	354
NEU1_O75077	O75077	ADAM23	neurology	354
NEU1_O75509	O75509	TNFRSF21	neurology	354
NEU1_O94779	O94779	CNTN5	neurology	354
NEU1_O95185	O95185	UNC5C	neurology	354
NEU1_O95727	O95727	CRTAM	neurology	354
NEU1_P01138	P01138	NGF	neurology	354
NEU1_P04216	P04216	THY1	neurology	354
NEU1_P08473	P08473	MME	neurology	354
NEU1_P09919	P09919	CSF3	neurology	354
NEU1_P10636	P10636	MAPT	neurology	354
NEU1_P12544	P12544	GZMA	neurology	354
NEU1_P12644	P12644	BMP4	neurology	354
NEU1_P14384	P14384	CPM	neurology	354
NEU1_P15151	P15151	PVR	neurology	354
NEU1_P15311	P15311	EZR	neurology	354
NEU1_P15509	P15509	CSF2RA	neurology	354
NEU1_P16234	P16234	PDGFRA	neurology	354
NEU1_P17405	P17405	SMPD1	neurology	354
NEU1_P21757	P21757	MSR1	neurology	354
NEU1_P22223	P22223	CDH3	neurology	354
NEU1_P25774	P25774	CTSS	neurology	354
NEU1_P28907	P28907	CD38	neurology	354
NEU1_P29460.P29459	P29460.P29459	IL12B_IL12A	neurology	354
NEU1_P30533	P30533	LRPAP1	neurology	354
NEU1_P37023	P37023	ACVRL1	neurology	354
NEU1_P39905	P39905	GDNF	neurology	354
NEU1_P41217	P41217	CD200	neurology	354
NEU1_P41271	P41271	NBL1	neurology	354
NEU1_P48052	P48052	CPA2	neurology	354
NEU1_P52798	P52798	EFNA4	neurology	354
NEU1_P53634	P53634	CTSC	neurology	354
NEU1_P55145	P55145	MANF	neurology	354
NEU1_P55285	P55285	CDH6	neurology	354
NEU1_P56159	P56159	GFRA1	neurology	354
NEU1_P57087	P57087	JAM2	neurology	354
NEU1_P78333	P78333	GPC5	neurology	354
NEU1_Q01344	Q01344	IL5RA	neurology	354
NEU1_Q02083	Q02083	NAAA	neurology	354
NEU1_Q08345	Q08345	DDR1	neurology	354
NEU1_Q08629	Q08629	SPOCK1	neurology	354
NEU1_Q08708	Q08708	CD300C	neurology	354
NEU1_Q14108	Q14108	SCARB2	neurology	354
NEU1_Q16288	Q16288	NTRK3	neurology	354
NEU1_Q16620	Q16620	NTRK2	neurology	354
NEU1_Q16719	Q16719	KYNU	neurology	354
NEU1_Q16775	Q16775	HAGH	neurology	354
NEU1_Q2MKA7	Q2MKA7	RSPO1	neurology	354
NEU1_Q2TAL6	Q2TAL6	VWC2	neurology	354
NEU1_Q2VWP7	Q2VWP7	PRTG	neurology	354
NEU1_Q6ISS4	Q6ISS4	LAIR2	neurology	354
NEU1_Q6NW40	Q6NW40	RGMB	neurology	354
NEU1_Q6UX15	Q6UX15	LAYN	neurology	354
NEU1_Q6ZMJ2	Q6ZMJ2	SCARA5	neurology	354
NEU1_Q8IUN9	Q8IUN9	CLEC10A	neurology	354
NEU1_Q8N126	Q8N126	CADM3	neurology	354
NEU1_Q8NBI3	Q8NBI3	DRAXIN	neurology	354
NEU1_Q8NFP4	Q8NFP4	MDGA1	neurology	354
NEU1_Q8TD46	Q8TD46	CD200R1	neurology	354
NEU1_Q8TDQ1	Q8TDQ1	CD300LF	neurology	354
NEU1_Q92752	Q92752	TNR	neurology	354
NEU1_Q92765	Q92765	FRZB	neurology	354
NEU1_Q92823	Q92823	NRCAM	neurology	354
NEU1_Q96B86	Q96B86	RGMA	neurology	354
NEU1_Q96GP6	Q96GP6	SCARF2	neurology	354
NEU1_Q96GW7	Q96GW7	BCAN	neurology	354
NEU1_Q96LA5	Q96LA5	FCRL2	neurology	354
NEU1_Q96NZ8	Q96NZ8	WFIKKN1	neurology	354
NEU1_Q9BS40	Q9BS40	LXN	neurology	354
NEU1_Q9BZM5	Q9BZM5	ULBP2	neurology	354
NEU1_Q9BZZ2	Q9BZZ2	SIGLEC1	neurology	354
NEU1_Q9H3S3	Q9H3S3	TMPRSS5	neurology	354
NEU1_Q9H3U7	Q9H3U7	SMOC2	neurology	354
NEU1_Q9HAN9	Q9HAN9	NMNAT1	neurology	354
NEU1_Q9HAV5	Q9HAV5	EDA2R	neurology	354
NEU1_Q9HCK4	Q9HCK4	ROBO2	neurology	354
NEU1_Q9NP84	Q9NP84	TNFRSF12A	neurology	354
NEU1_Q9NR71	Q9NR71	ASAH2	neurology	354
NEU1_Q9P0K1	Q9P0K1	ADAM22	neurology	354
NEU1_Q9P126	Q9P126	CLEC1B	neurology	354
NEU1_Q9UBT3	Q9UBT3	DKK4	neurology	354
NEU1_Q9ULL4	Q9ULL4	PLXNB3	neurology	354
NEU1_Q9Y336	Q9Y336	SIGLEC9	neurology	354
NEX_O00308	O00308	WWP2	neuro exploratory	354
NEX_O14944	O14944	EREG	neuro exploratory	354
NEX_O15263	O15263	DEFB4A	neuro exploratory	354
NEX_O15496	O15496	PLA2G10	neuro exploratory	354
NEX_O76070	O76070	SNCG	neuro exploratory	354
NEX_O94985	O94985	CLSTN1	neuro exploratory	354
NEX_P06748	P06748	NPM1	neuro exploratory	354
NEX_P07196	P07196	NEFL	neuro exploratory	354
NEX_P07306	P07306	ASGR1	neuro exploratory	354
NEX_P08962	P08962	CD63	neuro exploratory	354
NEX_P09211	P09211	GSTP1	neuro exploratory	354
NEX_P09466	P09466	PAEP	neuro exploratory	354
NEX_P11464	P11464	PSG1	neuro exploratory	354
NEX_P11684	P11684	SCGB1A1	neuro exploratory	354
NEX_P13284	P13284	IFI30	neuro exploratory	354
NEX_P13385	P13385	TDGF1	neuro exploratory	354
NEX_P14207	P14207	FOLR2	neuro exploratory	354
NEX_P14625	P14625	HSP90B1	neuro exploratory	354
NEX_P16444	P16444	DPEP1	neuro exploratory	354
NEX_P18031	P18031	PTPN1	neuro exploratory	354
NEX_P19801	P19801	AOC1	neuro exploratory	354
NEX_P20138	P20138	CD33	neuro exploratory	354
NEX_P21802	P21802	FGFR2	neuro exploratory	354
NEX_P23443	P23443	RPS6KB1	neuro exploratory	354
NEX_P23588	P23588	EIF4B	neuro exploratory	354
NEX_P24001	P24001	IL32	neuro exploratory	354
NEX_P24071	P24071	FCAR	neuro exploratory	354
NEX_P26951	P26951	IL3RA	neuro exploratory	354
NEX_P29218	P29218	IMPA1	neuro exploratory	354
NEX_P30519	P30519	HMOX2	neuro exploratory	354
NEX_P32456	P32456	GBP2	neuro exploratory	354
NEX_P32926	P32926	DSG3	neuro exploratory	354
NEX_P36269	P36269	GGT5	neuro exploratory	354
NEX_P37108	P37108	SRP14	neuro exploratory	354
NEX_P40198	P40198	CEACAM3	neuro exploratory	354
NEX_P40933	P40933	IL15	neuro exploratory	354
NEX_P41208	P41208	CETN2	neuro exploratory	354
NEX_P41227	P41227	NAA10	neuro exploratory	354
NEX_P42892	P42892	ECE1	neuro exploratory	354
NEX_P43628	P43628	KIR2DL3	neuro exploratory	354
NEX_P48357	P48357	LEPR	neuro exploratory	354
NEX_P49789	P49789	FHIT	neuro exploratory	354
NEX_P51452	P51452	DUSP3	neuro exploratory	354
NEX_P52943	P52943	CRIP2	neuro exploratory	354
NEX_P55291	P55291	CDH15	neuro exploratory	354
NEX_P58417	P58417	NXPH1	neuro exploratory	354
NEX_P63098	P63098	PPP3R1	neuro exploratory	354
NEX_P78560	P78560	CRADD	neuro exploratory	354
NEX_Q03393	Q03393	PTS	neuro exploratory	354
NEX_Q06323	Q06323	PSME1	neuro exploratory	354
NEX_Q10589	Q10589	BST2	neuro exploratory	354
NEX_Q12864	Q12864	CDH17	neuro exploratory	354
NEX_Q13444	Q13444	ADAM15	neuro exploratory	354
NEX_Q13451	Q13451	FKBP5	neuro exploratory	354
NEX_Q14956	Q14956	GPNMB	neuro exploratory	354
NEX_Q15126	Q15126	PMVK	neuro exploratory	354
NEX_Q16619	Q16619	CTF1	neuro exploratory	354
NEX_Q16864	Q16864	ATP6V1F	neuro exploratory	354
NEX_Q5JZY3	Q5JZY3	EPHA10	neuro exploratory	354
NEX_Q6UWL6	Q6UWL6	KIRREL2	neuro exploratory	354
NEX_Q6UX27	Q6UX27	VSTM1	neuro exploratory	354
NEX_Q6UXK2	Q6UXK2	ISLR2	neuro exploratory	354
NEX_Q86Z14	Q86Z14	KLB	neuro exploratory	354
NEX_Q8IU54	Q8IU54	IFNL1	neuro exploratory	354
NEX_Q8IX05	Q8IX05	CD302	neuro exploratory	354
NEX_Q8N474	Q8N474	SFRP1	neuro exploratory	354
NEX_Q8TCT1	Q8TCT1	PHOSPHO1	neuro exploratory	354
NEX_Q92597	Q92597	NDRG1	neuro exploratory	354
NEX_Q969M7	Q969M7	UBE2F	neuro exploratory	354
NEX_Q96B36	Q96B36	AKT1S1	neuro exploratory	354
NEX_Q96EK5	Q96EK5	KIF1BP	neuro exploratory	354
NEX_Q96EP0	Q96EP0	RNF31	neuro exploratory	354
NEX_Q96IU4	Q96IU4	ABHD14B	neuro exploratory	354
NEX_Q96RJ3	Q96RJ3	TNFRSF13C	neuro exploratory	354
NEX_Q99426	Q99426	TBCB	neuro exploratory	354
NEX_Q9BTE6	Q9BTE6	AARSD1	neuro exploratory	354
NEX_Q9BW30	Q9BW30	TPPP3	neuro exploratory	354
NEX_Q9BYC5	Q9BYC5	FUT8	neuro exploratory	354
NEX_Q9H0C8	Q9H0C8	ILKAP	neuro exploratory	354
NEX_Q9H477	Q9H477	RBKS	neuro exploratory	354
NEX_Q9H4A9	Q9H4A9	DPEP2	neuro exploratory	354
NEX_Q9H4F8	Q9H4F8	SMOC1	neuro exploratory	354
NEX_Q9NRG1	Q9NRG1	PRTFDC1	neuro exploratory	354
NEX_Q9UHV9	Q9UHV9	PFDN2	neuro exploratory	354
NEX_Q9UJ72	Q9UJ72	ANXA10	neuro exploratory	354
NEX_Q9UK53	Q9UK53	ING1	neuro exploratory	354
NEX_Q9UKS7	Q9UKS7	IKZF2	neuro exploratory	354
NEX_Q9Y2V2	Q9Y2V2	CARHSP1	neuro exploratory	354
NEX_Q9Y4X3	Q9Y4X3	CCL27	neuro exploratory	354
NEX_Q9Y5P4	Q9Y5P4	COL4A3BP	neuro exploratory	354
NEX_Q9Y680	Q9Y680	FKBP7	neuro exploratory	354
NEX_Q9Y6D9	Q9Y6D9	MAD1L1	neuro exploratory	354
ODA_O00186	O00186	STXBP3	organ damage	354
ODA_O00748	O00748	CES2	organ damage	354
ODA_O14713	O14713	ITGB1BP1	organ damage	354
ODA_O15357	O15357	INPPL1	organ damage	354
ODA_O43570	O43570	CA12	organ damage	354
ODA_O43854	O43854	EDIL3	organ damage	354
ODA_O60240	O60240	PLIN1	organ damage	354
ODA_O60760	O60760	HPGDS	organ damage	354
ODA_O60934	O60934	NBN	organ damage	354
ODA_O75354	O75354	ENTPD6	organ damage	354
ODA_O75569	O75569	PRKRA	organ damage	354
ODA_O75688	O75688	PPM1B	organ damage	354
ODA_O75787	O75787	ATP6AP2	organ damage	354
ODA_O95831	O95831	AIFM1	organ damage	354
ODA_O95994	O95994	AGR2	organ damage	354
ODA_P01229	P01229	LHB	organ damage	354
ODA_P01258	P01258	CALCA	organ damage	354
ODA_P01588	P01588	EPO	organ damage	354
ODA_P06850	P06850	CRH	organ damage	354
ODA_P07332	P07332	FES	organ damage	354
ODA_P07947	P07947	YES1	organ damage	354
ODA_P09769	P09769	FGR	organ damage	354
ODA_P09960	P09960	LTA4H	organ damage	354
ODA_P19429	P19429	TNNI3	organ damage	354
ODA_P19878	P19878	NCF2	organ damage	354
ODA_P20472	P20472	PVALB	organ damage	354
ODA_P20936	P20936	RASA1	organ damage	354
ODA_P21246	P21246	PTN	organ damage	354
ODA_P23582	P23582	NPPC	organ damage	354
ODA_P25786	P25786	PSMA1	organ damage	354
ODA_P27797	P27797	CALR	organ damage	354
ODA_P29474	P29474	NOS3	organ damage	354
ODA_P30838	P30838	ALDH3A1	organ damage	354
ODA_P35070	P35070	BTC	organ damage	354
ODA_P40121	P40121	CAPG	organ damage	354
ODA_P42658	P42658	DPP6	organ damage	354
ODA_P42768	P42768	WAS	organ damage	354
ODA_P48730	P48730	CSNK1D	organ damage	354
ODA_P49023	P49023	PXN	organ damage	354
ODA_P49763.3	P49763.3	PGF	organ damage	354
ODA_P49767	P49767	VEGFC	organ damage	354
ODA_P49788	P49788	RARRES1	organ damage	354
ODA_P50749	P50749	RASSF2	organ damage	354
ODA_P53539	P53539	FOSB	organ damage	354
ODA_P53582	P53582	METAP1	organ damage	354
ODA_P55957	P55957	BID	organ damage	354
ODA_P61244	P61244	MAX	organ damage	354
ODA_P68106	P68106	FKBP1B	organ damage	354
ODA_P80303	P80303	NUCB2	organ damage	354
ODA_P98073	P98073	TMPRSS15	organ damage	354
ODA_Q02246	Q02246	CNTN2	organ damage	354
ODA_Q02880	Q02880	TOP2B	organ damage	354
ODA_Q03426	Q03426	MVK	organ damage	354
ODA_Q07954	Q07954	LRP1	organ damage	354
ODA_Q0Z7S8	Q0Z7S8	FABP9	organ damage	354
ODA_Q11201	Q11201	ST3GAL1	organ damage	354
ODA_Q12778	Q12778	FOXO1	organ damage	354
ODA_Q12913	Q12913	PTPRJ	organ damage	354
ODA_Q13145	Q13145	BAMBI	organ damage	354
ODA_Q13308	Q13308	PTK7	organ damage	354
ODA_Q15116	Q15116	PDCD1	organ damage	354
ODA_Q15165	Q15165	PON2	organ damage	354
ODA_Q15797	Q15797	SMAD1	organ damage	354
ODA_Q7L5Y9	Q7L5Y9	MAEA	organ damage	354
ODA_Q7L8A9	Q7L8A9	VASH1	organ damage	354
ODA_Q7LG56	Q7LG56	RRM2B	organ damage	354
ODA_Q86SJ6	Q86SJ6	DSG4	organ damage	354
ODA_Q86SR1	Q86SR1	GALNT10	organ damage	354
ODA_Q86WD7	Q86WD7	SERPINA9	organ damage	354
ODA_Q8IUK5	Q8IUK5	PLXDC1	organ damage	354
ODA_Q8N8S7	Q8N8S7	ENAH	organ damage	354
ODA_Q8NC01	Q8NC01	CLEC1A	organ damage	354
ODA_Q8NDB2	Q8NDB2	BANK1	organ damage	354
ODA_Q96D42	Q96D42	HAVCR1	organ damage	354
ODA_Q96RT1	Q96RT1	ERBIN	organ damage	354
ODA_Q9BXJ7	Q9BXJ7	AMN	organ damage	354
ODA_Q9GZY6	Q9GZY6	LAT2	organ damage	354
ODA_Q9HAW4	Q9HAW4	CLSPN	organ damage	354
ODA_Q9NQ88	Q9NQ88	TIGAR	organ damage	354
ODA_Q9NRA1	Q9NRA1	PDGFC	organ damage	354
ODA_Q9NXA8	Q9NXA8	SIRT5	organ damage	354
ODA_Q9P0J1	Q9P0J1	PDP1	organ damage	354
ODA_Q9UHF1	Q9UHF1	EGFL7	organ damage	354
ODA_Q9UKL0	Q9UKL0	RCOR1	organ damage	354
ODA_Q9ULX7	Q9ULX7	CA14	organ damage	354
ODA_Q9UNK0	Q9UNK0	STX8	organ damage	354
ODA_Q9Y478	Q9Y478	PRKAB1	organ damage	354
ODA_Q9Y4K4	Q9Y4K4	MAP4K5	organ damage	354
ODA_Q9Y5A7	Q9Y5A7	NUB1	organ damage	354
ODA_Q9Y5L3	Q9Y5L3	ENTPD2	organ damage	354
ODA_Q9Y5V3	Q9Y5V3	MAGED1	organ damage	354
ODA_Q9Y653	Q9Y653	ADGRG1	organ damage	354
ONC2_O00548	O00548	DLL1	oncology II	354
ONC2_O00592	O00592	PODXL	oncology II	354
ONC2_O00622	O00622	CYR61	oncology II	354
ONC2_O14828	O14828	SCAMP3	oncology II	354
ONC2_O15455	O15455	TLR3	oncology II	354
ONC2_O43895	O43895	XPNPEP2	oncology II	354
ONC2_O43927	O43927	CXCL13	oncology II	354
ONC2_O60259	O60259	KLK8	oncology II	354
ONC2_O60911	O60911	CTSV	oncology II	354
ONC2_O75144	O75144	ICOSLG	oncology II	354
ONC2_O75888	O75888	TNFSF13	oncology II	354
ONC2_O95274	O95274	LYPD3	oncology II	354
ONC2_O95388	O95388	WISP1	oncology II	354
ONC2_O95407	O95407	TNFRSF6B	oncology II	354
ONC2_O95971	O95971	CD160	oncology II	354
ONC2_P00519	P00519	ABL1	oncology II	354
ONC2_P01133	P01133	EGF	oncology II	354
ONC2_P01135	P01135	TGFA	oncology II	354
ONC2_P01298	P01298	PPY	oncology II	354
ONC2_P04083	P04083	ANXA1	oncology II	354
ONC2_P04626	P04626	ERBB2	oncology II	354
ONC2_P05231	P05231	IL6	oncology II	354
ONC2_P06731	P06731	CEACAM5	oncology II	354
ONC2_P06756	P06756	ITGAV	oncology II	354
ONC2_P07948	P07948	LYN	oncology II	354
ONC2_P07949	P07949	RET	oncology II	354
ONC2_P08069	P08069	IGF1R	oncology II	354
ONC2_P08670	P08670	VIM	oncology II	354
ONC2_P09326	P09326	CD48	oncology II	354
ONC2_P09382	P09382	LGALS1	oncology II	354
ONC2_P09486	P09486	SPARC	oncology II	354
ONC2_P09958	P09958	FURIN	oncology II	354
ONC2_P10144	P10144	GZMB	oncology II	354
ONC2_P13688	P13688	CEACAM1	oncology II	354
ONC2_P14210	P14210	HGF	oncology II	354
ONC2_P15260	P15260	IFNGR1	oncology II	354
ONC2_P15328	P15328	FOLR1	oncology II	354
ONC2_P15514	P15514	AREG	oncology II	354
ONC2_P15692	P15692	VEGFA	oncology II	354
ONC2_P16870	P16870	CPE	oncology II	354
ONC2_P18084	P18084	ITGB5	oncology II	354
ONC2_P18827	P18827	SDC1	oncology II	354
ONC2_P20718	P20718	GZMH	oncology II	354
ONC2_P21583	P21583	KITLG	oncology II	354
ONC2_P21589	P21589	NT5E	oncology II	354
ONC2_P21741	P21741	MDK	oncology II	354
ONC2_P21860	P21860	ERBB3	oncology II	354
ONC2_P26447	P26447	S100A4	oncology II	354
ONC2_P26842	P26842	CD27	oncology II	354
ONC2_P29317	P29317	EPHA2	oncology II	354
ONC2_P31949	P31949	S100A11	oncology II	354
ONC2_P32970	P32970	CD70	oncology II	354
ONC2_P35052	P35052	GPC1	oncology II	354
ONC2_P35916	P35916	FLT4	oncology II	354
ONC2_P35968	P35968	KDR	oncology II	354
ONC2_P37173	P37173	TGFBR2	oncology II	354
ONC2_P38936	P38936	CDKN1A	oncology II	354
ONC2_P40222	P40222	TXLNA	oncology II	354
ONC2_P41439	P41439	FOLR3	oncology II	354
ONC2_P43489	P43489	TNFRSF4	oncology II	354
ONC2_P48023	P48023	FASLG	oncology II	354
ONC2_P48307	P48307	TFPI2	oncology II	354
ONC2_P50579	P50579	METAP2	oncology II	354
ONC2_P50591	P50591	TNFSF10	oncology II	354
ONC2_P56279	P56279	TCL1A	oncology II	354
ONC2_P78325	P78325	ADAM8	oncology II	354
ONC2_Q13158	Q13158	FADD	oncology II	354
ONC2_Q13421	Q13421	MSLN	oncology II	354
ONC2_Q14508	Q14508	WFDC2	oncology II	354
ONC2_Q14512	Q14512	FGFBP1	oncology II	354
ONC2_Q14956	Q14956	GPNMB	oncology II	354
ONC2_Q15303	Q15303	ERBB4	oncology II	354
ONC2_Q16674	Q16674	MIA	oncology II	354
ONC2_Q16790	Q16790	CA9	oncology II	354
ONC2_Q29983.Q29980	Q29983.Q29980	MIC_AB	oncology II	354
ONC2_Q6BAA4	Q6BAA4	FCRLB	oncology II	354
ONC2_Q6UXB2	Q6UXB2	CXCL17	oncology II	354
ONC2_Q8TE58	Q8TE58	ADAMTS15	oncology II	354
ONC2_Q8WXI7	Q8WXI7	MUC16	oncology II	354
ONC2_Q96NY8	Q96NY8	NECTIN4	oncology II	354
ONC2_Q99717	Q99717	SMAD5	oncology II	354
ONC2_Q9BXY4	Q9BXY4	RSPO3	oncology II	354
ONC2_Q9BYH1	Q9BYH1	SEZ6L	oncology II	354
ONC2_Q9HBG7	Q9HBG7	LY9	oncology II	354
ONC2_Q9NQ30	Q9NQ30	ESM1	oncology II	354
ONC2_Q9NS68	Q9NS68	TNFRSF19	oncology II	354
ONC2_Q9P0G3	Q9P0G3	KLK14	oncology II	354
ONC2_Q9UBG3	Q9UBG3	CRNN	oncology II	354
ONC2_Q9UBX7	Q9UBX7	KLK11	oncology II	354
ONC2_Q9UJ71	Q9UJ71	CD207	oncology II	354
ONC2_Q9UKR3	Q9UKR3	KLK13	oncology II	354
ONC2_Q9Y5W5	Q9Y5W5	WIF1	oncology II	354
ONC3_O00233	O00233	PSMD9	oncology III	354
ONC3_O14558	O14558	HSPB6	oncology III	354
ONC3_O43524	O43524	FOXO3	oncology III	354
ONC3_O43707	O43707	ACTN4	oncology III	354
ONC3_O60542	O60542	PSPN	oncology III	354
ONC3_O60575	O60575	SPINK4	oncology III	354
ONC3_O60763	O60763	USO1	oncology III	354
ONC3_O60907	O60907	TBL1X	oncology III	354
ONC3_O75695	O75695	RP2	oncology III	354
ONC3_O76038	O76038	SCGN	oncology III	354
ONC3_O95379	O95379	TNFAIP8	oncology III	354
ONC3_O95715	O95715	CXCL14	oncology III	354
ONC3_P01303	P01303	NPY	oncology III	354
ONC3_P01584	P01584	IL1B	oncology III	354
ONC3_P01591	P01591	JCHAIN	oncology III	354
ONC3_P02745	P02745	C1QA	oncology III	354
ONC3_P02771	P02771	AFP	oncology III	354
ONC3_P05187	P05187	ALPP	oncology III	354
ONC3_P06865	P06865	HEXA	oncology III	354
ONC3_P08397	P08397	HMBS	oncology III	354
ONC3_P09105	P09105	HBQ1	oncology III	354
ONC3_P09110	P09110	ACAA1	oncology III	354
ONC3_P0DN86	P0DN86	CGB3	oncology III	354
ONC3_P12872	P12872	MLN	oncology III	354
ONC3_P13521	P13521	SCG2	oncology III	354
ONC3_P13693	P13693	TPT1	oncology III	354
ONC3_P13747	P13747	HLA-E	oncology III	354
ONC3_P15121	P15121	AKR1B1	oncology III	354
ONC3_P17948	P17948	FLT1	oncology III	354
ONC3_P20273	P20273	CD22	oncology III	354
ONC3_P20340	P20340	RAB6A	oncology III	354
ONC3_P20849	P20849	COL9A1	oncology III	354
ONC3_P28827	P28827	PTPRM	oncology III	354
ONC3_P28838	P28838	LAP3	oncology III	354
ONC3_P30260	P30260	CDC27	oncology III	354
ONC3_P32004	P32004	L1CAM	oncology III	354
ONC3_P33241	P33241	LSP1	oncology III	354
ONC3_P35637	P35637	FUS	oncology III	354
ONC3_P36888	P36888	FLT3	oncology III	354
ONC3_P38484	P38484	IFNGR2	oncology III	354
ONC3_P42331	P42331	ARHGAP25	oncology III	354
ONC3_P42575	P42575	CASP2	oncology III	354
ONC3_P43490	P43490	NAMPT	oncology III	354
ONC3_P48643	P48643	CCT5	oncology III	354
ONC3_P49441	P49441	INPP1	oncology III	354
ONC3_P51580	P51580	TPMT	oncology III	354
ONC3_P55008	P55008	AIF1	oncology III	354
ONC3_P55039	P55039	DRG2	oncology III	354
ONC3_P55789	P55789	GFER	oncology III	354
ONC3_P62166	P62166	NCS1	oncology III	354
ONC3_Q08174	Q08174	PCDH1	oncology III	354
ONC3_Q12904	Q12904	AIMP1	oncology III	354
ONC3_Q13459	Q13459	MYO9B	oncology III	354
ONC3_Q14241	Q14241	ELOA	oncology III	354
ONC3_Q14353	Q14353	GAMT	oncology III	354
ONC3_Q14773	Q14773	ICAM4	oncology III	354
ONC3_Q496F6	Q496F6	CD300E	oncology III	354
ONC3_Q53H82	Q53H82	LACTB2	oncology III	354
ONC3_Q5VIR6	Q5VIR6	VPS53	oncology III	354
ONC3_Q6PCB0	Q6PCB0	VWA1	oncology III	354
ONC3_Q7Z5L0	Q7Z5L0	VMO1	oncology III	354
ONC3_Q7Z739	Q7Z739	YTHDF3	oncology III	354
ONC3_Q86SF2	Q86SF2	GALNT7	oncology III	354
ONC3_Q8IWL2	Q8IWL2	SFTPA1	oncology III	354
ONC3_Q8NEZ2	Q8NEZ2	VPS37A	oncology III	354
ONC3_Q8WUW1	Q8WUW1	BRK1	oncology III	354
ONC3_Q92832	Q92832	NELL1	oncology III	354
ONC3_Q93096	Q93096	PTP4A1	oncology III	354
ONC3_Q96FQ6	Q96FQ6	S100A16	oncology III	354
ONC3_Q96I15	Q96I15	SCLY	oncology III	354
ONC3_Q96J42	Q96J42	TXNDC15	oncology III	354
ONC3_Q96PD4	Q96PD4	IL17F	oncology III	354
ONC3_Q99536	Q99536	VAT1	oncology III	354
ONC3_Q99795	Q99795	GPA33	oncology III	354
ONC3_Q9BS26	Q9BS26	ERP44	oncology III	354
ONC3_Q9BSL1	Q9BSL1	UBAC1	oncology III	354
ONC3_Q9BYE9	Q9BYE9	CDHR2	oncology III	354
ONC3_Q9H0P0	Q9H0P0	NT5C3A	oncology III	354
ONC3_Q9H3G5	Q9H3G5	CPVL	oncology III	354
ONC3_Q9H773	Q9H773	DCTPP1	oncology III	354
ONC3_Q9H8J5	Q9H8J5	MANSC1	oncology III	354
ONC3_Q9HD26	Q9HD26	GOPC	oncology III	354
ONC3_Q9NTU7	Q9NTU7	CBLN4	oncology III	354
ONC3_Q9P1Z2	Q9P1Z2	CALCOCO1	oncology III	354
ONC3_Q9UDT6	Q9UDT6	CLIP2	oncology III	354
ONC3_Q9UHD8	Q9UHD8	SEPT9	oncology III	354
ONC3_Q9UJY5	Q9UJY5	GGA1	oncology III	354
ONC3_Q9UMF0	Q9UMF0	ICAM5	oncology III	354
ONC3_Q9Y2B0	Q9Y2B0	CNPY2	oncology III	354
ONC3_Q9Y5K2	Q9Y5K2	KLK4	oncology III	354
ONC3_Q9Y5K8	Q9Y5K8	ATP6V1D	oncology III	354
ONC3_Q9Y644	Q9Y644	RFNG	oncology III	354

## Sheet: Metabolites
Identifier in PHEWAS	CHEMICAL_ID	SUB_PATHWAY	SUPER_PATHWAY	BIOCHEMICAL_NAME	CAS	KEGG	HMDB	PUBCHEM	N				N
Amino.AcidAlanine.and.Aspartate.Metabolismalanine	811	Alanine and Aspartate Metabolism	Amino Acid	alanine	56-41-7	C00041	HMDB00161	5950	1892				1909
Amino.AcidAlanine.and.Aspartate.Metabolismasparagine	917	Alanine and Aspartate Metabolism	Amino Acid	asparagine	70-47-3	C00152	HMDB00168	6267	1882				1908
Amino.AcidAlanine.and.Aspartate.Metabolismaspartate	234	Alanine and Aspartate Metabolism	Amino Acid	aspartate	56-84-8	C00049	HMDB00191	5960	1899				1905
Amino.AcidAlanine.and.Aspartate.Metabolismhydroxyasparagine..	100020205	Alanine and Aspartate Metabolism	Amino Acid	hydroxyasparagine**		C03124	HMDB32332	97663	1880				1905
Amino.AcidAlanine.and.Aspartate.MetabolismN.acetylalanine	1110	Alanine and Aspartate Metabolism	Amino Acid	N-acetylalanine	97-69-8	C02847	HMDB00766	88064	1902				1904
Amino.AcidAlanine.and.Aspartate.MetabolismN.acetylaspartate..NAA.	100000787	Alanine and Aspartate Metabolism	Amino Acid	N-acetylaspartate (NAA)	997-55-7;997-55-7	C01042	HMDB00812	65065	1891				1904
Amino.AcidAlanine.and.Aspartate.MetabolismN.N.dimethylalanine	100020371	Alanine and Aspartate Metabolism	Amino Acid	N,N-dimethylalanine	2812-31-9			5488191	1842				1904
Amino.AcidCreatine.Metabolismcreatine	1221	Creatine Metabolism	Amino Acid	creatine	57-00-1	C00300	HMDB00064	586	1891				1904
Amino.AcidCreatine.Metabolismcreatinine	275	Creatine Metabolism	Amino Acid	creatinine	60-27-5	C00791	HMDB00562	588	1887				1904
Amino.AcidCreatine.Metabolismguanidinoacetate	344	Creatine Metabolism	Amino Acid	guanidinoacetate	352-97-6	C00581	HMDB00128	763	1884				1903
Amino.AcidGlutamate.Metabolismcarboxyethyl.GABA	100003260	Glutamate Metabolism	Amino Acid	carboxyethyl-GABA	4386-03-02		HMDB02201	2572	1787				1902
Amino.AcidGlutamate.Metabolismglutamate	561	Glutamate Metabolism	Amino Acid	glutamate	56-86-0	C00025	HMDB00148	611	1885				1902
Amino.AcidGlutamate.Metabolismglutamine	563	Glutamate Metabolism	Amino Acid	glutamine	56-85-9	C00064	HMDB00641	5961	1889				1902
Amino.AcidGlutamate.MetabolismN.acetylglutamate	100000282	Glutamate Metabolism	Amino Acid	N-acetylglutamate	5817-08-03	C00624	HMDB01138	70914	1722				1902
Amino.AcidGlutamate.MetabolismN.acetylglutamine	100001253	Glutamate Metabolism	Amino Acid	N-acetylglutamine	2490-97-3	C02716	HMDB06029	182230	1829				1902
Amino.AcidGlutamate.Metabolismpyroglutamine.	100001540	Glutamate Metabolism	Amino Acid	pyroglutamine*	2353-44-8			134508	1882				1902
Amino.AcidGlutamate.MetabolismS.1.pyrroline.5.carboxylate	35	Glutamate Metabolism	Amino Acid	S-1-pyrroline-5-carboxylate	2906-39-0	C04322	HMDB01301	1196	1793				1902
Amino.AcidGlutathione.Metabolism5.oxoproline	1021	Glutathione Metabolism	Amino Acid	5-oxoproline	98-79-3	C01879	HMDB00267	7405	1894				1901
Amino.AcidGlutathione.Metabolismcys.gly..oxidized	1224	Glutathione Metabolism	Amino Acid	cys-gly, oxidized	7729-20-6			333293	1878				1901
Amino.AcidGlutathione.Metabolismcysteinylglycine	278	Glutathione Metabolism	Amino Acid	cysteinylglycine	19246-18-5	C01419	HMDB00078	439498	1782				1901
Amino.AcidGlycine..Serine.and.Threonine.Metabolismbetaine	799	Glycine, Serine and Threonine Metabolism	Amino Acid	betaine	107-43-7	C00719	HMDB00043	247	1892				1900
Amino.AcidGlycine..Serine.and.Threonine.Metabolismdimethylglycine	806	Glycine, Serine and Threonine Metabolism	Amino Acid	dimethylglycine	1118-68-9	C01026	HMDB00092	673	1885				1900
Amino.AcidGlycine..Serine.and.Threonine.Metabolismglycine	340	Glycine, Serine and Threonine Metabolism	Amino Acid	glycine	56-40-6	C00037	HMDB00123	750	1895				1900
Amino.AcidGlycine..Serine.and.Threonine.MetabolismN.acetylglycine	100001006	Glycine, Serine and Threonine Metabolism	Amino Acid	N-acetylglycine	543-24-8		HMDB00532	10972	1892				1900
Amino.AcidGlycine..Serine.and.Threonine.MetabolismN.acetylserine	100001851	Glycine, Serine and Threonine Metabolism	Amino Acid	N-acetylserine	97-14-3		HMDB02931	65249	1896				1900
Amino.AcidGlycine..Serine.and.Threonine.MetabolismN.acetylthreonine	100001274	Glycine, Serine and Threonine Metabolism	Amino Acid	N-acetylthreonine	17093-74-2		HMDB62557	152204	1891				1899
Amino.AcidGlycine..Serine.and.Threonine.Metabolismsarcosine	1023	Glycine, Serine and Threonine Metabolism	Amino Acid	sarcosine	107-97-1	C00213	HMDB00271	1088	1889				1899
Amino.AcidGlycine..Serine.and.Threonine.Metabolismserine	503	Glycine, Serine and Threonine Metabolism	Amino Acid	serine	56-45-1	C00065	HMDB00187	5951	1891				1899
Amino.AcidGlycine..Serine.and.Threonine.Metabolismthreonine	564	Glycine, Serine and Threonine Metabolism	Amino Acid	threonine	72-19-5	C00188	HMDB00167	6288	1888				1899
Amino.AcidGuanidino.and.Acetamido.Metabolism4.guanidinobutanoate	100000096	Guanidino and Acetamido Metabolism	Amino Acid	4-guanidinobutanoate	463-003;463-00-3	C01035	HMDB03464	500	1822				1899
Amino.AcidHistidine.Metabolism1.methyl.4.imidazoleacetate	100001208	Histidine Metabolism	Amino Acid	1-methyl-4-imidazoleacetate	2625-49-2	C05828	HMDB02820	75810	1883				1898
Amino.AcidHistidine.Metabolism1.methyl.5.imidazoleacetate	100002910	Histidine Metabolism	Amino Acid	1-methyl-5-imidazoleacetate	4200-48-0		HMDB04988	6451814	1887				1898
Amino.AcidHistidine.Metabolism1.methylhistidine	100001051	Histidine Metabolism	Amino Acid	1-methylhistidine	332-80-9	C01152	HMDB00001	92105	1887				1898
Amino.AcidHistidine.Metabolism1.ribosyl.imidazoleacetate.	100001668	Histidine Metabolism	Amino Acid	1-ribosyl-imidazoleacetate*	29605-99-0	C05131	HMDB02331	5117448	1883				1898
Amino.AcidHistidine.Metabolism3.methylhistidine	100000042	Histidine Metabolism	Amino Acid	3-methylhistidine	368-16-1	C01152	HMDB00479	64969	1885				1898
Amino.AcidHistidine.Metabolismhistidine	355	Histidine Metabolism	Amino Acid	histidine	5934-29-2	C00135	HMDB00177	6274	1891				1898
Amino.AcidHistidine.Metabolismhydantoin.5.propionate	100002514	Histidine Metabolism	Amino Acid	hydantoin-5-propionate	5624-26-0	C05565	HMDB01212	782	1803				1898
Amino.AcidHistidine.Metabolismimidazole.lactate	100000263	Histidine Metabolism	Amino Acid	imidazole lactate	14403-45-3	C05568	HMDB02320	440129	1874				1898
Amino.AcidHistidine.Metabolismimidazole.propionate	100003434	Histidine Metabolism	Amino Acid	imidazole propionate	1074-59-5		HMDB02271	70630	1805				1898
Amino.AcidHistidine.MetabolismN.acetyl.1.methylhistidine.	100004299	Histidine Metabolism	Amino Acid	N-acetyl-1-methylhistidine*				193270	1658				1898
Amino.AcidHistidine.MetabolismN.acetylhistidine	100001293	Histidine Metabolism	Amino Acid	N-acetylhistidine	39145-52-3	C02997	HMDB32055	75619	1838				1898
Amino.AcidHistidine.Metabolismtrans.urocanate	537	Histidine Metabolism	Amino Acid	trans-urocanate	104-98-3	C00785	HMDB00301	736715	1886				1897
Amino.AcidLeucine..Isoleucine.and.Valine.Metabolism1.carboxyethylleucine	100020425	Leucine, Isoleucine and Valine Metabolism	Amino Acid	1-carboxyethylleucine				NA	1655				1897
Amino.AcidLeucine..Isoleucine.and.Valine.Metabolism1.carboxyethylvaline	100020423	Leucine, Isoleucine and Valine Metabolism	Amino Acid	1-carboxyethylvaline				NA	1791				1897
Amino.AcidLeucine..Isoleucine.and.Valine.Metabolism2.3.dihydroxy.2.methylbutyrate	100010869	Leucine, Isoleucine and Valine Metabolism	Amino Acid	2,3-dihydroxy-2-methylbutyrate	14868-24-7		HMDB29576	301941	1640				1897
Amino.AcidLeucine..Isoleucine.and.Valine.Metabolism2.hydroxy.3.methylvalerate	100001541	Leucine, Isoleucine and Valine Metabolism	Amino Acid	2-hydroxy-3-methylvalerate	488-15-3		HMDB00317	164623	1896				1897
Amino.AcidLeucine..Isoleucine.and.Valine.Metabolism2.ketocaprylate	100020833	Leucine, Isoleucine and Valine Metabolism	Amino Acid	2-ketocaprylate	328-51-8		HMDB13211	67600	1890				1896
Amino.AcidLeucine..Isoleucine.and.Valine.Metabolism2.methylbutyrylcarnitine..C5.	100001509	Leucine, Isoleucine and Valine Metabolism	Amino Acid	2-methylbutyrylcarnitine (C5)	31023-25-3		HMDB00378	6426901	1723				1896
Amino.AcidLeucine..Isoleucine.and.Valine.Metabolism3.hydroxy.2.ethylpropionate	100001170	Leucine, Isoleucine and Valine Metabolism	Amino Acid	3-hydroxy-2-ethylpropionate	4374-62-3		HMDB00396	188979	1904				1896
Amino.AcidLeucine..Isoleucine.and.Valine.Metabolism3.hydroxyisobutyrate	111	Leucine, Isoleucine and Valine Metabolism	Amino Acid	3-hydroxyisobutyrate	2068-83-9	C06001	HMDB00336	87	1884				1896
Amino.AcidLeucine..Isoleucine.and.Valine.Metabolism3.methyl.2.oxobutyrate	100000936	Leucine, Isoleucine and Valine Metabolism	Amino Acid	3-methyl-2-oxobutyrate	3715-29-5	C00141	HMDB00019	49	1902				1896
Amino.AcidLeucine..Isoleucine.and.Valine.Metabolism3.methyl.2.oxovalerate	100000036	Leucine, Isoleucine and Valine Metabolism	Amino Acid	3-methyl-2-oxovalerate	1460-34-0;51829-07-3	C00671	HMDB03736	47	1879				1896
Amino.AcidLeucine..Isoleucine.and.Valine.Metabolism3.methylglutaconate	100002458	Leucine, Isoleucine and Valine Metabolism	Amino Acid	3-methylglutaconate	5746-90-7		HMDB00522	1551553	1789				1896
Amino.AcidLeucine..Isoleucine.and.Valine.Metabolism4.methyl.2.oxopentanoate	100000551	Leucine, Isoleucine and Valine Metabolism	Amino Acid	4-methyl-2-oxopentanoate	816-66-0	C00233	HMDB00695	70	1894				1896
Amino.AcidLeucine..Isoleucine.and.Valine.Metabolismalpha.hydroxyisocaproate	100000706	Leucine, Isoleucine and Valine Metabolism	Amino Acid	alpha-hydroxyisocaproate	10303-64-7	C03264	HMDB00746	83697	1893				1896
Amino.AcidLeucine..Isoleucine.and.Valine.Metabolismalpha.hydroxyisovalerate	100001300	Leucine, Isoleucine and Valine Metabolism	Amino Acid	alpha-hydroxyisovalerate	600-37-3		HMDB00407	99823	1887				1896
Amino.AcidLeucine..Isoleucine.and.Valine.Metabolismbeta.hydroxyisovalerate	1442	Leucine, Isoleucine and Valine Metabolism	Amino Acid	beta-hydroxyisovalerate	625-08-1		HMDB00754	69362	1900				1896
Amino.AcidLeucine..Isoleucine.and.Valine.Metabolismethylmalonate	2054	Leucine, Isoleucine and Valine Metabolism	Amino Acid	ethylmalonate	601-75-2		HMDB00622	11756	1890				1896
Amino.AcidLeucine..Isoleucine.and.Valine.Metabolismisobutyrylcarnitine..C4.	100001055	Leucine, Isoleucine and Valine Metabolism	Amino Acid	isobutyrylcarnitine (C4)	25518-49-4		HMDB00736	168379	1881				1896
Amino.AcidLeucine..Isoleucine.and.Valine.Metabolismisobutyrylglycine	100001590	Leucine, Isoleucine and Valine Metabolism	Amino Acid	isobutyrylglycine	15926-18-8		HMDB00730	10855600	1653				1896
Amino.AcidLeucine..Isoleucine.and.Valine.Metabolismisoleucine	376	Leucine, Isoleucine and Valine Metabolism	Amino Acid	isoleucine	73-32-5	C00407	HMDB00172	6306	1895				1895
Amino.AcidLeucine..Isoleucine.and.Valine.Metabolismisovalerylcarnitine..C5.	100001393	Leucine, Isoleucine and Valine Metabolism	Amino Acid	isovalerylcarnitine (C5)	31023-24-2		HMDB00688	6426851	1887				1895
Amino.AcidLeucine..Isoleucine.and.Valine.Metabolismisovalerylglycine	100001452	Leucine, Isoleucine and Valine Metabolism	Amino Acid	isovalerylglycine	16284-60-9		HMDB00678	546304	1677				1895
Amino.AcidLeucine..Isoleucine.and.Valine.Metabolismleucine	397	Leucine, Isoleucine and Valine Metabolism	Amino Acid	leucine	61-90-5	C00123	HMDB00687	6106	1898				1895
Amino.AcidLeucine..Isoleucine.and.Valine.Metabolismmethylsuccinate	2051	Leucine, Isoleucine and Valine Metabolism	Amino Acid	methylsuccinate	498-21-5		HMDB01844	10349	1858				1895
Amino.AcidLeucine..Isoleucine.and.Valine.MetabolismN.acetylisoleucine	100001276	Leucine, Isoleucine and Valine Metabolism	Amino Acid	N-acetylisoleucine	3077-46-1		HMDB61684	2802421	1592				1895
Amino.AcidLeucine..Isoleucine.and.Valine.MetabolismN.acetylleucine	1082	Leucine, Isoleucine and Valine Metabolism	Amino Acid	N-acetylleucine	1188-21-2	C02710	HMDB11756	70912	1869				1895
Amino.AcidLeucine..Isoleucine.and.Valine.MetabolismN.acetylvaline	1084	Leucine, Isoleucine and Valine Metabolism	Amino Acid	N-acetylvaline	96-81-1		HMDB11757	66789	1892				1895
Amino.AcidLeucine..Isoleucine.and.Valine.Metabolismtiglylcarnitine..C5.1.DC.	100001597	Leucine, Isoleucine and Valine Metabolism	Amino Acid	tiglylcarnitine (C5:1-DC)	64191-86-2		HMDB02366	22833596	1878				1895
Amino.AcidLeucine..Isoleucine.and.Valine.Metabolismvaline	566	Leucine, Isoleucine and Valine Metabolism	Amino Acid	valine	72-18-4	C00183	HMDB00883	6287	1871				1894
Amino.AcidLysine.Metabolism3.methylglutarylcarnitine..2.	100005850	Lysine Metabolism	Amino Acid	3-methylglutarylcarnitine (2)			HMDB00552	128145	1862				1894
Amino.AcidLysine.Metabolism5.hydroxylysine	100000054	Lysine Metabolism	Amino Acid	5-hydroxylysine	13204-98-3	C16741	HMDB00450	1029	1747				1894
Amino.AcidLysine.Metabolism6.oxopiperidine.2.carboxylate	100004499	Lysine Metabolism	Amino Acid	6-oxopiperidine-2-carboxylate	34622-39-4		HMDB61705	3014237	1883				1894
Amino.AcidLysine.Metabolismglutarate..C5.DC.	339	Lysine Metabolism	Amino Acid	glutarate (C5-DC)	110-94-1	C00489	HMDB00661	743	1761				1894
Amino.AcidLysine.Metabolismglutarylcarnitine..C5.DC.	100001593	Lysine Metabolism	Amino Acid	glutarylcarnitine (C5-DC)	102636-82-8		HMDB13130	71464488	1878				1894
Amino.AcidLysine.Metabolismhydroxy.N6.N6.N6.trimethyllysine.	100021123	Lysine Metabolism	Amino Acid	hydroxy-N6,N6,N6-trimethyllysine*				NA	1844				1894
Amino.AcidLysine.Metabolismlysine	407	Lysine Metabolism	Amino Acid	lysine	56-87-1	C00047	HMDB00182	5962	1891				1894
Amino.AcidLysine.MetabolismN.N.N.trimethyl.5.aminovalerate	100015962	Lysine Metabolism	Amino Acid	N,N,N-trimethyl-5-aminovalerate				NA	1851				1894
Amino.AcidLysine.MetabolismN6.acetyllysine	100001734	Lysine Metabolism	Amino Acid	N6-acetyllysine	692-04-6	C02727	HMDB00206	92832	1891				1894
Amino.AcidLysine.MetabolismN6.N6.N6.trimethyllysine	189	Lysine Metabolism	Amino Acid	N6,N6,N6-trimethyllysine	23284-33-5	C03793	HMDB01325	440120	1875				1894
Amino.AcidLysine.Metabolismpipecolate	1025	Lysine Metabolism	Amino Acid	pipecolate	4043-87-2	C00408	HMDB00070	849	1891				1894
Amino.AcidMethionine..Cysteine..SAM.and.Taurine.Metabolism2.3.dihydroxy.5.methylthio.4.pentenoate..DMTPA..	100020893	Methionine, Cysteine, SAM and Taurine Metabolism	Amino Acid	2,3-dihydroxy-5-methylthio-4-pentenoate (DMTPA)*				NA	1887				1894
Amino.AcidMethionine..Cysteine..SAM.and.Taurine.Metabolism2.aminobutyrate	1128	Methionine, Cysteine, SAM and Taurine Metabolism	Amino Acid	2-aminobutyrate	1492-24-6	C02261	HMDB00650	439691	1894				1894
Amino.AcidMethionine..Cysteine..SAM.and.Taurine.Metabolism2.hydroxybutyrate.2.hydroxyisobutyrate	100008928	Methionine, Cysteine, SAM and Taurine Metabolism	Amino Acid	2-hydroxybutyrate/2-hydroxyisobutyrate				NA	1891				1893
Amino.AcidMethionine..Cysteine..SAM.and.Taurine.Metabolismalpha.ketobutyrate	796	Methionine, Cysteine, SAM and Taurine Metabolism	Amino Acid	alpha-ketobutyrate	600-18-0	C00109	HMDB00005	58	1876				1893
Amino.AcidMethionine..Cysteine..SAM.and.Taurine.Metabolismcysteine	800	Methionine, Cysteine, SAM and Taurine Metabolism	Amino Acid	cysteine	52-90-4;56-89-3	C00097	HMDB00574	5862	1891				1893
Amino.AcidMethionine..Cysteine..SAM.and.Taurine.Metabolismcysteine.s.sulfate	100000808	Methionine, Cysteine, SAM and Taurine Metabolism	Amino Acid	cysteine s-sulfate	1637-71-4	C05824	HMDB00731	115015	1808				1893
Amino.AcidMethionine..Cysteine..SAM.and.Taurine.Metabolismcystine	279	Methionine, Cysteine, SAM and Taurine Metabolism	Amino Acid	cystine	56-89-3	C00491	HMDB00192	67678	1883				1893
Amino.AcidMethionine..Cysteine..SAM.and.Taurine.Metabolismhypotaurine	358	Methionine, Cysteine, SAM and Taurine Metabolism	Amino Acid	hypotaurine	300-84-5	C00519	HMDB00965	107812	1577				1893
Amino.AcidMethionine..Cysteine..SAM.and.Taurine.Metabolismmethionine	415	Methionine, Cysteine, SAM and Taurine Metabolism	Amino Acid	methionine	63-68-3	C00073	HMDB00696	6137	1876				1893
Amino.AcidMethionine..Cysteine..SAM.and.Taurine.Metabolismmethionine.sulfone	100004635	Methionine, Cysteine, SAM and Taurine Metabolism	Amino Acid	methionine sulfone	820-10-0			69961	1893				1893
Amino.AcidMethionine..Cysteine..SAM.and.Taurine.Metabolismmethionine.sulfoxide	100000039	Methionine, Cysteine, SAM and Taurine Metabolism	Amino Acid	methionine sulfoxide	3226-65-1	C02989	HMDB02005	158980	1869				1893
Amino.AcidMethionine..Cysteine..SAM.and.Taurine.MetabolismN.acetylmethionine	1083	Methionine, Cysteine, SAM and Taurine Metabolism	Amino Acid	N-acetylmethionine	65-82-7	C02712	HMDB11745	448580	1892				1893
Amino.AcidMethionine..Cysteine..SAM.and.Taurine.MetabolismN.acetyltaurine	100005466	Methionine, Cysteine, SAM and Taurine Metabolism	Amino Acid	N-acetyltaurine				159864	1888				1893
Amino.AcidMethionine..Cysteine..SAM.and.Taurine.MetabolismN.formylmethionine	194	Methionine, Cysteine, SAM and Taurine Metabolism	Amino Acid	N-formylmethionine	4289-98-9	C03145	HMDB01015	439750	1887				1893
Amino.AcidMethionine..Cysteine..SAM.and.Taurine.MetabolismS.adenosylhomocysteine..SAH.	197	Methionine, Cysteine, SAM and Taurine Metabolism	Amino Acid	S-adenosylhomocysteine (SAH)	979-92-0	C00021	HMDB00939	439155	1754				1893
Amino.AcidMethionine..Cysteine..SAM.and.Taurine.MetabolismS.methylcysteine	100002749	Methionine, Cysteine, SAM and Taurine Metabolism	Amino Acid	S-methylcysteine	1187-84-4		HMDB02108	24417	1888				1893
Amino.AcidMethionine..Cysteine..SAM.and.Taurine.MetabolismS.methylcysteine.sulfoxide	100002927	Methionine, Cysteine, SAM and Taurine Metabolism	Amino Acid	S-methylcysteine sulfoxide	6853-87-8		HMDB29432	82142	1864				1893
Amino.AcidMethionine..Cysteine..SAM.and.Taurine.Metabolismtaurine	512	Methionine, Cysteine, SAM and Taurine Metabolism	Amino Acid	taurine	107-35-7	C00245	HMDB00251	1123	1892				1893
Amino.AcidPhenylalanine.and.Tyrosine.Metabolism3..4.hydroxyphenyl.lactate	235	Phenylalanine and Tyrosine Metabolism	Amino Acid	2-hydroxyphenylacetate	614-75-5	C05852	HMDB00669	11970	1891				1893
Amino.AcidPhenylalanine.and.Tyrosine.Metabolism3.methoxytyrosine	1342	Phenylalanine and Tyrosine Metabolism	Amino Acid	3-methoxytyrosine	300-48-1		HMDB01434	1670	1857				1893
Amino.AcidPhenylalanine.and.Tyrosine.Metabolism3.phenylpropionate..hydrocinnamate.	100000010	Phenylalanine and Tyrosine Metabolism	Amino Acid	3-phenylpropionate (hydrocinnamate)	501-52-0	C05629	HMDB00764	107	1705				1893
Amino.AcidPhenylalanine.and.Tyrosine.Metabolism4.hydroxyphenylpyruvate	1141	Phenylalanine and Tyrosine Metabolism	Amino Acid	4-hydroxyphenylpyruvate	156-39-8	C01179	HMDB00707	979	1824				1893
Amino.AcidPhenylalanine.and.Tyrosine.Metabolismdopamine.3.O.sulfate	100006361	Phenylalanine and Tyrosine Metabolism	Amino Acid	dopamine 3-O-sulfate		C13690	HMDB06275	122136	1902				1893
Amino.AcidPhenylalanine.and.Tyrosine.Metabolismgentisate	100000447	Phenylalanine and Tyrosine Metabolism	Amino Acid	gentisate	490-79-9	C00628	HMDB00152	3469	1565				1893
Amino.AcidPhenylalanine.and.Tyrosine.MetabolismN.acetylphenylalanine	100001256	Phenylalanine and Tyrosine Metabolism	Amino Acid	N-acetylphenylalanine	2018-61-3	C03519	HMDB00512	74839	1876				1892
Amino.AcidPhenylalanine.and.Tyrosine.MetabolismN.acetyltyrosine	100001104	Phenylalanine and Tyrosine Metabolism	Amino Acid	N-acetyltyrosine	537-55-3		HMDB00866	68310	1806				1892
Amino.AcidPhenylalanine.and.Tyrosine.MetabolismN.formylphenylalanine	100006056	Phenylalanine and Tyrosine Metabolism	Amino Acid	N-formylphenylalanine	13200-85-6			759256	1716				1892
Amino.AcidPhenylalanine.and.Tyrosine.Metabolismp.cresol.glucuronide.	100006191	Phenylalanine and Tyrosine Metabolism	Amino Acid	p-cresol glucuronide*	17680-99-8		HMDB11686	154035	1787				1892
Amino.AcidPhenylalanine.and.Tyrosine.Metabolismp.cresol.sulfate	100001315	Phenylalanine and Tyrosine Metabolism	Amino Acid	p-cresol sulfate	3233-57-7	C01468	HMDB11635	4615423	1884				1892
Amino.AcidPhenylalanine.and.Tyrosine.Metabolismphenol.sulfate	100001510	Phenylalanine and Tyrosine Metabolism	Amino Acid	phenol sulfate	937-34-8	C02180	HMDB60015	74426	1884				1892
Amino.AcidPhenylalanine.and.Tyrosine.Metabolismphenylacetylcarnitine	100006108	Phenylalanine and Tyrosine Metabolism	Amino Acid	phenylacetylcarnitine	287108-21-8			101724840	1573				1892
Amino.AcidPhenylalanine.and.Tyrosine.Metabolismphenylacetylglutamine	100001417	Phenylalanine and Tyrosine Metabolism	Amino Acid	phenylacetylglutamine	28047-15-6	C04148	HMDB06344	92258	1877				1892
Amino.AcidPhenylalanine.and.Tyrosine.Metabolismphenylalanine	460	Phenylalanine and Tyrosine Metabolism	Amino Acid	phenylalanine	63-91-2	C00079	HMDB00159	6140	1890				1892
Amino.AcidPhenylalanine.and.Tyrosine.Metabolismphenyllactate..PLA.	100000774	Phenylalanine and Tyrosine Metabolism	Amino Acid	phenyllactate (PLA)	828-01-3	C05607	HMDB00779	3848	1888				1892
Amino.AcidPhenylalanine.and.Tyrosine.Metabolismphenylpyruvate	241	Phenylalanine and Tyrosine Metabolism	Amino Acid	phenylpyruvate	156-06-9	C00166	HMDB00205	997	1879				1892
Amino.AcidPhenylalanine.and.Tyrosine.Metabolismthyroxine	1094	Phenylalanine and Tyrosine Metabolism	Amino Acid	thyroxine	51-48-9	C01829	HMDB01918	5819	1890				1892
Amino.AcidPhenylalanine.and.Tyrosine.Metabolismtyramine.O.sulfate	100006092	Phenylalanine and Tyrosine Metabolism	Amino Acid	tyramine O-sulfate	30223-92-8		HMDB06409	153005	1633				1892
Amino.AcidPhenylalanine.and.Tyrosine.Metabolismtyrosine	815	Phenylalanine and Tyrosine Metabolism	Amino Acid	tyrosine	60-18-4	C00082	HMDB00158	6057	1878				1891
Amino.AcidPhenylalanine.and.Tyrosine.Metabolismvanillylmandelate..VMA.	1111	Phenylalanine and Tyrosine Metabolism	Amino Acid	vanillylmandelate (VMA)	55-10-7	C05584	HMDB00291	1245	1900				1891
Amino.AcidPhenylalanine.Metabolism1.carboxyethylphenylalanine	100020419	Phenylalanine Metabolism	Amino Acid	1-carboxyethylphenylalanine				NA	1886				1891
Amino.AcidPolyamine.Metabolism.N.1....N.8...acetylspermidine	100016038	Polyamine Metabolism	Amino Acid	(N(1) + N(8))-acetylspermidine	14278-49-0	C00612	HMDB01276	496	1830				1891
Amino.AcidPolyamine.Metabolism4.acetamidobutanoate	1113	Polyamine Metabolism	Amino Acid	4-acetamidobutanoate	3025-96-5	C02946	HMDB03681	18189	1886				1891
Amino.AcidPolyamine.Metabolism5.methylthioadenosine..MTA.	212	Polyamine Metabolism	Amino Acid	5-methylthioadenosine (MTA)	2457-80-9	C00170	HMDB01173	439176	1841				1891
Amino.AcidPolyamine.Metabolismacisoga	100004541	Polyamine Metabolism	Amino Acid	acisoga	106692-36-8			129397	1845				1891
Amino.AcidPolyamine.MetabolismN.acetyl.isoputreanine	100020487	Polyamine Metabolism	Amino Acid	N-acetyl-isoputreanine*				NA	1901				1891
Amino.AcidPolyamine.MetabolismN.acetylputrescine	192	Polyamine Metabolism	Amino Acid	N-acetylputrescine	18233-70-0	C02714	HMDB02064	122356	1882				1891
Amino.AcidPolyamine.Metabolismspermidine	50	Polyamine Metabolism	Amino Acid	spermidine	124-20-9	C00315	HMDB01257	1102	1735				1891
Amino.AcidTryptophan.Metabolism3.indoxyl.sulfate	100000467	Tryptophan Metabolism	Amino Acid	3-indoxyl sulfate	2642-37-7		HMDB00682	10258	1867				1891
Amino.AcidTryptophan.Metabolism6.bromotryptophan	100020414	Tryptophan Metabolism	Amino Acid	6-bromotryptophan				96735	1882				1891
Amino.AcidTryptophan.MetabolismC.glycosyltryptophan	100006379	Tryptophan Metabolism	Amino Acid	C-glycosyltryptophan	180509-18-6			10981970	1888				1891
Amino.AcidTryptophan.Metabolismindoleacetate	100001034	Tryptophan Metabolism	Amino Acid	indoleacetate	6505-45-9	C00954	HMDB00197	802	1898				1891
Amino.AcidTryptophan.Metabolismindolelactate	100000463	Tryptophan Metabolism	Amino Acid	indolelactate	832-97-3	C02043	HMDB00671	92904	1882				1891
Amino.AcidTryptophan.Metabolismindolepropionate	100001083	Tryptophan Metabolism	Amino Acid	indolepropionate	830-96-6		HMDB02302	3744	1875				1891
Amino.AcidTryptophan.Metabolismkynurenate	98	Tryptophan Metabolism	Amino Acid	kynurenate	492-27-3	C01717	HMDB00715	3845	1881				1891
Amino.AcidTryptophan.Metabolismkynurenine	100000265	Tryptophan Metabolism	Amino Acid	kynurenine	2922-83-0	C00328	HMDB00684	161166	1881				1891
Amino.AcidTryptophan.MetabolismN.acetyltryptophan	100001254	Tryptophan Metabolism	Amino Acid	N-acetyltryptophan	1218-34-4	C03137	HMDB13713	700653	1893				1891
Amino.AcidTryptophan.Metabolismpicolinate	1022	Tryptophan Metabolism	Amino Acid	picolinate	98-98-6	C10164	HMDB02243	1018	1774				1891
Amino.AcidTryptophan.Metabolismserotonin	504	Tryptophan Metabolism	Amino Acid	serotonin	153-98-0	C00780	HMDB00259	5202	1764				1891
Amino.AcidTryptophan.Metabolismthioproline	100009232	Tryptophan Metabolism	Amino Acid	thioproline	34592-47-4			93176	1891				1891
Amino.AcidTryptophan.Metabolismtryptophan	565	Tryptophan Metabolism	Amino Acid	tryptophan	73-22-3	C00078	HMDB00929	6305	1885				1891
Amino.AcidTryptophan.Metabolismtryptophan.betaine	100001743	Tryptophan Metabolism	Amino Acid	tryptophan betaine	20671-76-5	C09213	HMDB61115	442106	1879				1891
Amino.AcidTryptophan.Metabolismxanthurenate	100000015	Tryptophan Metabolism	Amino Acid	xanthurenate	59-007	C02470	HMDB00881	5699	1580				1891
Amino.AcidUrea.cycle..Arginine.and.Proline.Metabolism3.amino.2.piperidone	100020361	Urea cycle; Arginine and Proline Metabolism	Amino Acid	3-amino-2-piperidone	1892-22-4		HMDB00323	5200225	1700				1891
Amino.AcidUrea.cycle..Arginine.and.Proline.Metabolismargininate.	100002769	Urea cycle; Arginine and Proline Metabolism	Amino Acid	argininate*	157-07-3		HMDB03148	160437	1865				1891
Amino.AcidUrea.cycle..Arginine.and.Proline.Metabolismarginine	231	Urea cycle; Arginine and Proline Metabolism	Amino Acid	arginine	1119-34-2	C00062	HMDB00517	232	1892				1891
Amino.AcidUrea.cycle..Arginine.and.Proline.Metabolismcitrulline	391	Urea cycle; Arginine and Proline Metabolism	Amino Acid	citrulline	372-75-8	C00327	HMDB00904	9750	1874				1890
Amino.AcidUrea.cycle..Arginine.and.Proline.Metabolismdimethylarginine..SDMA...ADMA.	100001810	Urea cycle; Arginine and Proline Metabolism	Amino Acid	dimethylarginine (SDMA + ADMA)	102783-24-4	C03626	HMDB01539	123831	1890				1890
Amino.AcidUrea.cycle..Arginine.and.Proline.Metabolismhomoarginine	100000961	Urea cycle; Arginine and Proline Metabolism	Amino Acid	homoarginine	156-86-5	C01924	HMDB00670	9085	1890				1890
Amino.AcidUrea.cycle..Arginine.and.Proline.Metabolismhomocitrulline	100000963	Urea cycle; Arginine and Proline Metabolism	Amino Acid	homocitrulline	1190-49-4	C02427	HMDB00679	65072	1665				1890
Amino.AcidUrea.cycle..Arginine.and.Proline.MetabolismN.acetylarginine	100001266	Urea cycle; Arginine and Proline Metabolism	Amino Acid	N-acetylarginine	155-84-0	C02562	HMDB04620	67427	1881				1890
Amino.AcidUrea.cycle..Arginine.and.Proline.MetabolismN.acetylcitrulline	100001577	Urea cycle; Arginine and Proline Metabolism	Amino Acid	N-acetylcitrulline	33965-42-3	C15532	HMDB00856	656979	1620				1890
Amino.AcidUrea.cycle..Arginine.and.Proline.MetabolismN.delta.acetylornithine	100004523	Urea cycle; Arginine and Proline Metabolism	Amino Acid	N-delta-acetylornithine				9920500	1875				1890
Amino.AcidUrea.cycle..Arginine.and.Proline.MetabolismN.methylproline	100001956	Urea cycle; Arginine and Proline Metabolism	Amino Acid	N-methylproline	475-11-6			557	1882				1890
Amino.AcidUrea.cycle..Arginine.and.Proline.MetabolismN2.N5.diacetylornithine	100004575	Urea cycle; Arginine and Proline Metabolism	Amino Acid	N2,N5-diacetylornithine	39825-23-5			10398396	1764				1890
Amino.AcidUrea.cycle..Arginine.and.Proline.Metabolismornithine	444	Urea cycle; Arginine and Proline Metabolism	Amino Acid	ornithine	3184-13-2	C00077	HMDB03374	6262	1877				1890
Amino.AcidUrea.cycle..Arginine.and.Proline.Metabolismpro.hydroxy.pro	100001167	Urea cycle; Arginine and Proline Metabolism	Amino Acid	pro-hydroxy-pro	18684-24-7		HMDB06695	11673055	1884				1890
Amino.AcidUrea.cycle..Arginine.and.Proline.Metabolismproline	480	Urea cycle; Arginine and Proline Metabolism	Amino Acid	proline	147-85-3	C00148	HMDB00162	145742	1885				1890
Amino.AcidUrea.cycle..Arginine.and.Proline.Metabolismtrans.4.hydroxyproline	1001	Urea cycle; Arginine and Proline Metabolism	Amino Acid	trans-4-hydroxyproline	51-35-4	C01157	HMDB00725	5810	1890				1890
Amino.AcidUrea.cycle..Arginine.and.Proline.Metabolismurea	533	Urea cycle; Arginine and Proline Metabolism	Amino Acid	urea	57-13-6	C00086	HMDB00294	1176	1877				1890
beta.citrylglutamate	100003271			beta-citrylglutamate	73590-26-8	C20775		72715786	1888				1890
CarbohydrateAminosugar.Metabolismerythronate.	100001320	Aminosugar Metabolism	Carbohydrate	erythronate*	88759-55-1		HMDB00613	2781043	1888				1890
CarbohydrateAminosugar.Metabolismglucuronate	100000257	Aminosugar Metabolism	Carbohydrate	glucuronate	207300-70-7	C00191	HMDB00127	444791	1872				1890
CarbohydrateAminosugar.MetabolismN.acetylglucosamine.N.acetylgalactosamine	100006435	Aminosugar Metabolism	Carbohydrate	N-acetylglucosamine/N-acetylgalactosamine			HMDB00215	24139	1724				1890
CarbohydrateAminosugar.MetabolismN.acetylneuraminate	1162	Aminosugar Metabolism	Carbohydrate	N-acetylneuraminate	131-48-6	C00270	HMDB00230	439197	1880				1890
CarbohydrateFructose..Mannose.and.Galactose.Metabolismfructose	878	Fructose, Mannose and Galactose Metabolism	Carbohydrate	fructose	57-48-7	C00095	HMDB00660	5984	1892				1890
CarbohydrateFructose..Mannose.and.Galactose.Metabolismmannitol.sorbitol	100001740	Fructose, Mannose and Galactose Metabolism	Carbohydrate	mannitol/sorbitol		C00794	HMDB00247	5780	1848				1890
CarbohydrateFructose..Mannose.and.Galactose.Metabolismmannose	803	Fructose, Mannose and Galactose Metabolism	Carbohydrate	mannose	3458-28-4	C00159	HMDB00169	18950	1888				1890
CarbohydrateGlycogen.Metabolismmaltose	913	Glycogen Metabolism	Carbohydrate	maltose	6363-53-7	C00208	HMDB00163	10991489	1656				1890
CarbohydrateGlycogen.Metabolismmaltotriose	100000276	Glycogen Metabolism	Carbohydrate	maltotriose	1109-28-0	C01835	HMDB01262	439586	1635				1890
CarbohydrateGlycolysis..Gluconeogenesis..and.Pyruvate.Metabolism1.5.anhydroglucitol..1.5.AG.	100000580	Glycolysis, Gluconeogenesis, and Pyruvate Metabolism	Carbohydrate	1,5-anhydroglucitol (1,5-AG)	154-58-5	C07326	HMDB02712	64960	1883				1890
CarbohydrateGlycolysis..Gluconeogenesis..and.Pyruvate.Metabolism3.phosphoglycerate	132	Glycolysis, Gluconeogenesis, and Pyruvate Metabolism	Carbohydrate	3-phosphoglycerate	80731-10-8	C00597	HMDB00807	724	1729				1889
CarbohydrateGlycolysis..Gluconeogenesis..and.Pyruvate.Metabolismglucose	572	Glycolysis, Gluconeogenesis, and Pyruvate Metabolism	Carbohydrate	glucose	50-99-7	C00031	HMDB00122	79025	1891				1889
CarbohydrateGlycolysis..Gluconeogenesis..and.Pyruvate.Metabolismglycerate	1052	Glycolysis, Gluconeogenesis, and Pyruvate Metabolism	Carbohydrate	glycerate	600-19-1	C00258	HMDB00139	752	1894				1889
CarbohydrateGlycolysis..Gluconeogenesis..and.Pyruvate.Metabolismlactate	482	Glycolysis, Gluconeogenesis, and Pyruvate Metabolism	Carbohydrate	lactate	79-33-4	C00186	HMDB00190	612	1877				1889
CarbohydrateGlycolysis..Gluconeogenesis..and.Pyruvate.Metabolismpyruvate	823	Glycolysis, Gluconeogenesis, and Pyruvate Metabolism	Carbohydrate	pyruvate	127-17-3	C00022	HMDB00243	1060	1887				1889
CarbohydratePentose.Metabolismarabitol.xylitol	100006430	Pentose Metabolism	Carbohydrate	arabitol/xylitol		C01904		6912	1885				1889
CarbohydratePentose.Metabolismarabonate.xylonate	100006115	Pentose Metabolism	Carbohydrate	arabonate/xylonate				NA	1898				1889
CarbohydratePentose.Metabolismribitol	100000406	Pentose Metabolism	Carbohydrate	ribitol	488-81-3	C00474	HMDB00508	6912	1883				1889
CarbohydratePentose.Metabolismribonate	100001007	Pentose Metabolism	Carbohydrate	ribonate	5336-08-03	C01685	HMDB00867	5460677	1848				1889
Cofactors.and.VitaminsAscorbate.and.Aldarate.Metabolismascorbic.acid.3.sulfate.	100020409	Ascorbate and Aldarate Metabolism	Cofactors and Vitamins	ascorbic acid 3-sulfate*				11425365	1895				1889
Cofactors.and.VitaminsAscorbate.and.Aldarate.Metabolismoxalate..ethanedioate.	100000841	Ascorbate and Aldarate Metabolism	Cofactors and Vitamins	oxalate (ethanedioate)	144-62-7	C00209	HMDB02329	971	1888				1889
Cofactors.and.VitaminsAscorbate.and.Aldarate.Metabolismthreonate	100001022	Ascorbate and Aldarate Metabolism	Cofactors and Vitamins	threonate	70753-61-6	C01620	HMDB00943	151152	1889				1889
Cofactors.and.VitaminsHemoglobin.and.Porphyrin.Metabolismbilirubin..E.E..	100001950	Hemoglobin and Porphyrin Metabolism	Cofactors and Vitamins	bilirubin (E,E)*	114-25-0			5315454	1896				1889
Cofactors.and.VitaminsHemoglobin.and.Porphyrin.Metabolismbilirubin..E.Z.or.Z.E..	100001951	Hemoglobin and Porphyrin Metabolism	Cofactors and Vitamins	bilirubin (E,Z or Z,E)*			HMDB00488	5799469	1887				1889
Cofactors.and.VitaminsHemoglobin.and.Porphyrin.Metabolismbilirubin..Z.Z.	1090	Hemoglobin and Porphyrin Metabolism	Cofactors and Vitamins	bilirubin (Z,Z)	635-65-4	C00486	HMDB00054	5280352	1893				1889
Cofactors.and.VitaminsHemoglobin.and.Porphyrin.Metabolismbiliverdin	250	Hemoglobin and Porphyrin Metabolism	Cofactors and Vitamins	biliverdin	55482-27-4;55482-27-4	C00500	HMDB01008	5353439	1891				1889
Cofactors.and.VitaminsNicotinate.and.Nicotinamide.Metabolism1.methylnicotinamide	55	Nicotinate and Nicotinamide Metabolism	Cofactors and Vitamins	1-methylnicotinamide	1005-24-9	C02918	HMDB00699	10129985	1886				1889
Cofactors.and.VitaminsNicotinate.and.Nicotinamide.MetabolismN1.Methyl.2.pyridone.5.carboxamide	100001468	Nicotinate and Nicotinamide Metabolism	Cofactors and Vitamins	N1-Methyl-2-pyridone-5-carboxamide	701-44-0	C05842	HMDB04193	69698	1881				1889
Cofactors.and.VitaminsNicotinate.and.Nicotinamide.Metabolismnicotinamide	432	Nicotinate and Nicotinamide Metabolism	Cofactors and Vitamins	nicotinamide	98-92-0	C00153	HMDB01406	936	1891				1889
Cofactors.and.VitaminsNicotinate.and.Nicotinamide.Metabolismquinolinate	182	Nicotinate and Nicotinamide Metabolism	Cofactors and Vitamins	quinolinate	89-00-9	C03722	HMDB00232	1066	1811				1889
Cofactors.and.VitaminsNicotinate.and.Nicotinamide.Metabolismtrigonelline..N..methylnicotinate.	100001092	Nicotinate and Nicotinamide Metabolism	Cofactors and Vitamins	trigonelline (N'-methylnicotinate)	535-83-1	C01004	HMDB00875	5570	1891				1889
Cofactors.and.VitaminsPantothenate.and.CoA.Metabolismpantothenate	1024	Pantothenate and CoA Metabolism	Cofactors and Vitamins	pantothenate	137-08-6	C00864	HMDB00210	6613	1898				1889
Cofactors.and.VitaminsTocopherol.Metabolismalpha.tocopherol	1105	Tocopherol Metabolism	Cofactors and Vitamins	alpha-tocopherol	59-02-9;10191-41-0	C02477	HMDB01893	14985	1909				1889
Cofactors.and.VitaminsTocopherol.Metabolismgamma.CEHC	100002094	Tocopherol Metabolism	Cofactors and Vitamins	gamma-CEHC	178167-75-4		HMDB01931	133098	1902				1888
Cofactors.and.VitaminsTocopherol.Metabolismgamma.tocopherol.beta.tocopherol	100008998	Tocopherol Metabolism	Cofactors and Vitamins	gamma-tocopherol/beta-tocopherol				NA	1899				1888
Cofactors.and.VitaminsVitamin.A.Metabolismretinol..Vitamin.A.	498	Vitamin A Metabolism	Cofactors and Vitamins	retinol (Vitamin A)	68-26-8	C00473	HMDB00305	445354	1891				1888
Cofactors.and.VitaminsVitamin.B6.Metabolismpyridoxal	491	Vitamin B6 Metabolism	Cofactors and Vitamins	pyridoxal	65-22-5	C00250	HMDB01545	1050	1715				1888
Cofactors.and.VitaminsVitamin.B6.Metabolismpyridoxate	100001121	Vitamin B6 Metabolism	Cofactors and Vitamins	pyridoxate	82-82-6	C00847	HMDB00017	6723	1890				1888
EnergyOxidative.Phosphorylationphosphate	461	Oxidative Phosphorylation	Energy	phosphate	7664-38-2	C00009	HMDB01429	1061	1875				1888
EnergyTCA.Cycleaconitate..cis.or.trans.	100001359	TCA Cycle	Energy	aconitate [cis or trans]		C00417	HMDB00072	NA	1888				1888
EnergyTCA.Cyclealpha.ketoglutarate	93	TCA Cycle	Energy	alpha-ketoglutarate	305-72-6;328-50-7;22202-68-2	C00026	HMDB00208	51	1884				1888
EnergyTCA.Cyclecitrate	1124	TCA Cycle	Energy	citrate	77-92-9	C00158	HMDB00094	311	1896				1888
EnergyTCA.Cyclefumarate	330	TCA Cycle	Energy	fumarate	100-17-8	C00122	HMDB00134	444972	1871				1888
EnergyTCA.Cyclemalate	409	TCA Cycle	Energy	malate	6915-15-7	C00149	HMDB00156	525	1891				1888
EnergyTCA.Cyclesuccinate	252	TCA Cycle	Energy	succinate	110-15-6	C00042	HMDB00254	1110	1886				1888
EnergyTCA.Cyclesuccinylcarnitine..C4.DC.	100001948	TCA Cycle	Energy	succinylcarnitine (C4-DC)	256928-74-2		HMDB61717	71464481	1853				1888
gamma.glutamyl.alpha.lysine	100010901			gamma-glutamyl-alpha-lysine				65254	1893				1888
hexanoylglutamine	100001733			hexanoylglutamine				NA	1866				1888
linoleoyl.arachidonoyl.glycerol..18.2.20.4...1..	100010922			linoleoyl-arachidonoyl-glycerol (18:2/20:4) [1]*			HMDB07257	NA	1872				1888
linoleoyl.linolenoyl.glycerol..18.2.18.3...2..	100010927			linoleoyl-linolenoyl-glycerol (18:2/18:3) [2]*			HMDB07250	NA	1704				1888
linoleoyl.linoleoyl.glycerol..18.2.18.2...1..	100010941			linoleoyl-linoleoyl-glycerol (18:2/18:2) [1]*			HMDB07248	NA	1883				1888
LipidAndrogenic.Steroids11beta.hydroxyandrosterone.glucuronide	100020541	Androgenic Steroids	Lipid	11beta-hydroxyandrosterone glucuronide				NA	1870				1888
LipidAndrogenic.Steroidsandrosterone.glucuronide	100002761	Androgenic Steroids	Lipid	androsterone glucuronide	1852-43-3	C11135	HMDB02829	114833	1863				1888
LipidCarnitine.Metabolismcarnitine	100000007	Carnitine Metabolism	Lipid	carnitine	461-05-2	C00318	HMDB00062	10917	1875				1888
LipidCarnitine.Metabolismdeoxycarnitine	100001662	Carnitine Metabolism	Lipid	deoxycarnitine	6249-56-5	C01181	HMDB01161	134	1876				1888
LipidCeramide.PEspalmitoyl.sphingosine.phosphoethanolamine..d18.1.16.0.	100021162	Ceramide PEs	Lipid	palmitoyl-sphingosine-phosphoethanolamine (d18:1/16:0)				NA	1879				1888
LipidCeramidesceramide..d16.1.24.1..d18.1.22.1..	100015727	Ceramides	Lipid	ceramide (d16:1/24:1, d18:1/22:1)*				NA	1721				1888
LipidCeramidesceramide..d18.1.14.0..d16.1.16.0..	100015735	Ceramides	Lipid	ceramide (d18:1/14:0, d16:1/16:0)*				NA	1843				1888
LipidCeramidesceramide..d18.1.17.0..d17.1.18.0..	100015737	Ceramides	Lipid	ceramide (d18:1/17:0, d17:1/18:0)*				NA	1825				1888
LipidCeramidesceramide..d18.1.20.0..d16.1.22.0..d20.1.18.0..	100015755	Ceramides	Lipid	ceramide (d18:1/20:0, d16:1/22:0, d20:1/18:0)*				NA	1852				1887
LipidCeramidesceramide..d18.2.24.1..d18.1.24.2..	100015744	Ceramides	Lipid	ceramide (d18:2/24:1, d18:1/24:2)*				NA	1859				1887
LipidCeramidesglycosyl.ceramide..d18.2.24.1..d18.1.24.2..	100015745	Ceramides	Lipid	glycosyl ceramide (d18:2/24:1, d18:1/24:2)*				NA	1886				1887
LipidCeramidesglycosyl.N.behenoyl.sphingadienine..d18.2.22.0..	100015625	Ceramides	Lipid	glycosyl-N-behenoyl-sphingadienine (d18:2/22:0)*				NA	1877				1887
LipidCorticosteroidscortolone.glucuronide..1.	100015971	Corticosteroids	lipid	cortolone glucuronide (1)				NA	1890				1887
LipidDiacylglycerolmyristoyl.linoleoyl.glycerol..14.0.18.2...1..	100015683	Diacylglycerol	Lipid	myristoyl-linoleoyl-glycerol (14:0/18:2) [1]*				NA	1617				1887
LipidDiacylglycerololeoyl.linoleoyl.glycerol..18.1.18.2...1.	100002989	Diacylglycerol	Lipid	oleoyl-linoleoyl-glycerol (18:1/18:2) [1]	106292-55-1		HMDB07219	NA	1884				1887
LipidDiacylglycerololeoyl.linoleoyl.glycerol..18.1.18.2...2.	100002990	Diacylglycerol	Lipid	oleoyl-linoleoyl-glycerol (18:1/18:2) [2]	104346-53-4		HMDB07219	NA	1893				1887
LipidDiacylglycerololeoyl.oleoyl.glycerol..18.1.18.1....1..	100010918	Diacylglycerol	Lipid	oleoyl-oleoyl-glycerol (18:1/18:1) [1]*			HMDB07218	NA	1903				1887
LipidDiacylglycerololeoyl.oleoyl.glycerol..18.1.18.1...2..	100010919	Diacylglycerol	Lipid	oleoyl-oleoyl-glycerol (18:1/18:1) [2]*			HMDB07218	NA	1902				1887
LipidDiacylglycerolpalmitoleoyl.arachidonoyl.glycerol..16.1.20.4...2..	100015681	Diacylglycerol	Lipid	palmitoleoyl-arachidonoyl-glycerol (16:1/20:4) [2]*				NA	1589				1887
LipidDiacylglycerolpalmitoyl.docosahexaenoyl.glycerol..16.0.22.6...1..	100015618	Diacylglycerol	Lipid	palmitoyl-docosahexaenoyl-glycerol (16:0/22:6) [1]*			HMDB07121	NA	1655				1887
LipidDiacylglycerolpalmitoyl.linoleoyl.glycerol..16.0.18.2...1..	100009052	Diacylglycerol	Lipid	palmitoyl-linoleoyl-glycerol (16:0/18:2) [1]*			HMDB07103	9543695	1873				1887
LipidDiacylglycerolpalmitoyl.linoleoyl.glycerol..16.0.18.2...2..	100009055	Diacylglycerol	Lipid	palmitoyl-linoleoyl-glycerol (16:0/18:2) [2]*			HMDB07103	NA	1865				1887
LipidDiacylglycerolpalmitoyl.oleoyl.glycerol..16.0.18.1...1..	100010916	Diacylglycerol	Lipid	palmitoyl-oleoyl-glycerol (16:0/18:1) [1]*		C13861	HMDB07102	NA	1770				1887
LipidDiacylglycerolpalmitoyl.oleoyl.glycerol..16.0.18.1...2..	100010917	Diacylglycerol	Lipid	palmitoyl-oleoyl-glycerol (16:0/18:1) [2]*		C13861	HMDB07102	NA	1882				1887
LipidDiacylglycerolstearoyl.arachidonoyl.glycerol..18.0.20.4...1..	100010949	Diacylglycerol	Lipid	stearoyl-arachidonoyl-glycerol (18:0/20:4) [1]*				NA	1836				1887
LipidDiacylglycerolstearoyl.arachidonoyl.glycerol..18.0.20.4...2..	100010950	Diacylglycerol	Lipid	stearoyl-arachidonoyl-glycerol (18:0/20:4) [2]*				NA	1607				1887
LipidEndocannabinoidlinoleoyl.ethanolamide	100006726	Endocannabinoid	Lipid	linoleoyl ethanolamide	68171-52-8		HMDB12252	5283446	1552				1887
LipidEndocannabinoidN.oleoyltaurine	100003119	Endocannabinoid	Lipid	N-oleoyltaurine	52514-04-2			6437033	1656				1887
LipidEndocannabinoidoleoyl.ethanolamide	1137	Endocannabinoid	Lipid	oleoyl ethanolamide	11-58-0;111-58-0		HMDB02088	5283454	1877				1887
LipidEndocannabinoidpalmitoyl.ethanolamide	1489	Endocannabinoid	Lipid	palmitoyl ethanolamide	544-31-0	C16512	HMDB02100	4671	1893				1887
LipidFatty.Acid..Amino2.aminoheptanoate	100004542	Fatty Acid, Amino	Lipid	2-aminoheptanoate	1115-90-8			227939	1842				1887
LipidFatty.Acid..Amino2.aminooctanoate	100004227	Fatty Acid, Amino	Lipid	2-aminooctanoate	644-90-6		HMDB00991	69522	1810				1887
LipidFatty.Acid..AminoN.acetyl.2.aminooctanoate.	100020204	Fatty Acid, Amino	Lipid	N-acetyl-2-aminooctanoate*			HMDB59745	95555	1885				1887
LipidFatty.Acid..Branched.16.or.17..methylstearate..a19.0.or.i19.0.	100002356	Fatty Acid, Branched	Lipid	(16 or 17)-methylstearate (a19:0 or i19:0)	2724-59-6		HMDB37397	3083779	1883				1886
LipidFatty.Acid..Branchedbranched.chain.fatty.acid.18.0..2...	100021015	Fatty Acid, Branched	Lipid	branched-chain fatty acid 18:0 (2)**				NA	1626				1886
LipidFatty.Acid..Dicarboxylate2.hydroxyglutarate	100002070	Fatty Acid, Dicarboxylate	Lipid	2-hydroxyglutarate	40951-21-1	C02630	HMDB0059655	43	1799				1886
LipidFatty.Acid..Dicarboxylate3.carboxy.4.methyl.5.pentyl.2.furanpropionate..3.CMPFP...	100020004	Fatty Acid, Dicarboxylate	Lipid	3-carboxy-4-methyl-5-pentyl-2-furanpropionate (3-CMPFP)**				194501	1888				1886
LipidFatty.Acid..Dicarboxylate3.carboxy.4.methyl.5.propyl.2.furanpropanoate..CMPF.	100001178	Fatty Acid, Dicarboxylate	Lipid	3-carboxy-4-methyl-5-propyl-2-furanpropanoate (CMPF)	86879-39-2		HMDB61112	123979	1890				1886
LipidFatty.Acid..Dicarboxylate4.hydroxy.2.oxoglutaric.acid	100002537	Fatty Acid, Dicarboxylate	Lipid	4-hydroxy-2-oxoglutaric acid	1187-99-1	C01127	HMDB02070	599	1584				1886
LipidFatty.Acid..Dicarboxylatebranched.chain.14.0.dicarboxylic.acid..	100021374	Fatty Acid, Dicarboxylate	Lipid	branched chain 14:0 dicarboxylic acid**				NA	1815				1886
LipidFatty.Acid..Dicarboxylatedecadienedioic.acid..C10.2.DC...	100021711	Fatty Acid, Dicarboxylate	Lipid	decadienedioic acid (C10:2-DC)**				NA	1845				1886
LipidFatty.Acid..Dicarboxylatedocosadioate..C22.DC.	100002952	Fatty Acid, Dicarboxylate	Lipid	docosadioate (C22-DC)	505-56-6	C19625		244872	1859				1886
LipidFatty.Acid..Dicarboxylatedodecadienoate..12.2..	100020478	Fatty Acid, Dicarboxylate	Lipid	dodecadienoate (12:2)*				NA	1892				1886
LipidFatty.Acid..Dicarboxylatedodecanedioate..C12.DC.	100001102	Fatty Acid, Dicarboxylate	Lipid	dodecanedioate (C12-DC)	693-23-2	C02678	HMDB00623	12736	1889				1886
LipidFatty.Acid..Dicarboxylatedodecenedioate..C12.1.DC..	100019972	Fatty Acid, Dicarboxylate	Lipid	dodecenedioate (C12:1-DC)*				NA	1764				1886
LipidFatty.Acid..Dicarboxylateeicosanedioate..C20.DC.	100002951	Fatty Acid, Dicarboxylate	Lipid	eicosanedioate (C20-DC)	2424-92-2			75502	1884				1886
LipidFatty.Acid..Dicarboxylateeicosenedioate..C20.1.DC..	100021105	Fatty Acid, Dicarboxylate	Lipid	eicosenedioate (C20:1-DC)*				NA	1866				1886
LipidFatty.Acid..Dicarboxylatehexadecanedioate..C16.DC.	100001614	Fatty Acid, Dicarboxylate	Lipid	hexadecanedioate (C16-DC)	505-54-4	C19615	HMDB00672	10459	1875				1886
LipidFatty.Acid..Dicarboxylatehexadecenedioate..C16.1.DC..	100019975	Fatty Acid, Dicarboxylate	Lipid	hexadecenedioate (C16:1-DC)*				NA	1871				1886
LipidFatty.Acid..Dicarboxylatehydroxy.CMPF.	100019794	Fatty Acid, Dicarboxylate	Lipid	hydroxy-CMPF*				NA	1890				1886
LipidFatty.Acid..Dicarboxylatemaleate	100000707	Fatty Acid, Dicarboxylate	Lipid	maleate	110-16-7	C01384	HMDB00176	444266	1799				1886
LipidFatty.Acid..Dicarboxylateoctadecadienedioate..C18.2.DC..	100019982	Fatty Acid, Dicarboxylate	Lipid	octadecadienedioate (C18:2-DC)*				NA	1899				1886
LipidFatty.Acid..Dicarboxylateoctadecenedioate..C18.1.DC..	100019978	Fatty Acid, Dicarboxylate	Lipid	octadecenedioate (C18:1-DC)*				NA	1898				1886
LipidFatty.Acid..Dicarboxylatesebacate..C10.DC.	100001211	Fatty Acid, Dicarboxylate	Lipid	sebacate (C10-DC)	111-20-6	C08277	HMDB00792	5192	1633				1886
LipidFatty.Acid..Dicarboxylatetetradecadienedioate..C14.2.DC..	100021100	Fatty Acid, Dicarboxylate	Lipid	tetradecadienedioate (C14:2-DC)*				NA	1833				1886
LipidFatty.Acid..Dicarboxylatetetradecanedioate..C14.DC.	100001613	Fatty Acid, Dicarboxylate	Lipid	tetradecanedioate (C14-DC)	821-38-5		HMDB00872	13185	1875				1886
LipidFatty.Acid..Dicarboxylatetridecenedioate..C13.1.DC..	100002199	Fatty Acid, Dicarboxylate	Lipid	tridecenedioate (C13:1-DC)*				NA	1885				1886
LipidFatty.Acid..Dihydroxy12.13.DiHOME	62	Fatty Acid, Dihydroxy	Lipid	12,13-DiHOME	263399-35-5	C14829	HMDB04705	10236635	1703				1886
LipidFatty.Acid..Dihydroxy9.10.DiHOME	179	Fatty Acid, Dihydroxy	Lipid	9,10-DiHOME	263399-34-4	C14828	HMDB04704	9966640	1670				1885
LipidFatty.Acid..Monohydroxy13.HODE...9.HODE	100002196	Fatty Acid, Monohydroxy	Lipid	13-HODE + 9-HODE				43013	1867				1885
LipidFatty.Acid..Monohydroxy16.hydroxypalmitate	100002953	Fatty Acid, Monohydroxy	Lipid	16-hydroxypalmitate	506-13-8	C18218	HMDB06294	10466	1878				1885
LipidFatty.Acid..Monohydroxy2.hydroxydecanoate	100004089	Fatty Acid, Monohydroxy	Lipid	2-hydroxydecanoate	5393-81-7			21488	1884				1885
LipidFatty.Acid..Monohydroxy2.hydroxyoctanoate	100000743	Fatty Acid, Monohydroxy	Lipid	2-hydroxyoctanoate	617-73-2		HMDB02264	94180	1877				1885
LipidFatty.Acid..Monohydroxy2.hydroxypalmitate	100001579	Fatty Acid, Monohydroxy	Lipid	2-hydroxypalmitate	764-67-0		HMDB31057	92836	1878				1885
LipidFatty.Acid..Monohydroxy2.hydroxystearate	1239	Fatty Acid, Monohydroxy	Lipid	2-hydroxystearate	629-22-1	C03045		69417	1880				1885
LipidFatty.Acid..Monohydroxy3.hydroxydecanoate	100000997	Fatty Acid, Monohydroxy	Lipid	3-hydroxydecanoate	5561-87-5		HMDB02203	26612	1887				1885
LipidFatty.Acid..Monohydroxy3.hydroxyhexanoate	100006367	Fatty Acid, Monohydroxy	Lipid	3-hydroxyhexanoate	10191-24-9			151492	1886				1885
LipidFatty.Acid..Monohydroxy3.hydroxylaurate	100001112	Fatty Acid, Monohydroxy	Lipid	3-hydroxylaurate	53941-38-1		HMDB00387	94216	1881				1885
LipidFatty.Acid..Monohydroxy3.hydroxymyristate	100000882	Fatty Acid, Monohydroxy	Lipid	3-hydroxymyristate	3422-31-9			16064	1894				1885
LipidFatty.Acid..Monohydroxy3.hydroxyoctanoate	100000773	Fatty Acid, Monohydroxy	Lipid	3-hydroxyoctanoate	88930-08-9		HMDB01954	26613	1885				1885
LipidFatty.Acid..Monohydroxy9.hydroxystearate	100005834	Fatty Acid, Monohydroxy	Lipid	9-hydroxystearate	25498-28-6		HMDB61661	9570127	1849				1885
LipidFatty.Acid.Metabolism..Acyl.Carnitine..Monounsaturated.undecenoylcarnitine..C11.1.	100021131	Fatty Acid Metabolism (Acyl Carnitine, Monounsaturated)	Lipid	undecenoylcarnitine (C11:1)				NA	1905				1885
LipidFatty.Acid.Metabolism..Acyl.Choline.linoleoylcholine.	100015760	Fatty Acid Metabolism (Acyl Choline)	Lipid	linoleoylcholine*				NA	1878				1885
LipidFatty.Acid.Metabolism..Acyl.Choline.palmitoylcholine	100009233	Fatty Acid Metabolism (Acyl Choline)	Lipid	palmitoylcholine				151731	1868				1885
LipidFatty.Acid.Metabolism..Acyl.Choline.stearoylcholine.	100015759	Fatty Acid Metabolism (Acyl Choline)	Lipid	stearoylcholine*				NA	1648				1885
LipidFatty.Acid.Metabolism..also.BCAA.Metabolism.butyrylcarnitine..C4.	100001054	Fatty Acid Metabolism (also BCAA Metabolism)	Lipid	butyrylcarnitine (C4)	25576-40-3	C02862	HMDB02013	439829	1871				1885
LipidFatty.Acid.Metabolism..also.BCAA.Metabolism.propionylcarnitine..C3.	100001162	Fatty Acid Metabolism (also BCAA Metabolism)	Lipid	propionylcarnitine (C3)	17298-37-2	C03017	HMDB00824	107738	1883				1885
LipidFatty.Acid.Metabolism..also.BCAA.Metabolism.propionylglycine	100001150	Fatty Acid Metabolism (also BCAA Metabolism)	Lipid	propionylglycine	21709-90-0		HMDB00783	98681	1773				1885
LipidFatty.Acid.Metabolism.Acyl.Carnitine..R..3.hydroxybutyrylcarnitine	100003926	Fatty Acid Metabolism(Acyl Carnitine)	Lipid	(R)-3-hydroxybutyrylcarnitine			HMDB13127	53481617	1745				1885
LipidFatty.Acid.Metabolism.Acyl.Carnitine..S..3.hydroxybutyrylcarnitine	100009271	Fatty Acid Metabolism(Acyl Carnitine)	Lipid	(S)-3-hydroxybutyrylcarnitine			HMDB13127	NA	1894				1884
LipidFatty.Acid.Metabolism.Acyl.Carnitine.5.dodecenoylcarnitine..C12.1.	100016069	Fatty Acid Metabolism(Acyl Carnitine)	Lipid	5-dodecenoylcarnitine (C12:1)			HMDB13326	NA	1860				1884
LipidFatty.Acid.Metabolism.Acyl.Carnitine.acetylcarnitine..C2.	100000802	Fatty Acid Metabolism(Acyl Carnitine)	Lipid	acetylcarnitine (C2)	5080-50-2	C02571	HMDB00201	1	1889				1884
LipidFatty.Acid.Metabolism.Acyl.Carnitine.adipoylcarnitine..C6.DC.	100006614	Fatty Acid Metabolism(Acyl Carnitine)	Lipid	adipoylcarnitine (C6-DC)			HMDB61677	71296139	1880				1884
LipidFatty.Acid.Metabolism.Acyl.Carnitine.arachidonoylcarnitine..C20.4.	100015837	Fatty Acid Metabolism(Acyl Carnitine)	Lipid	arachidonoylcarnitine (C20:4)				NA	1879				1884
LipidFatty.Acid.Metabolism.Acyl.Carnitine.arachidoylcarnitine..C20..	100015833	Fatty Acid Metabolism(Acyl Carnitine)	Lipid	arachidoylcarnitine (C20)*			HMDB06460	NA	1751				1884
LipidFatty.Acid.Metabolism.Acyl.Carnitine.behenoylcarnitine..C22..	100015832	Fatty Acid Metabolism(Acyl Carnitine)	Lipid	behenoylcarnitine (C22)*				NA	1653				1884
LipidFatty.Acid.Metabolism.Acyl.Carnitine.cerotoylcarnitine..C26..	100015835	Fatty Acid Metabolism(Acyl Carnitine)	Lipid	cerotoylcarnitine (C26)*			HMDB06347	NA	1886				1884
LipidFatty.Acid.Metabolism.Acyl.Carnitine.cis.4.decenoylcarnitine..C10.1.	100002259	Fatty Acid Metabolism(Acyl Carnitine)	Lipid	cis-4-decenoylcarnitine (C10:1)	98930-66-6			NA	1887				1884
LipidFatty.Acid.Metabolism.Acyl.Carnitine.decanoylcarnitine..C10.	100001251	Fatty Acid Metabolism(Acyl Carnitine)	Lipid	decanoylcarnitine (C10)	1492-27-9		HMDB00651	10245190	1904				1884
LipidFatty.Acid.Metabolism.Acyl.Carnitine.dihomo.linolenoylcarnitine..C20.3n3.or.6..	100015840	Fatty Acid Metabolism(Acyl Carnitine)	Lipid	dihomo-linolenoylcarnitine (C20:3n3 or 6)*				NA	1887				1884
LipidFatty.Acid.Metabolism.Acyl.Carnitine.dihomo.linoleoylcarnitine..C20.2..	100015839	Fatty Acid Metabolism(Acyl Carnitine)	Lipid	dihomo-linoleoylcarnitine (C20:2)*				NA	1867				1884
LipidFatty.Acid.Metabolism.Acyl.Carnitine.docosahexaenoylcarnitine..C22.6..	100015845	Fatty Acid Metabolism(Acyl Carnitine)	Lipid	docosahexaenoylcarnitine (C22:6)*				NA	1623				1884
LipidFatty.Acid.Metabolism.Acyl.Carnitine.eicosenoylcarnitine..C20.1..	100015838	Fatty Acid Metabolism(Acyl Carnitine)	Lipid	eicosenoylcarnitine (C20:1)*				NA	1872				1884
LipidFatty.Acid.Metabolism.Acyl.Carnitine.hexanoylcarnitine..C6.	100000781	Fatty Acid Metabolism(Acyl Carnitine)	Lipid	hexanoylcarnitine (C6)	6920-35-0		HMDB00705	6426853	1879				1884
LipidFatty.Acid.Metabolism.Acyl.Carnitine.laurylcarnitine..C12.	100001392	Fatty Acid Metabolism(Acyl Carnitine)	Lipid	laurylcarnitine (C12)	25518-54-1		HMDB02250	10427569	1881				1884
LipidFatty.Acid.Metabolism.Acyl.Carnitine.lignoceroylcarnitine..C24..	100015834	Fatty Acid Metabolism(Acyl Carnitine)	Lipid	lignoceroylcarnitine (C24)*				NA	1870				1884
LipidFatty.Acid.Metabolism.Acyl.Carnitine.linolenoylcarnitine..C18.3..	100015831	Fatty Acid Metabolism(Acyl Carnitine)	Lipid	linolenoylcarnitine (C18:3)*				NA	1877				1884
LipidFatty.Acid.Metabolism.Acyl.Carnitine.linoleoylcarnitine..C18.2..	100003151	Fatty Acid Metabolism(Acyl Carnitine)	Lipid	linoleoylcarnitine (C18:2)*	36816-10-1		HMDB06469	6450015	1877				1884
LipidFatty.Acid.Metabolism.Acyl.Carnitine.margaroylcarnitine..C17..	100004054	Fatty Acid Metabolism(Acyl Carnitine)	Lipid	margaroylcarnitine (C17)*	106182-29-0		HMDB06210	NA	1880				1884
LipidFatty.Acid.Metabolism.Acyl.Carnitine.myristoleoylcarnitine..C14.1..	100006051	Fatty Acid Metabolism(Acyl Carnitine)	Lipid	myristoleoylcarnitine (C14:1)*	889848-55-9			90659872	1881				1884
LipidFatty.Acid.Metabolism.Acyl.Carnitine.myristoylcarnitine..C14.	100001270	Fatty Acid Metabolism(Acyl Carnitine)	Lipid	myristoylcarnitine (C14)	18822-89-4		HMDB05066	6426854	1888				1884
LipidFatty.Acid.Metabolism.Acyl.Carnitine.nervonoylcarnitine..C24.1..	100015846	Fatty Acid Metabolism(Acyl Carnitine)	Lipid	nervonoylcarnitine (C24:1)*				NA	1808				1884
LipidFatty.Acid.Metabolism.Acyl.Carnitine.nonanoylcarnitine..C9.	100006620	Fatty Acid Metabolism(Acyl Carnitine)	Lipid	nonanoylcarnitine (C9)			HMDB13288	NA	1779				1884
LipidFatty.Acid.Metabolism.Acyl.Carnitine.octadecenedioylcarnitine..C18.1.DC..	100005996	Fatty Acid Metabolism(Acyl Carnitine)	Lipid	octadecenedioylcarnitine (C18:1-DC)*	251981-06-3			NA	1896				1884
LipidFatty.Acid.Metabolism.Acyl.Carnitine.octanoylcarnitine..C8.	100001247	Fatty Acid Metabolism(Acyl Carnitine)	Lipid	octanoylcarnitine (C8)	3671-77-0	C02838	HMDB00791	123701	1893				1884
LipidFatty.Acid.Metabolism.Acyl.Carnitine.oleoylcarnitine..C18.1.	100001501	Fatty Acid Metabolism(Acyl Carnitine)	Lipid	oleoylcarnitine (C18:1)	38677-66-6		HMDB05065	6441392	1877				1883
LipidFatty.Acid.Metabolism.Acyl.Carnitine.palmitoleoylcarnitine..C16.1..	100009406	Fatty Acid Metabolism(Acyl Carnitine)	Lipid	palmitoleoylcarnitine (C16:1)*				71464547	1882				1883
LipidFatty.Acid.Metabolism.Acyl.Carnitine.palmitoylcarnitine..C16.	100000776	Fatty Acid Metabolism(Acyl Carnitine)	Lipid	palmitoylcarnitine (C16)	6865-14-1	C02990	HMDB00222	461	1867				1883
LipidFatty.Acid.Metabolism.Acyl.Carnitine.stearoylcarnitine..C18.	100001391	Fatty Acid Metabolism(Acyl Carnitine)	Lipid	stearoylcarnitine (C18)	18822-91-8		HMDB00848	6426855	1889				1883
LipidFatty.Acid.Metabolism.Acyl.Carnitine.ximenoylcarnitine..C26.1..	100015836	Fatty Acid Metabolism(Acyl Carnitine)	Lipid	ximenoylcarnitine (C26:1)*				NA	1875				1883
LipidFatty.Acid.Metabolism.Acyl.Glycine.N.palmitoylglycine	100003686	Fatty Acid Metabolism(Acyl Glycine)	Lipid	N-palmitoylglycine	2441-41-0		HMDB13034	151008	1870				1883
LipidFatty.Acid.Metabolism.Acyl.Glycine.trans.2.hexenoylglycine	100019884	Fatty Acid Metabolism(Acyl Glycine)	Lipid	trans-2-hexenoylglycine				NA	1627				1883
LipidGlycerolipid.Metabolismglycerol	1254	Glycerolipid Metabolism	Lipid	glycerol	56-81-5	C00116	HMDB00131	753	1884				1883
LipidInositol.Metabolismmyo.inositol	363	Inositol Metabolism	Lipid	myo-inositol	87-89-8	C00137	HMDB00211	892	1886				1883
LipidKetone.Bodies3.hydroxybutyrate..BHBA.	254	Ketone Bodies	Lipid	3-hydroxybutyrate (BHBA)	625-72-9	C01089	HMDB00357	441	1891				1883
LipidLong.Chain.Fatty.Acid10.heptadecenoate..17.1n7.	100001278	Long Chain Fatty Acid	Lipid	10-heptadecenoate (17:1n7)	29743-97-3		HMDB60038	5312435	1884				1883
LipidLong.Chain.Fatty.Acid10.nonadecenoate..19.1n9.	100001277	Long Chain Fatty Acid	Lipid	10-nonadecenoate (19:1n9)	73033-09-7		HMDB13622	5312513	1884				1883
LipidLong.Chain.Fatty.Acidarachidate..20.0.	893	Long Chain Fatty Acid	Lipid	arachidate (20:0)	506-30-9	C06425	HMDB02212	10467	1886				1883
LipidLong.Chain.Fatty.Acideicosenoate..20.1.	100001335	Long Chain Fatty Acid	Lipid	eicosenoate (20:1)		C16526	HMDB02231	5282768	1893				1883
LipidLong.Chain.Fatty.Aciderucate..22.1n9.	1087	Long Chain Fatty Acid	Lipid	erucate (22:1n9)	112-86-7	C08316	HMDB02068	5281116	1899				1883
LipidLong.Chain.Fatty.Acidhexadecadienoate..16.2n6.	100009394	Long Chain Fatty Acid	Lipid	hexadecadienoate (16:2n6)	28290-73-5		HMDB00477	NA	1846				1883
LipidLong.Chain.Fatty.Acidmargarate..17.0.	891	Long Chain Fatty Acid	Lipid	margarate (17:0)	506-12-7		HMDB02259	10465	1897				1883
LipidLong.Chain.Fatty.Acidmyristate..14.0.	519	Long Chain Fatty Acid	Lipid	myristate (14:0)	544-63-8	C06424	HMDB00806	11005	1888				1883
LipidLong.Chain.Fatty.Acidmyristoleate..14.1n5.	100001198	Long Chain Fatty Acid	Lipid	myristoleate (14:1n5)	544-64-9	C08322	HMDB02000	5281119	1885				1883
LipidLong.Chain.Fatty.Acidnonadecanoate..19.0.	892	Long Chain Fatty Acid	Lipid	nonadecanoate (19:0)	646-30-0	C16535	HMDB00772	12591	1872				1883
LipidLong.Chain.Fatty.Acidoleate.vaccenate..18.1.	100008930	Long Chain Fatty Acid	Lipid	oleate/vaccenate (18:1)				NA	1880				1882
LipidLong.Chain.Fatty.Acidpalmitate..16.0.	424	Long Chain Fatty Acid	Lipid	palmitate (16:0)	57-10-3	C00249	HMDB00220	985	1890				1882
LipidLong.Chain.Fatty.Acidpalmitoleate..16.1n7.	452	Long Chain Fatty Acid	Lipid	palmitoleate (16:1n7)	373-49-9	C08362	HMDB03229	445638	1889				1882
LipidLong.Chain.Fatty.Acidpentadecanoate..15.0.	980	Long Chain Fatty Acid	Lipid	pentadecanoate (15:0)	1002-84-2;10002-84-2	C16537	HMDB00826	13849	1895				1882
LipidLong.Chain.Fatty.Acidstearate..18.0.	439	Long Chain Fatty Acid	Lipid	stearate (18:0)	57-11-4	C01530	HMDB00827	5281	1891				1882
LipidLyso.phospho.ether1.palmityl.GPC..O.16.0.	100000611	Lyso-phospho-ether	Lipid	1-palmityl-GPC (O-16:0)	52691-62-0			3983	1857				1882
LipidLysolipid1.adrenoyl.GPC..22.4..	100002871	Lysolipid	Lipid	1-adrenoyl-GPC (22:4)*				NA	1880				1882
LipidLysolipid1.arachidonoyl.GPC..20.4n6..	100001551	Lysolipid	Lipid	1-arachidonoyl-GPC (20:4n6)*		C05208	HMDB10395	NA	1890				1882
LipidLysolipid1.arachidonoyl.GPE..20.4n6..	100001571	Lysolipid	Lipid	1-arachidonoyl-GPE (20:4n6)*			HMDB11517	42607465	1896				1882
LipidLysolipid1.arachidonoyl.GPI..20.4..	100001654	Lysolipid	Lipid	1-arachidonoyl-GPI (20:4)*			HMDB61690	NA	1884				1882
LipidLysolipid1.arachidoyl.GPC..20.0.	100001384	Lysolipid	Lipid	1-arachidoyl-GPC (20:0)	108341-80-6	C04230	HMDB10390	24779473	1678				1882
LipidLysolipid1.dihomo.linolenoyl.GPC..20.3n3.or.6..	100001552	Lysolipid	Lipid	1-dihomo-linolenoyl-GPC (20:3n3 or 6)*			HMDB10394	NA	1887				1882
LipidLysolipid1.dihomo.linolenoyl.GPE..20.3n3.or.6..	100005371	Lysolipid	Lipid	1-dihomo-linolenoyl-GPE (20:3n3 or 6)*				NA	1826				1882
LipidLysolipid1.dihomo.linoleoyl.GPC..20.2..	100001553	Lysolipid	Lipid	1-dihomo-linoleoyl-GPC (20:2)*			HMDB10392	NA	1894				1882
LipidLysolipid1.docosahexaenoyl.GPC..22.6..	100001566	Lysolipid	Lipid	1-docosahexaenoyl-GPC (22:6)*			HMDB10404	NA	1893				1882
LipidLysolipid1.docosahexaenoyl.GPE..22.6..	100002060	Lysolipid	Lipid	1-docosahexaenoyl-GPE (22:6)*			HMDB11496	NA	1880				1882
LipidLysolipid1.docosapentaenoyl.GPC..22.5n3..	100002063	Lysolipid	Lipid	1-docosapentaenoyl-GPC (22:5n3)*				NA	1881				1882
LipidLysolipid1.docosapentaenoyl.GPC..22.5n6..	100005673	Lysolipid	Lipid	1-docosapentaenoyl-GPC (22:5n6)*				NA	1836				1882
LipidLysolipid1.eicosapentaenoyl.GPC..20.5..	100005351	Lysolipid	Lipid	1-eicosapentaenoyl-GPC (20:5)*				NA	1889				1882
LipidLysolipid1.eicosapentaenoyl.GPE..20.5..	100004552	Lysolipid	Lipid	1-eicosapentaenoyl-GPE (20:5)*			HMDB11489	NA	1804				1882
LipidLysolipid1.eicosenoyl.GPC..20.1..	100005352	Lysolipid	Lipid	1-eicosenoyl-GPC (20:1)*			HMDB10391	NA	1886				1882
LipidLysolipid1.linolenoyl.GPC..18.3..	100005350	Lysolipid	Lipid	1-linolenoyl-GPC (18:3)*			HMDB10388	NA	1895				1882
LipidLysolipid1.linolenoyl.GPE..18.3..	100005714	Lysolipid	Lipid	1-linolenoyl-GPE (18:3)*				NA	1648				1882
LipidLysolipid1.linoleoyl.GPC..18.2.	100001395	Lysolipid	Lipid	1-linoleoyl-GPC (18:2)		C04100	HMDB10386	11988421	1879				1882
LipidLysolipid1.linoleoyl.GPE..18.2..	100001570	Lysolipid	Lipid	1-linoleoyl-GPE (18:2)*			HMDB11507	52925130	1885				1881
LipidLysolipid1.linoleoyl.GPG..18.2..	100009227	Lysolipid	Lipid	1-linoleoyl-GPG (18:2)*				NA	1843				1881
LipidLysolipid1.linoleoyl.GPI..18.2..	100001778	Lysolipid	Lipid	1-linoleoyl-GPI (18:2)*				NA	1878				1881
LipidLysolipid1.margaroyl.GPC..17.0.	100001264	Lysolipid	Lipid	1-margaroyl-GPC (17:0)	50930-23-9	C04230	HMDB12108	24779463	1883				1881
LipidLysolipid1.margaroyl.GPE..17.0..	100002171	Lysolipid	Lipid	1-margaroyl-GPE (17:0)*				NA	1663				1881
LipidLysolipid1.myristoyl.GPC..14.0.	100001383	Lysolipid	Lipid	1-myristoyl-GPC (14:0)	20559-16-4	C04230	HMDB10379	460604	1868				1881
LipidLysolipid1.oleoyl.GPC..18.1.	100001272	Lysolipid	Lipid	1-oleoyl-GPC (18:1)	19420-56-5		HMDB02815	16081932	1875				1881
LipidLysolipid1.oleoyl.GPE..18.1.	100001569	Lysolipid	Lipid	1-oleoyl-GPE (18:1)	89576-29-4		HMDB11506	9547071	1882				1881
LipidLysolipid1.oleoyl.GPI..18.1.	100001777	Lysolipid	Lipid	1-oleoyl-GPI (18:1)				NA	1846				1881
LipidLysolipid1.palmitoleoyl.GPC..16.1..	100001511	Lysolipid	Lipid	1-palmitoleoyl-GPC (16:1)*			HMDB10383	24779461	1893				1881
LipidLysolipid1.palmitoyl.GPC..16.0.	100001263	Lysolipid	Lipid	1-palmitoyl-GPC (16:0)	17364-16-8		HMDB10382	86554	1893				1881
LipidLysolipid1.palmitoyl.GPE..16.0.	100001567	Lysolipid	Lipid	1-palmitoyl-GPE (16:0)	53862-35-4		HMDB11503	9547069	1888				1881
LipidLysolipid1.palmitoyl.GPG..16.0..	100005717	Lysolipid	Lipid	1-palmitoyl-GPG (16:0)*				3300276	1637				1881
LipidLysolipid1.palmitoyl.GPI..16.0.	100001655	Lysolipid	Lipid	1-palmitoyl-GPI (16:0)			HMDB61695	NA	1770				1881
LipidLysolipid1.pentadecanoyl.GPC..15.0..	100002173	Lysolipid	Lipid	1-pentadecanoyl-GPC (15:0)*			HMDB10381	NA	1883				1881
LipidLysolipid1.stearoyl.GPC..18.0.	100001271	Lysolipid	Lipid	1-stearoyl-GPC (18:0)	19420-57-6		HMDB10384	497299	1893				1881
LipidLysolipid1.stearoyl.GPE..18.0.	100001461	Lysolipid	Lipid	1-stearoyl-GPE (18:0)	69747-55-3		HMDB11130	9547068	1888				1881
LipidLysolipid1.stearoyl.GPI..18.0.	100000656	Lysolipid	Lipid	1-stearoyl-GPI (18:0)	796963-93-4		HMDB61696	NA	1878				1881
LipidLysolipid2.arachidonoyl.GPC..20.4..	100001554	Lysolipid	Lipid	2-arachidonoyl-GPC (20:4)*			HMDB61699	NA	1867				1881
LipidLysolipid2.arachidonoyl.GPE..20.4..	100001674	Lysolipid	Lipid	2-arachidonoyl-GPE (20:4)*			HMDB11487	NA	1786				1881
LipidLysolipid2.linoleoyl.GPC..18.2..	100001557	Lysolipid	Lipid	2-linoleoyl-GPC (18:2)*				NA	1887				1881
LipidLysolipid2.linoleoyl.GPE..18.2..	100001776	Lysolipid	Lipid	2-linoleoyl-GPE (18:2)*			HMDB11477	NA	1806				1881
LipidLysolipid2.myristoyl.GPC..14.0..	100001563	Lysolipid	Lipid	2-myristoyl-GPC (14:0)*			HMDB10379	NA	1815				1880
LipidLysolipid2.oleoyl.GPC..18.1..	100001556	Lysolipid	Lipid	2-oleoyl-GPC (18:1)*			HMDB61701	NA	1872				1880
LipidLysolipid2.oleoyl.GPE..18.1..	100001651	Lysolipid	Lipid	2-oleoyl-GPE (18:1)*			HMDB11476	NA	1795				1880
LipidLysolipid2.palmitoyl.GPC..16.0..	100001562	Lysolipid	Lipid	2-palmitoyl-GPC (16:0)*			HMDB61702	15061532	1869				1880
LipidLysolipid2.palmitoyl.GPE..16.0..	100001652	Lysolipid	Lipid	2-palmitoyl-GPE (16:0)*			HMDB11503	NA	1841				1880
LipidLysolipid2.stearoyl.GPE..18.0..	100003901	Lysolipid	Lipid	2-stearoyl-GPE (18:0)*			HMDB11129	NA	1886				1880
LipidLysoplasmalogen1..1.enyl.oleoyl..GPC..P.18.1..	100002876	Lysoplasmalogen	Lipid	1-(1-enyl-oleoyl)-GPC (P-18:1)*			HMDB10408	NA	1621				1880
LipidLysoplasmalogen1..1.enyl.oleoyl..GPE..P.18.1..	100005372	Lysoplasmalogen	Lipid	1-(1-enyl-oleoyl)-GPE (P-18:1)*				NA	1814				1880
LipidLysoplasmalogen1..1.enyl.palmitoyl..GPC..P.16.0..	100002875	Lysoplasmalogen	Lipid	1-(1-enyl-palmitoyl)-GPC (P-16:0)*			HMDB10407	10917802	1888				1880
LipidLysoplasmalogen1..1.enyl.palmitoyl..GPE..P.16.0..	100003000	Lysoplasmalogen	Lipid	1-(1-enyl-palmitoyl)-GPE (P-16:0)*				NA	1890				1880
LipidLysoplasmalogen1..1.enyl.stearoyl..GPE..P.18.0..	100003001	Lysoplasmalogen	Lipid	1-(1-enyl-stearoyl)-GPE (P-18:0)*				NA	1881				1880
LipidMedium.Chain.Fatty.Acid.2.or.3..decenoate..10.1n7.or.n8.	100021502	Medium Chain Fatty Acid	Lipid	(2 or 3)-decenoate (10:1n7 or n8)				NA	1871				1880
LipidMedium.Chain.Fatty.Acid10.undecenoate..11.1n1.	100001197	Medium Chain Fatty Acid	Lipid	10-undecenoate (11:1n1)	1333-28-4	C13910	HMDB33724	14891	1889				1880
LipidMedium.Chain.Fatty.Acid5.dodecenoate..12.1n7.	100001232	Medium Chain Fatty Acid	Lipid	5-dodecenoate (12:1n7)	2430-94-6		HMDB00529	5312378	1894				1880
LipidMedium.Chain.Fatty.Acidcaprate..10.0.	888	Medium Chain Fatty Acid	Lipid	caprate (10:0)	334-48-5	C01571	HMDB00511	2969	1881				1879
LipidMedium.Chain.Fatty.Acidcaprylate..8.0.	932	Medium Chain Fatty Acid	Lipid	caprylate (8:0)	124-07-2	C06423	HMDB00482	379	1774				1879
LipidMedium.Chain.Fatty.Acidcis.4.decenoate..10.1n6..	100002796	Medium Chain Fatty Acid	Lipid	cis-4-decenoate (10:1n6)*	505-90-8			5312351	1889				1879
LipidMedium.Chain.Fatty.Acidlaurate..12.0.	181	Medium Chain Fatty Acid	Lipid	laurate (12:0)	143-07-7	C02679	HMDB00638	3893	1884				1879
LipidMevalonate.Metabolism3.hydroxy.3.methylglutarate	112	Mevalonate Metabolism	Lipid	3-hydroxy-3-methylglutarate	503-49-1	C03761	HMDB00355	1662	1888				1879
LipidMonoacylglycerol1.arachidonylglycerol..20.4.	100001433	Monoacylglycerol	Lipid	1-arachidonylglycerol (20:4)	35474-99-8	C13857	HMDB11549	5282281	1624				1879
LipidMonoacylglycerol1.linoleoylglycerol..18.2.	100001040	Monoacylglycerol	Lipid	1-linoleoylglycerol (18:2)	2277-28-3			5283469	1888				1879
LipidMonoacylglycerol1.oleoylglycerol..18.1.	100000924	Monoacylglycerol	Lipid	1-oleoylglycerol (18:1)	111-03-5		HMDB11567	5283468	1884				1879
LipidMonoacylglycerol1.palmitoylglycerol..16.0.	100000827	Monoacylglycerol	Lipid	1-palmitoylglycerol (16:0)	542-44-9		HMDB31074	14900	1858				1879
LipidPhosphatidylserine..PS.1.stearoyl.2.oleoyl.GPS..18.0.18.1.	100000639	Phosphatidylserine (PS)	Lipid	1-stearoyl-2-oleoyl-GPS (18:0/18:1)			HMDB10163	9547087	1819				1879
LipidPhospholipid.Metabolism1.2.dilinoleoyl.GPC..18.2.18.2.	100008903	Phospholipid Metabolism	Lipid	1,2-dilinoleoyl-GPC (18:2/18:2)	998-06-1		HMDB08138	5288075	1889				1879
LipidPhospholipid.Metabolism1.2.dipalmitoyl.GPC..16.0.16.0.	100000657	Phospholipid Metabolism	Lipid	1,2-dipalmitoyl-GPC (16:0/16:0)	63-89-8	D03585	HMDB00564	452110	1873				1879
LipidPhospholipid.Metabolism1.linoleoyl.2.docosahexaenoyl.GPC..18.2.22.6..	100009132	Phospholipid Metabolism	Lipid	1-linoleoyl-2-docosahexaenoyl-GPC (18:2/22:6)*			HMDB08156	NA	1892				1879
LipidPhospholipid.Metabolism1.linoleoyl.2.linolenoyl.GPC..18.2.18.3..	100009343	Phospholipid Metabolism	Lipid	1-linoleoyl-2-linolenoyl-GPC (18:2/18:3)*			HMDB08141	NA	1882				1879
LipidPhospholipid.Metabolism1.margaroyl.2.arachidonoyl.GPC..17.0.20.4..	100009124	Phospholipid Metabolism	Lipid	1-margaroyl-2-arachidonoyl-GPC (17:0/20:4)*				NA	1877				1879
LipidPhospholipid.Metabolism1.margaroyl.2.docosahexaenoyl.GPC..17.0.22.6..	100009125	Phospholipid Metabolism	Lipid	1-margaroyl-2-docosahexaenoyl-GPC (17:0/22:6)*				NA	1818				1879
LipidPhospholipid.Metabolism1.margaroyl.2.linoleoyl.GPC..17.0.18.2..	100009037	Phospholipid Metabolism	Lipid	1-margaroyl-2-linoleoyl-GPC (17:0/18:2)*				NA	1891				1879
LipidPhospholipid.Metabolism1.margaroyl.2.oleoyl.GPC..17.0.18.1..	100009036	Phospholipid Metabolism	Lipid	1-margaroyl-2-oleoyl-GPC (17:0/18:1)*				NA	1886				1878
LipidPhospholipid.Metabolism1.myristoyl.2.arachidonoyl.GPC..14.0.20.4..	100009139	Phospholipid Metabolism	Lipid	1-myristoyl-2-arachidonoyl-GPC (14:0/20:4)*			HMDB07883	NA	1908				1878
LipidPhospholipid.Metabolism1.myristoyl.2.docosahexaenoyl.GPC..14.0.22.6..	100009140	Phospholipid Metabolism	Lipid	1-myristoyl-2-docosahexaenoyl-GPC (14:0/22:6)*			HMDB07892	NA	1891				1878
LipidPhospholipid.Metabolism1.myristoyl.2.linoleoyl.GPC..14.0.18.2..	100009138	Phospholipid Metabolism	Lipid	1-myristoyl-2-linoleoyl-GPC (14:0/18:2)*			HMDB07874	NA	1898				1878
LipidPhospholipid.Metabolism1.myristoyl.2.palmitoyl.GPC..14.0.16.0.	100000672	Phospholipid Metabolism	Lipid	1-myristoyl-2-palmitoyl-GPC (14:0/16:0)	69525-80-0		HMDB07869	129657	1873				1878
LipidPhospholipid.Metabolism1.oleoyl.2.dihomo.linolenoyl.GPC..18.1.20.3..	100009148	Phospholipid Metabolism	Lipid	1-oleoyl-2-dihomo-linolenoyl-GPC (18:1/20:3)*			HMDB08113	NA	1589				1878
LipidPhospholipid.Metabolism1.oleoyl.2.dihomo.linoleoyl.GPC..18.1.20.2..	100009350	Phospholipid Metabolism	Lipid	1-oleoyl-2-dihomo-linoleoyl-GPC (18:1/20:2)*			HMDB08111	NA	1576				1878
LipidPhospholipid.Metabolism1.oleoyl.2.docosahexaenoyl.GPC..18.1.22.6..	100009130	Phospholipid Metabolism	Lipid	1-oleoyl-2-docosahexaenoyl-GPC (18:1/22:6)*			HMDB08123	NA	1898				1878
LipidPhospholipid.Metabolism1.oleoyl.2.linoleoyl.GPE..18.1.18.2..	100009078	Phospholipid Metabolism	Lipid	1-oleoyl-2-linoleoyl-GPE (18:1/18:2)*			HMDB05349	9546753	1828				1878
LipidPhospholipid.Metabolism1.palmitoleoyl.2.linolenoyl.GPC..16.1.18.3..	100009345	Phospholipid Metabolism	Lipid	1-palmitoleoyl-2-linolenoyl-GPC (16:1/18:3)*			HMDB08008	NA	1778				1878
LipidPhospholipid.Metabolism1.palmitoyl.2..hydroxylinoleoyl..GPC..16.0.18.2.OH...	100015689	Phospholipid Metabolism	Lipid	1-palmitoyl-2-(hydroxylinoleoyl)-GPC (16:0/18:2(OH))*				NA	1758				1878
LipidPhospholipid.Metabolism1.palmitoyl.2.adrenoyl.GPC..16.0.22.4..	100009143	Phospholipid Metabolism	Lipid	1-palmitoyl-2-adrenoyl-GPC (16:0/22:4)*			HMDB07988	NA	1893				1878
LipidPhospholipid.Metabolism1.palmitoyl.2.arachidonoyl.GPC..16.0.20.4n6.	100008914	Phospholipid Metabolism	Lipid	1-palmitoyl-2-arachidonoyl-GPC (16:0/20:4n6)	35418-58-7		HMDB07982	10747814	1905				1878
LipidPhospholipid.Metabolism1.palmitoyl.2.arachidonoyl.GPE..16.0.20.4..	100008990	Phospholipid Metabolism	Lipid	1-palmitoyl-2-arachidonoyl-GPE (16:0/20:4)*			HMDB05323	9546800	1888				1878
LipidPhospholipid.Metabolism1.palmitoyl.2.arachidonoyl.GPI..16.0.20.4..	100008993	Phospholipid Metabolism	Lipid	1-palmitoyl-2-arachidonoyl-GPI (16:0/20:4)*			HMDB09789	NA	1883				1878
LipidPhospholipid.Metabolism1.palmitoyl.2.docosahexaenoyl.GPC..16.0.22.6.	100008915	Phospholipid Metabolism	Lipid	1-palmitoyl-2-docosahexaenoyl-GPC (16:0/22:6)	59403-54-2		HMDB07991	6441886	1887				1878
LipidPhospholipid.Metabolism1.palmitoyl.2.docosahexaenoyl.GPE..16.0.22.6..	100008991	Phospholipid Metabolism	Lipid	1-palmitoyl-2-docosahexaenoyl-GPE (16:0/22:6)*			HMDB05324	9546799	1886				1878
LipidPhospholipid.Metabolism1.palmitoyl.2.eicosapentaenoyl.GPC..16.0.20.5..	100008989	Phospholipid Metabolism	Lipid	1-palmitoyl-2-eicosapentaenoyl-GPC (16:0/20:5)*			HMDB07984	NA	1901				1877
LipidPhospholipid.Metabolism1.palmitoyl.2.linoleoyl.GPC..16.0.18.2.	1537	Phospholipid Metabolism	Lipid	1-palmitoyl-2-linoleoyl-GPC (16:0/18:2)	40811-94-7		HMDB07973	5287971	1878				1877
LipidPhospholipid.Metabolism1.palmitoyl.2.linoleoyl.GPE..16.0.18.2.	100001870	Phospholipid Metabolism	Lipid	1-palmitoyl-2-linoleoyl-GPE (16:0/18:2)			HMDB05322	9546747	1888				1877
LipidPhospholipid.Metabolism1.palmitoyl.2.linoleoyl.GPI..16.0.18.2.	1528	Phospholipid Metabolism	Lipid	1-palmitoyl-2-linoleoyl-GPI (16:0/18:2)			HMDB09784	NA	1821				1877
LipidPhospholipid.Metabolism1.palmitoyl.2.oleoyl.GPC..16.0.18.1.	1539	Phospholipid Metabolism	Lipid	1-palmitoyl-2-oleoyl-GPC (16:0/18:1)	26853-31-6;26853-31-6		HMDB07972	6436017	1886				1877
LipidPhospholipid.Metabolism1.palmitoyl.2.oleoyl.GPE..16.0.18.1.	1526	Phospholipid Metabolism	Lipid	1-palmitoyl-2-oleoyl-GPE (16:0/18:1)	26662-94-2		HMDB05320	5283496	1895				1877
LipidPhospholipid.Metabolism1.palmitoyl.2.oleoyl.GPI..16.0.18.1..	100009066	Phospholipid Metabolism	Lipid	1-palmitoyl-2-oleoyl-GPI (16:0/18:1)*			HMDB09783	NA	1900				1877
LipidPhospholipid.Metabolism1.palmitoyl.2.palmitoleoyl.GPC..16.0.16.1..	100008984	Phospholipid Metabolism	Lipid	1-palmitoyl-2-palmitoleoyl-GPC (16:0/16:1)*			HMDB07969	NA	1882				1877
LipidPhospholipid.Metabolism1.palmitoyl.2.stearoyl.GPC..16.0.18.0.	100008921	Phospholipid Metabolism	Lipid	1-palmitoyl-2-stearoyl-GPC (16:0/18:0)	59403-51-9		HMDB07970	NA	1877				1877
LipidPhospholipid.Metabolism1.palmityl.2.arachidonoyl.GPC..O.16.0.20.4..	100009021	Phospholipid Metabolism	Lipid	1-palmityl-2-arachidonoyl-GPC (O-16:0/20:4)*				6443139	1891				1877
LipidPhospholipid.Metabolism1.palmityl.2.linoleoyl.GPC..O.16.0.18.2..	100009134	Phospholipid Metabolism	Lipid	1-palmityl-2-linoleoyl-GPC (O-16:0/18:2)*			HMDB11151	6443157	1897				1877
LipidPhospholipid.Metabolism1.palmityl.2.oleoyl.GPC..O.16.0.18.1..	100009020	Phospholipid Metabolism	Lipid	1-palmityl-2-oleoyl-GPC (O-16:0/18:1)*				NA	1889				1877
LipidPhospholipid.Metabolism1.palmityl.2.palmitoyl.GPC..O.16.0.16.0..	100015586	Phospholipid Metabolism	Lipid	1-palmityl-2-palmitoyl-GPC (O-16:0/16:0)*				145911	1893				1877
LipidPhospholipid.Metabolism1.pentadecanoyl.2.arachidonoyl.GPC..15.0.20.4..	100009122	Phospholipid Metabolism	Lipid	1-pentadecanoyl-2-arachidonoyl-GPC (15:0/20:4)*			HMDB07949	NA	1881				1877
LipidPhospholipid.Metabolism1.pentadecanoyl.2.docosahexaenoyl.GPC..15.0.22.6..	100009123	Phospholipid Metabolism	Lipid	1-pentadecanoyl-2-docosahexaenoyl-GPC (15:0/22:6)*			HMDB07958	NA	1884				1877
LipidPhospholipid.Metabolism1.pentadecanoyl.2.linoleoyl.GPC..15.0.18.2..	100009035	Phospholipid Metabolism	Lipid	1-pentadecanoyl-2-linoleoyl-GPC (15:0/18:2)*			HMDB07940	NA	1889				1876
LipidPhospholipid.Metabolism1.stearoyl.2.arachidonoyl.GPC..18.0.20.4.	100001869	Phospholipid Metabolism	Lipid	1-stearoyl-2-arachidonoyl-GPC (18:0/20:4)	35418-59-8		HMDB08048	16219824	1888				1876
LipidPhospholipid.Metabolism1.stearoyl.2.arachidonoyl.GPE..18.0.20.4.	100008977	Phospholipid Metabolism	Lipid	1-stearoyl-2-arachidonoyl-GPE (18:0/20:4)			HMDB09003	5289133	1884				1876
LipidPhospholipid.Metabolism1.stearoyl.2.arachidonoyl.GPI..18.0.20.4.	100000616	Phospholipid Metabolism	Lipid	1-stearoyl-2-arachidonoyl-GPI (18:0/20:4)	383907-33-3		HMDB09815	NA	1883				1876
LipidPhospholipid.Metabolism1.stearoyl.2.dihomo.linolenoyl.GPC..18.0.20.3n3.or.6..	100009051	Phospholipid Metabolism	Lipid	1-stearoyl-2-dihomo-linolenoyl-GPC (18:0/20:3n3 or 6)*			HMDB08047	NA	1896				1876
LipidPhospholipid.Metabolism1.stearoyl.2.dihomo.linolenoyl.GPE..18.0.20.3n3.or.6..	100009215	Phospholipid Metabolism	Lipid	1-stearoyl-2-dihomo-linolenoyl-GPE (18:0/20:3n3 or 6)*			HMDB09002	NA	1898				1876
LipidPhospholipid.Metabolism1.stearoyl.2.docosahexaenoyl.GPC..18.0.22.6.	100008916	Phospholipid Metabolism	Lipid	1-stearoyl-2-docosahexaenoyl-GPC (18:0/22:6)	59403-52-0		HMDB08057	NA	1889				1875
LipidPhospholipid.Metabolism1.stearoyl.2.docosahexaenoyl.GPE..18.0.22.6..	100008992	Phospholipid Metabolism	Lipid	1-stearoyl-2-docosahexaenoyl-GPE (18:0/22:6)*			HMDB05334	9546798	1866				1875
LipidPhospholipid.Metabolism1.stearoyl.2.docosapentaenoyl.GPC..18.0.22.5n3..	100009141	Phospholipid Metabolism	Lipid	1-stearoyl-2-docosapentaenoyl-GPC (18:0/22:5n3)*			HMDB08056	NA	1902				1875
LipidPhospholipid.Metabolism1.stearoyl.2.docosapentaenoyl.GPC..18.0.22.5n6..	100009142	Phospholipid Metabolism	Lipid	1-stearoyl-2-docosapentaenoyl-GPC (18:0/22:5n6)*			HMDB08055	NA	1880				1875
LipidPhospholipid.Metabolism1.stearoyl.2.docosapentaenoyl.GPE..18.0.22.5n6..	100015593	Phospholipid Metabolism	Lipid	1-stearoyl-2-docosapentaenoyl-GPE (18:0/22:5n6)*				NA	1746				1875
LipidPhospholipid.Metabolism1.stearoyl.2.linoleoyl.GPC..18.0.18.2..	100008980	Phospholipid Metabolism	Lipid	1-stearoyl-2-linoleoyl-GPC (18:0/18:2)*			HMDB08039	NA	1893				1875
LipidPhospholipid.Metabolism1.stearoyl.2.linoleoyl.GPE..18.0.18.2..	100008976	Phospholipid Metabolism	Lipid	1-stearoyl-2-linoleoyl-GPE (18:0/18:2)*			HMDB08994	9546749	1887				1875
LipidPhospholipid.Metabolism1.stearoyl.2.linoleoyl.GPI..18.0.18.2.	100008994	Phospholipid Metabolism	Lipid	1-stearoyl-2-linoleoyl-GPI (18:0/18:2)			HMDB09809	NA	1882				1875
LipidPhospholipid.Metabolism1.stearoyl.2.oleoyl.GPC..18.0.18.1.	100008904	Phospholipid Metabolism	Lipid	1-stearoyl-2-oleoyl-GPC (18:0/18:1)	56421-10-4		HMDB08038	NA	1881				1875
LipidPhospholipid.Metabolism1.stearoyl.2.oleoyl.GPE..18.0.18.1.	100001856	Phospholipid Metabolism	Lipid	1-stearoyl-2-oleoyl-GPE (18:0/18:1)			HMDB08993	NA	1882				1875
LipidPhospholipid.Metabolism1.stearoyl.2.oleoyl.GPI..18.0.18.1..	100009181	Phospholipid Metabolism	Lipid	1-stearoyl-2-oleoyl-GPI (18:0/18:1)*				NA	1878				1874
LipidPhospholipid.Metabolism1.stearyl.2.arachidonoyl.GPC..O.18.0.20.4..	100009019	Phospholipid Metabolism	Lipid	1-stearyl-2-arachidonoyl-GPC (O-18:0/20:4)*				NA	1893				1874
LipidPhospholipid.Metabolism1.stearyl.2.docosapentaenoyl.GPC..O.18.0.22.5n3..	100015587	Phospholipid Metabolism	Lipid	1-stearyl-2-docosapentaenoyl-GPC (O-18:0/22:5n3)*				NA	1887				1874
LipidPhospholipid.Metabolismarachidonoylcholine	100009332	Phospholipid Metabolism	Lipid	arachidonoylcholine				NA	1821				1874
LipidPhospholipid.Metabolismcholine	1256	Phospholipid Metabolism	Lipid	choline	67-48-1	C00114	HMDB00097	305	1889				1873
LipidPhospholipid.Metabolismcholine.phosphate	267	Phospholipid Metabolism	Lipid	choline phosphate	72556-74-2	C00588	HMDB01565	1014	1884				1873
LipidPhospholipid.Metabolismdocosahexaenoylcholine	100009333	Phospholipid Metabolism	Lipid	docosahexaenoylcholine				NA	1629				1873
LipidPhospholipid.Metabolismglycerophosphoethanolamine	100001620	Phospholipid Metabolism	Lipid	glycerophosphoethanolamine	33049-08-0	C01233	HMDB00114	123874	1880				1873
LipidPhospholipid.Metabolismglycerophosphorylcholine..GPC.	100000269	Phospholipid Metabolism	Lipid	glycerophosphorylcholine (GPC)	28319-77-9	C00670	HMDB00086	71920	1886				1873
LipidPhospholipid.Metabolismoleoylcholine	100009331	Phospholipid Metabolism	Lipid	oleoylcholine				NA	1830				1873
LipidPhospholipid.Metabolismphosphatidylcholine..14.0.14.0..16.0.12.0.	100009346	Phospholipid Metabolism	Lipid	phosphatidylcholine (14:0/14:0, 16:0/12:0)				NA	1825				1873
LipidPhospholipid.Metabolismphosphatidylcholine..15.0.18.1..17.0.16.1..16.0.17.1..	100009347	Phospholipid Metabolism	Lipid	phosphatidylcholine (15:0/18:1, 17:0/16:1, 16:0/17:1)*				NA	1887				1873
LipidPhospholipid.Metabolismphosphatidylcholine..16.0.22.5n3..18.1.20.4..	100009166	Phospholipid Metabolism	Lipid	phosphatidylcholine (16:0/22:5n3, 18:1/20:4)*				NA	1889				1873
LipidPhospholipid.Metabolismphosphatidylcholine..18.0.20.2..20.0.18.2..	100009364	Phospholipid Metabolism	Lipid	phosphatidylcholine (18:0/20:2, 20:0/18:2)*				NA	1890				1872
LipidPhospholipid.Metabolismphosphatidylethanolamine..P.18.1.20.4..P.16.0.22.5n3..	100015687	Phospholipid Metabolism	Lipid	phosphatidylethanolamine (P-18:1/20:4, P-16:0/22:5n3)*				NA	1890				1872
LipidPhospholipid.Metabolismphosphoethanolamine	1026	Phospholipid Metabolism	Lipid	phosphoethanolamine	1071-23-4	C00346	HMDB00224	1015	1886				1872
LipidPhospholipid.Metabolismtrimethylamine.N.oxide	100003397	Phospholipid Metabolism	Lipid	trimethylamine N-oxide	1184-78-7	C01104	HMDB00925	1145	1881				1872
LipidPlasmalogen1..1.enyl.palmitoyl..2.arachidonoyl.GPC..P.16.0.20.4..	100009014	Plasmalogen	Lipid	1-(1-enyl-palmitoyl)-2-arachidonoyl-GPC (P-16:0/20:4)*			HMDB11220	NA	1879				1872
LipidPlasmalogen1..1.enyl.palmitoyl..2.arachidonoyl.GPE..P.16.0.20.4..	100009002	Plasmalogen	Lipid	1-(1-enyl-palmitoyl)-2-arachidonoyl-GPE (P-16:0/20:4)*			HMDB11352	NA	1894				1872
LipidPlasmalogen1..1.enyl.palmitoyl..2.docosahexaenoyl.GPC..P.16.0.22.6..	100009006	Plasmalogen	Lipid	1-(1-enyl-palmitoyl)-2-dihomo-linolenoyl-GPC (P-16:0/20:3)*				NA	1889				1872
LipidPlasmalogen1..1.enyl.palmitoyl..2.docosahexaenoyl.GPE..P.16.0.22.6..	100009000	Plasmalogen	Lipid	1-(1-enyl-palmitoyl)-2-docosahexaenoyl-GPE (P-16:0/22:6)*			HMDB05780	5283497	1895				1871
LipidPlasmalogen1..1.enyl.palmitoyl..2.linoleoyl.GPC..P.16.0.18.2..	100009009	Plasmalogen	Lipid	1-(1-enyl-palmitoyl)-2-linoleoyl-GPC (P-16:0/18:2)*			HMDB11211	NA	1894				1871
LipidPlasmalogen1..1.enyl.palmitoyl..2.linoleoyl.GPE..P.16.0.18.2..	100009069	Plasmalogen	Lipid	1-(1-enyl-palmitoyl)-2-linoleoyl-GPE (P-16:0/18:2)*			HMDB11343	NA	1891				1871
LipidPlasmalogen1..1.enyl.palmitoyl..2.myristoyl.GPC..P.16.0.14.0..	100009161	Plasmalogen	Lipid	1-(1-enyl-palmitoyl)-2-myristoyl-GPC (P-16:0/14:0)*			HMDB11203	NA	1676				1871
LipidPlasmalogen1..1.enyl.palmitoyl..2.oleoyl.GPC..P.16.0.18.1..	100009007	Plasmalogen	Lipid	1-(1-enyl-palmitoyl)-2-oleoyl-GPC (P-16:0/18:1)*				NA	1894				1871
LipidPlasmalogen1..1.enyl.palmitoyl..2.oleoyl.GPE..P.16.0.18.1..	100009005	Plasmalogen	Lipid	1-(1-enyl-palmitoyl)-2-oleoyl-GPE (P-16:0/18:1)*			HMDB11342	NA	1904				1871
LipidPlasmalogen1..1.enyl.palmitoyl..2.palmitoleoyl.GPC..P.16.0.16.1..	100009160	Plasmalogen	Lipid	1-(1-enyl-palmitoyl)-2-palmitoleoyl-GPC (P-16:0/16:1)*			HMDB11207	NA	1859				1871
LipidPlasmalogen1..1.enyl.palmitoyl..2.palmitoyl.GPC..P.16.0.16.0..	100009162	Plasmalogen	Lipid	1-(1-enyl-palmitoyl)-2-palmitoyl-GPC (P-16:0/16:0)*			HMDB11206	11146967	1890				1870
LipidPlasmalogen1..1.enyl.stearoyl..2.arachidonoyl.GPC..P.18.0.20.4.	100008918	Plasmalogen	Lipid	1-(1-enyl-stearoyl)-2-arachidonoyl-GPC (P-18:0/20:4)	97802-56-7		HMDB11253	NA	1896				1870
LipidPlasmalogen1..1.enyl.stearoyl..2.arachidonoyl.GPE..P.18.0.20.4..	100008999	Plasmalogen	Lipid	1-(1-enyl-stearoyl)-2-arachidonoyl-GPE (P-18:0/20:4)*			HMDB05779	9547058	1897				1870
LipidPlasmalogen1..1.enyl.stearoyl..2.dihomo.linolenoyl.GPE..P.18.0.20.3..	100009378	Plasmalogen	Lipid	1-(1-enyl-stearoyl)-2-dihomo-linolenoyl-GPE (P-18:0/20:3)*			HMDB11384	NA	1892				1870
LipidPlasmalogen1..1.enyl.stearoyl..2.docosahexaenoyl.GPC..P.18.0.22.6..	100009015	Plasmalogen	Lipid	1-(1-enyl-stearoyl)-2-docosahexaenoyl-GPC (P-18:0/22:6)*			HMDB11262	NA	1882				1869
LipidPlasmalogen1..1.enyl.stearoyl..2.docosahexaenoyl.GPE..P.18.0.22.6..	100009004	Plasmalogen	Lipid	1-(1-enyl-stearoyl)-2-docosahexaenoyl-GPE (P-18:0/22:6)*			HMDB11394	NA	1882				1869
LipidPlasmalogen1..1.enyl.stearoyl..2.docosapentaenoyl.GPE..P.18.0.22.5n3..	100015596	Plasmalogen	Lipid	1-(1-enyl-stearoyl)-2-docosapentaenoyl-GPE (P-18:0/22:5n3)*				NA	1890				1869
LipidPlasmalogen1..1.enyl.stearoyl..2.linoleoyl.GPC..P.18.0.18.2..	100009135	Plasmalogen	Lipid	1-(1-enyl-stearoyl)-2-linoleoyl-GPC (P-18:0/18:2)*			HMDB11244	NA	1894				1869
LipidPlasmalogen1..1.enyl.stearoyl..2.linoleoyl.GPE..P.18.0.18.2..	100009225	Plasmalogen	Lipid	1-(1-enyl-stearoyl)-2-linoleoyl-GPE (P-18:0/18:2)*			HMDB11376	NA	1885				1868
LipidPlasmalogen1..1.enyl.stearoyl..2.oleoyl.GPC..P.18.0.18.1.	100008917	Plasmalogen	Lipid	1-(1-enyl-stearoyl)-2-oleoyl-GPC (P-18:0/18:1)	799268-63-6		HMDB11243	NA	1873				1868
LipidPlasmalogen1..1.enyl.stearoyl..2.oleoyl.GPE..P.18.0.18.1.	100008919	Plasmalogen	Lipid	1-(1-enyl-stearoyl)-2-oleoyl-GPE (P-18:0/18:1)	144371-68-6		HMDB11375	NA	1879				1868
LipidPolyunsaturated.Fatty.Acid..n3.and.n6.adrenate..22.4n6.	100001193	Polyunsaturated Fatty Acid (n3 and n6)	Lipid	adrenate (22:4n6)	2091-25-0	C16527	HMDB02226	5497181	1881				1867
LipidPolyunsaturated.Fatty.Acid..n3.and.n6.arachidonate..20.4n6.	229	Polyunsaturated Fatty Acid (n3 and n6)	Lipid	arachidonate (20:4n6)	506-32-1	C00219	HMDB01043	444899	1886				1867
LipidPolyunsaturated.Fatty.Acid..n3.and.n6.dihomo.linoleate..20.2n6.	1231	Polyunsaturated Fatty Acid (n3 and n6)	Lipid	dihomo-linoleate (20:2n6)	2091-39-6	C16525	HMDB05060	6439848	1893				1867
LipidPolyunsaturated.Fatty.Acid..n3.and.n6.dihomo.linolenate..20.3n3.or.n6.	100001739	Polyunsaturated Fatty Acid (n3 and n6)	Lipid	dihomo-linolenate (20:3n3 or n6)	17046-59-2	C03242	HMDB02925	5280581	1879				1867
LipidPolyunsaturated.Fatty.Acid..n3.and.n6.docosadienoate..22.2n6.	100001182	Polyunsaturated Fatty Acid (n3 and n6)	Lipid	docosadienoate (22:2n6)	7370-49-2	C16533	HMDB61714	5282807	1896				1867
LipidPolyunsaturated.Fatty.Acid..n3.and.n6.docosahexaenoate..DHA..22.6n3.	100000665	Polyunsaturated Fatty Acid (n3 and n6)	Lipid	docosahexaenoate (DHA; 22:6n3)	6217-54-5	C06429	HMDB02183	445580	1882				1867
LipidPolyunsaturated.Fatty.Acid..n3.and.n6.docosapentaenoate..n3.DPA..22.5n3.	100001181	Polyunsaturated Fatty Acid (n3 and n6)	Lipid	docosapentaenoate (n3 DPA; 22:5n3)	2234-74-4	C16513	HMDB06528	6441454	1895				1866
LipidPolyunsaturated.Fatty.Acid..n3.and.n6.docosapentaenoate..n6.DPA..22.5n6.	100001580	Polyunsaturated Fatty Acid (n3 and n6)	Lipid	docosapentaenoate (n6 DPA; 22:5n6)	25182-74-5	C16513	HMDB01976	6441454	1657				1866
LipidPolyunsaturated.Fatty.Acid..n3.and.n6.eicosapentaenoate..EPA..20.5n3.	2050	Polyunsaturated Fatty Acid (n3 and n6)	Lipid	eicosapentaenoate (EPA; 20:5n3)	10-2005-9;10417-94-4	C06428	HMDB01999	446284	1896				1866
LipidPolyunsaturated.Fatty.Acid..n3.and.n6.linoleate..18.2n6.	180	Polyunsaturated Fatty Acid (n3 and n6)	Lipid	linoleate (18:2n6)	60-33-3	C01595	HMDB00673	5280450	1883				1866
LipidPolyunsaturated.Fatty.Acid..n3.and.n6.linolenate..alpha.or.gamma...18.3n3.or.6..	100001337	Polyunsaturated Fatty Acid (n3 and n6)	Lipid	linolenate [alpha or gamma; (18:3n3 or 6)]		C06426	HMDB03073	5280934	1889				1866
LipidPolyunsaturated.Fatty.Acid..n3.and.n6.stearidonate..18.4n3.	100001229	Polyunsaturated Fatty Acid (n3 and n6)	Lipid	stearidonate (18:4n3)	111174-40-4	C16300	HMDB06547	5312508	1876				1865
LipidPolyunsaturated.Fatty.Acid..n3.and.n6.tetradecadienoate..14.2..	100020343	Polyunsaturated Fatty Acid (n3 and n6)	Lipid	tetradecadienoate (14:2)*	39039-37-7		HMDB00560	5312409	1885				1865
LipidPregnenolone.Steroidspregnenetriol.disulfate.	100021104	Pregnenolone Steroids	Lipid	pregnenetriol disulfate*				NA	1881				1865
LipidPrimary.Bile.Acid.Metabolismcholate	136	Primary Bile Acid Metabolism	Lipid	cholate	81-25-4	C00695	HMDB00619	221493	1802				1864
LipidPrimary.Bile.Acid.Metabolismglyco.beta.muricholate..	100020214	Primary Bile Acid Metabolism	Lipid	glyco-beta-muricholate**				NA	1569				1863
LipidPrimary.Bile.Acid.Metabolismglycochenodeoxycholate	1628	Primary Bile Acid Metabolism	Lipid	glycochenodeoxycholate	16564-43-5	C05466	HMDB00637	12544	1881				1863
LipidPrimary.Bile.Acid.Metabolismglycochenodeoxycholate.3.sulfate	100006641	Primary Bile Acid Metabolism	Lipid	glycochenodeoxycholate 3-sulfate				NA	1783				1862
LipidPrimary.Bile.Acid.Metabolismglycochenodeoxycholate.glucuronide..1.	100009264	Primary Bile Acid Metabolism	Lipid	glycochenodeoxycholate glucuronide (1)				NA	1822				1862
LipidPrimary.Bile.Acid.Metabolismglycocholate	342	Primary Bile Acid Metabolism	Lipid	glycocholate	475-31-0;863-57-0	C01921	HMDB00138	10140	1900				1862
LipidPrimary.Bile.Acid.Metabolismtaurochenodeoxycholate	1629	Primary Bile Acid Metabolism	Lipid	taurochenodeoxycholate	6009-98-9	C05465	HMDB00951	387316	1803				1862
LipidPrimary.Bile.Acid.Metabolismtaurocholate	1648	Primary Bile Acid Metabolism	Lipid	taurocholate	145-42-6	C05122	HMDB00036	6675	1596				1860
LipidSecondary.Bile.Acid.Metabolism3b.hydroxy.5.cholenoic.acid	100004182	Secondary Bile Acid Metabolism	Lipid	3b-hydroxy-5-cholenoic acid	5255-17-4		HMDB00308	92997	1555				1860
LipidSecondary.Bile.Acid.Metabolismdeoxycholate	302	Secondary Bile Acid Metabolism	Lipid	deoxycholate	83-44-3	C04483	HMDB00626	222528	1716				1860
LipidSecondary.Bile.Acid.Metabolismdeoxycholic.acid..12.or.24..sulfate.	100021712	Secondary Bile Acid Metabolism	Lipid	deoxycholic acid (12 or 24)-sulfate*				NA	1624				1859
LipidSecondary.Bile.Acid.Metabolismdeoxycholic.acid.glucuronide	100020550	Secondary Bile Acid Metabolism	Lipid	deoxycholic acid glucuronide				NA	1788				1859
LipidSecondary.Bile.Acid.Metabolismglycocholenate.sulfate.	100001989	Secondary Bile Acid Metabolism	Lipid	glycocholenate sulfate*				NA	1885				1859
LipidSecondary.Bile.Acid.Metabolismglycodeoxycholate	100000436	Secondary Bile Acid Metabolism	Lipid	glycodeoxycholate	360-65-6	C05464	HMDB00631	3035026	1625				1858
LipidSecondary.Bile.Acid.Metabolismglycodeoxycholate.3.sulfate	100006642	Secondary Bile Acid Metabolism	Lipid	glycodeoxycholate 3-sulfate				NA	1809				1858
LipidSecondary.Bile.Acid.Metabolismglycolithocholate.sulfate.	100001657	Secondary Bile Acid Metabolism	Lipid	glycolithocholate sulfate*	15324-64-8	C11301	HMDB02639	72222	1879				1858
LipidSecondary.Bile.Acid.Metabolismglycoursodeoxycholate	100002911	Secondary Bile Acid Metabolism	Lipid	glycoursodeoxycholate	64480-66-6		HMDB00708	12310288	1867				1857
LipidSecondary.Bile.Acid.Metabolismisoursodeoxycholate	100002488	Secondary Bile Acid Metabolism	Lipid	isoursodeoxycholate	78919-26-3	C17662	HMDB00686	127601	1863				1857
LipidSecondary.Bile.Acid.Metabolismlithocholate.sulfate..1.	100021647	Secondary Bile Acid Metabolism	Lipid	isoursodeoxycholate sulfate (1)				NA	1754				1854
LipidSecondary.Bile.Acid.Metabolismtaurocholenate.sulfate.	100001990	Secondary Bile Acid Metabolism	Lipid	taurocholenate sulfate*				NA	1888				1854
LipidSecondary.Bile.Acid.Metabolismtaurodeoxycholate	1668	Secondary Bile Acid Metabolism	Lipid	taurodeoxycholate	207737-97-1	C05463	HMDB00896	2733768	1691				1853
LipidSecondary.Bile.Acid.Metabolismtaurolithocholate.3.sulfate	100001658	Secondary Bile Acid Metabolism	Lipid	taurolithocholate 3-sulfate	64936-83-0	C03642	HMDB02580	440071	1842				1853
LipidSecondary.Bile.Acid.Metabolismursodeoxycholate	1135	Secondary Bile Acid Metabolism	Lipid	ursodeoxycholate	128-13-2	C07880	HMDB00946	31401	1612				1852
LipidSphingolipid.Metabolismbehenoyl.dihydrosphingomyelin..d18.0.22.0..	100009026	Sphingolipid Metabolism	Lipid	behenoyl dihydrosphingomyelin (d18:0/22:0)*			HMDB12091	NA	1884				1852
LipidSphingolipid.Metabolismbehenoyl.sphingomyelin..d18.1.22.0..	100006294	Sphingolipid Metabolism	Lipid	behenoyl sphingomyelin (d18:1/22:0)*			HMDB12103	NA	1896				1852
LipidSphingolipid.Metabolismglycosyl.N.palmitoyl.sphingosine..d18.1.16.0.	100009272	Sphingolipid Metabolism	Lipid	glycosyl-N-palmitoyl-sphingosine (d18:1/16:0)				NA	1886				1851
LipidSphingolipid.Metabolismglycosyl.N.stearoyl.sphingosine..d18.1.18.0.	100001882	Sphingolipid Metabolism	Lipid	glycosyl-N-stearoyl-sphingosine (d18:1/18:0)				NA	1874				1851
LipidSphingolipid.Metabolismlactosyl.N.nervonoyl.sphingosine..d18.1.24.1..	100015620	Sphingolipid Metabolism	Lipid	lactosyl-N-nervonoyl-sphingosine (d18:1/24:1)*				NA	1884				1850
LipidSphingolipid.Metabolismlactosyl.N.palmitoyl.sphingosine..d18.1.16.0.	100009030	Sphingolipid Metabolism	Lipid	lactosyl-N-palmitoyl-sphingosine (d18:1/16:0)	4201-62-1			NA	1895				1850
LipidSphingolipid.Metabolismlignoceroyl.sphingomyelin..d18.1.24.0.	100006298	Sphingolipid Metabolism	Lipid	lignoceroyl sphingomyelin (d18:1/24:0)	60037-60-7			NA	1881				1849
LipidSphingolipid.Metabolismmyristoyl.dihydrosphingomyelin..d18.0.14.0..	100009038	Sphingolipid Metabolism	Lipid	myristoyl dihydrosphingomyelin (d18:0/14:0)*			HMDB12085	NA	1891				1849
LipidSphingolipid.MetabolismN.behenoyl.sphingadienine..d18.2.22.0..	100015624	Sphingolipid Metabolism	Lipid	N-behenoyl-sphingadienine (d18:2/22:0)*				NA	1852				1849
LipidSphingolipid.MetabolismN.palmitoyl.sphinganine..d18.0.16.0.	100009028	Sphingolipid Metabolism	Lipid	N-palmitoyl-sphinganine (d18:0/16:0)	5966-29-0		HMDB11760	5283572	1880				1848
LipidSphingolipid.MetabolismN.palmitoyl.sphingosine..d18.1.16.0.	1518	Sphingolipid Metabolism	Lipid	N-palmitoyl-sphingosine (d18:1/16:0)	24696-26-2		HMDB04949	5283564	1868				1848
LipidSphingolipid.MetabolismN.stearoyl.sphinganine..d18.0.18.0..	922	Sphingolipid Metabolism	Lipid	N-stearoyl-sphinganine (d18:0/18:0)*	2304-80-5			5283573	1770				1846
LipidSphingolipid.Metabolismpalmitoyl.dihydrosphingomyelin..d18.0.16.0..	100008954	Sphingolipid Metabolism	Lipid	palmitoyl dihydrosphingomyelin (d18:0/16:0)*				9939965	1891				1846
LipidSphingolipid.Metabolismpalmitoyl.sphingomyelin..d18.1.16.0.	100002107	Sphingolipid Metabolism	Lipid	palmitoyl sphingomyelin (d18:1/16:0)	6254-89-3			9939941	1888				1845
LipidSphingolipid.Metabolismsphinganine	313	Sphingolipid Metabolism	Lipid	sphinganine	3102-56-5	C00836	HMDB00269	3126	1872				1845
LipidSphingolipid.Metabolismsphinganine.1.phosphate	100001876	Sphingolipid Metabolism	Lipid	sphinganine-1-phosphate	19794-97-9		HMDB01383	520	1889				1845
LipidSphingolipid.Metabolismsphingomyelin..d17.1.16.0..d18.1.15.0..d16.1.17.0..	100006314	Sphingolipid Metabolism	Lipid	sphingomyelin (d17:1/16:0, d18:1/15:0, d16:1/17:0)*	121999-58-4			NA	1889				1844
LipidSphingolipid.Metabolismsphingomyelin..d17.2.16.0..d18.2.15.0..	100015793	Sphingolipid Metabolism	Lipid	sphingomyelin (d17:2/16:0, d18:2/15:0)*				NA	1879				1843
LipidSphingolipid.Metabolismsphingomyelin..d18.0.18.0..d19.0.17.0..	100009027	Sphingolipid Metabolism	Lipid	sphingomyelin (d18:0/18:0, d19:0/17:0)*			HMDB12087	NA	1881				1843
LipidSphingolipid.Metabolismsphingomyelin..d18.0.20.0..d16.0.22.0..	100015786	Sphingolipid Metabolism	Lipid	sphingomyelin (d18:0/20:0, d16:0/22:0)*				NA	1882				1842
LipidSphingolipid.Metabolismsphingomyelin..d18.1.14.0..d16.1.16.0..	100004328	Sphingolipid Metabolism	Lipid	sphingomyelin (d18:1/14:0, d16:1/16:0)*			HMDB12097	11433862	1887				1842
LipidSphingolipid.Metabolismsphingomyelin..d18.1.17.0..d17.1.18.0..d19.1.16.0.	100008920	Sphingolipid Metabolism	Lipid	sphingomyelin (d18:1/17:0, d17:1/18:0, d19:1/16:0)	121999-64-2			NA	1887				1842
LipidSphingolipid.Metabolismsphingomyelin..d18.1.18.1..d18.2.18.0.	100002106	Sphingolipid Metabolism	Lipid	sphingomyelin (d18:1/18:1, d18:2/18:0)	108392-10-5		HMDB12101	6443882	1879				1841
LipidSphingolipid.Metabolismsphingomyelin..d18.1.19.0..d19.1.18.0..	100015787	Sphingolipid Metabolism	Lipid	sphingomyelin (d18:1/19:0, d19:1/18:0)*				NA	1898				1841
LipidSphingolipid.Metabolismsphingomyelin..d18.1.20.0..d16.1.22.0..	100006290	Sphingolipid Metabolism	Lipid	sphingomyelin (d18:1/20:0, d16:1/22:0)*			HMDB12102	NA	1904				1841
LipidSphingolipid.Metabolismsphingomyelin..d18.1.20.1..d18.2.20.0..	100006292	Sphingolipid Metabolism	Lipid	sphingomyelin (d18:1/20:1, d18:2/20:0)*	222403-67-0			NA	1894				1841
LipidSphingolipid.Metabolismsphingomyelin..d18.1.20.2..d18.2.20.1..d16.1.22.2..	100006293	Sphingolipid Metabolism	Lipid	sphingomyelin (d18:1/20:2, d18:2/20:1, d16:1/22:2)*				NA	1884				1841
LipidSphingolipid.Metabolismsphingomyelin..d18.1.21.0..d17.1.22.0..d16.1.23.0..	100009025	Sphingolipid Metabolism	Lipid	sphingomyelin (d18:1/21:0, d17:1/22:0, d16:1/23:0)*				NA	1871				1838
LipidSphingolipid.Metabolismsphingomyelin..d18.1.22.1..d18.2.22.0..d16.1.24.1..	100006295	Sphingolipid Metabolism	Lipid	sphingomyelin (d18:1/22:1, d18:2/22:0, d16:1/24:1)*			HMDB12104	NA	1890				1837
LipidSphingolipid.Metabolismsphingomyelin..d18.1.22.2..d18.2.22.1..d16.1.24.2..	100006296	Sphingolipid Metabolism	Lipid	sphingomyelin (d18:1/22:2, d18:2/22:1, d16:1/24:2)*				NA	1888				1836
LipidSphingolipid.Metabolismsphingomyelin..d18.1.24.1..d18.2.24.0..	100005986	Sphingolipid Metabolism	Lipid	sphingomyelin (d18:1/24:1, d18:2/24:0)*	94359-13-4		HMDB12107	NA	1883				1836
LipidSphingolipid.Metabolismsphingomyelin..d18.1.25.0..d19.0.24.1..d20.1.23.0..d19.1.24.0..	100015792	Sphingolipid Metabolism	Lipid	sphingomyelin (d18:1/25:0, d19:0/24:1, d20:1/23:0, d19:1/24:0)*				NA	1891				1834
LipidSphingolipid.Metabolismsphingomyelin..d18.2.14.0..d18.1.14.1..	100005985	Sphingolipid Metabolism	Lipid	sphingomyelin (d18:2/14:0, d18:1/14:1)*				NA	1884				1833
LipidSphingolipid.Metabolismsphingomyelin..d18.2.16.0..d18.1.16.1..	100004329	Sphingolipid Metabolism	Lipid	sphingomyelin (d18:2/16:0, d18:1/16:1)*				NA	1888				1833
LipidSphingolipid.Metabolismsphingomyelin..d18.2.18.1..	100015788	Sphingolipid Metabolism	Lipid	sphingomyelin (d18:2/18:1)*				NA	1885				1830
LipidSphingolipid.Metabolismsphingomyelin..d18.2.21.0..d16.2.23.0..	100015790	Sphingolipid Metabolism	Lipid	sphingomyelin (d18:2/21:0, d16:2/23:0)*				NA	1900				1830
LipidSphingolipid.Metabolismsphingomyelin..d18.2.23.0..d18.1.23.1..d17.1.24.1..	100008956	Sphingolipid Metabolism	Lipid	sphingomyelin (d18:2/23:0, d18:1/23:1, d17:1/24:1)*				NA	1882				1830
LipidSphingolipid.Metabolismsphingomyelin..d18.2.23.1..	100015791	Sphingolipid Metabolism	Lipid	sphingomyelin (d18:2/23:1)*				NA	1890				1829
LipidSphingolipid.Metabolismsphingomyelin..d18.2.24.1..d18.1.24.2..	100008957	Sphingolipid Metabolism	Lipid	sphingomyelin (d18:2/24:1, d18:1/24:2)*				NA	1890				1828
LipidSphingolipid.Metabolismsphingomyelin..d18.2.24.2..	100015789	Sphingolipid Metabolism	Lipid	sphingomyelin (d18:2/24:2)*				NA	1898				1827
LipidSphingolipid.Metabolismsphingosine	297	Sphingolipid Metabolism	Lipid	sphingosine	123-78-4	C00319	HMDB00252	5353955	1889				1826
LipidSphingolipid.Metabolismsphingosine.1.phosphate	100000626	Sphingolipid Metabolism	Lipid	sphingosine 1-phosphate	26993-30-6	C06124	HMDB00277	5283560	1890				1825
LipidSphingolipid.Metabolismstearoyl.sphingomyelin..d18.1.18.0.	1538	Sphingolipid Metabolism	Lipid	stearoyl sphingomyelin (d18:1/18:0)	85187-10-6;85187-10-6	C00550	HMDB01348	6453725	1884				1825
LipidSphingolipid.Metabolismtricosanoyl.sphingomyelin..d18.1.23.0..	100008955	Sphingolipid Metabolism	Lipid	tricosanoyl sphingomyelin (d18:1/23:0)*			HMDB12105	NA	1884				1825
LipidSphingomyelinshydroxypalmitoyl.sphingomyelin..d18.1.16.0.OH....	100021000	Sphingomyelins	Lipid	hydroxypalmitoyl sphingomyelin (d18:1/16:0(OH))**				NA	1890				1824
LipidSteroid16a.hydroxy.DHEA.3.sulfate	100002126	Steroid	Lipid	16a-hydroxy DHEA 3-sulfate				NA	1893				1822
LipidSteroid21.hydroxypregnenolone.disulfate	100001999	Steroid	Lipid	21-hydroxypregnenolone disulfate	1164-98-3	C05485	HMDB04026	134595	1879				1822
LipidSteroid5alpha.androstan.3alpha.17beta.diol.monosulfate..1.	100002018	Steroid	Lipid	5alpha-androstan-3alpha,17beta-diol monosulfate (1)				NA	1816				1821
LipidSteroid5alpha.androstan.3beta.17alpha.diol.disulfate	100002021	Steroid	Lipid	5alpha-androstan-3beta,17alpha-diol disulfate				NA	1619				1821
LipidSteroid5alpha.androstan.3beta.17beta.diol.disulfate	100001987	Steroid	Lipid	5alpha-androstan-3beta,17beta-diol disulfate	571-20-0	C12525	HMDB00493	242332	1883				1820
LipidSteroid5alpha.androstan.3beta.17beta.diol.monosulfate..2.	100002024	Steroid	Lipid	5alpha-androstan-3beta,17beta-diol monosulfate (2)				NA	1717				1819
LipidSteroid5alpha.pregnan.3beta.20alpha.diol.disulfate	100001988	Steroid	Lipid	5alpha-pregnan-3beta,20alpha-diol disulfate				NA	1881				1818
LipidSteroid5alpha.pregnan.3beta.20alpha.diol.monosulfate..2.	100002014	Steroid	Lipid	5alpha-pregnan-3beta,20alpha-diol monosulfate (2)				NA	1854				1817
LipidSteroid5alpha.pregnan.3beta.20beta.diol.monosulfate..1.	100002009	Steroid	Lipid	5alpha-pregnan-3beta,20beta-diol monosulfate (1)				NA	1854				1816
LipidSteroidandro.steroid.monosulfate.C19H28O6S..1..	100002152	Steroid	Lipid	andro steroid monosulfate C19H28O6S (1)*		C04555	HMDB02759	NA	1808				1816
LipidSteroidandrostenediol..3alpha..17alpha..monosulfate..2.	100002026	Steroid	Lipid	androstenediol (3alpha, 17alpha) monosulfate (2)				NA	1873				1815
LipidSteroidandrostenediol..3alpha..17alpha..monosulfate..3.	100002027	Steroid	Lipid	androstenediol (3alpha, 17alpha) monosulfate (3)				NA	1873				1815
LipidSteroidandrostenediol..3beta.17beta..disulfate..1.	100001992	Steroid	Lipid	androstenediol (3beta,17beta) disulfate (1)		C04295	HMDB03818	87120982	1892				1814
LipidSteroidandrostenediol..3beta.17beta..disulfate..2.	100001994	Steroid	Lipid	androstenediol (3beta,17beta) disulfate (2)		C04295	HMDB03818	87120982	1896				1813
LipidSteroidandrostenediol..3beta.17beta..monosulfate..1.	100002028	Steroid	Lipid	androstenediol (3beta,17beta) monosulfate (1)	521-17-5		HMDB03818	13847309	1869				1812
LipidSteroidandrostenediol..3beta.17beta..monosulfate..2.	100002029	Steroid	Lipid	androstenediol (3beta,17beta) monosulfate (2)				NA	1772				1811
LipidSteroidandrosterone.sulfate	100001073	Steroid	Lipid	androsterone sulfate	2479-86-9		HMDB02759	159663	1885				1811
LipidSteroidcortisol	356	Steroid	Lipid	cortisol	50-23-7	C00735	HMDB00063	5754	1890				1810
LipidSteroidcortisone	273	Steroid	Lipid	cortisone	53-06-5	C00762	HMDB02802	222786	1890				1809
LipidSteroiddehydroepiandrosterone.sulfate..DHEA.S.	100000792	Steroid	Lipid	dehydroepiandrosterone sulfate (DHEA-S)	651-48-9	C04555	HMDB01032	12594	1881				1809
LipidSteroidepiandrosterone.sulfate	100001287	Steroid	Lipid	epiandrosterone sulfate	22229-22-7	C07635	HMDB00365	9929317	1871				1808
LipidSteroidetiocholanolone.glucuronide	100005403	Steroid	Lipid	etiocholanolone glucuronide	3602-09-03		HMDB04484	270605	1858				1808
LipidSteroidpregnanediol.3.glucuronide	100003470	Steroid	Lipid	pregnanediol-3-glucuronide	1852-49-9		HMDB10318	123796	1862				1808
LipidSteroidpregnenediol.disulfate..C21H34O8S2..	100001993	Steroid	Lipid	pregnenediol disulfate (C21H34O8S2)*				NA	1886				1807
LipidSteroidpregnenediol.sulfate..C21H34O5S..	100002067	Steroid	Lipid	pregnenediol sulfate (C21H34O5S)*	1247-64-9			NA	1879				1807
LipidSteroidpregnenolone.sulfate	100002129	Steroid	Lipid	pregnenolone sulfate	1247-64-9		HMDB00774	105074	1878				1806
LipidSterol3beta.hydroxy.5.cholestenoate	100006370	Sterol	Lipid	3beta-hydroxy-5-cholestenoate	6561-58-6	C17333		165511	1901				1806
LipidSterol4.cholesten.3.one	100002227	Sterol	Lipid	4-cholesten-3-one	601-57-0	C00599	HMDB00921	91477	1688				1806
LipidSterol7.alpha.hydroxy.3.oxo.4.cholestenoate..7.Hoca.	100001609	Sterol	Lipid	7-alpha-hydroxy-3-oxo-4-cholestenoate (7-Hoca)	115538-85-7	C17337	HMDB12458	3081085	1887				1806
LipidSterolcholesterol	266	Sterol	Lipid	cholesterol	57-88-5	C00187	HMDB00067	11025495	1885				1805
LipidSterolmetabolonic.lactone.sulfate	100021331	Sterol	Lipid	metabolonic lactone sulfate				NA	1878				1804
N.stearoyl.sphingosine..d18.1.18.0..	1547			N-stearoyl-sphingosine (d18:1/18:0)*	104404-17-3		HMDB04950	5283565	1904				1803
NucleotidePurine.Metabolism...Hypo.Xanthine.Inosine.containingallantoin	1002	Purine Metabolism, (Hypo)Xanthine/Inosine containing	Nucleotide	allantoin	97-59-6	C02350	HMDB00462	204	1889				1803
NucleotidePurine.Metabolism...Hypo.Xanthine.Inosine.containinghypoxanthine	171	Purine Metabolism, (Hypo)Xanthine/Inosine containing	Nucleotide	hypoxanthine	68-94-0	C00262	HMDB00157	790	1897				1802
NucleotidePurine.Metabolism...Hypo.Xanthine.Inosine.containinginosine	361	Purine Metabolism, (Hypo)Xanthine/Inosine containing	Nucleotide	inosine	58-63-9	C00294	HMDB00195	6021	1687				1800
NucleotidePurine.Metabolism...Hypo.Xanthine.Inosine.containingN1.methylinosine	100001409	Purine Metabolism, (Hypo)Xanthine/Inosine containing	Nucleotide	N1-methylinosine	20245-33-4		HMDB02721	65095	1860				1799
NucleotidePurine.Metabolism...Hypo.Xanthine.Inosine.containingurate	1134	Purine Metabolism, (Hypo)Xanthine/Inosine containing	Nucleotide	urate	69-93-2;120K5305	C00366	HMDB00289	1175	1892				1799
NucleotidePurine.Metabolism...Hypo.Xanthine.Inosine.containingxanthine	1004	Purine Metabolism, (Hypo)Xanthine/Inosine containing	Nucleotide	xanthine	69-89-6	C00385	HMDB00292	1188	1893				1795
NucleotidePurine.Metabolism..Adenine.containingadenine	880	Purine Metabolism, Adenine containing	Nucleotide	adenine	73-24-5	C00147	HMDB00034	190	1851				1793
NucleotidePurine.Metabolism..Adenine.containingadenosine	798	Purine Metabolism, Adenine containing	Nucleotide	adenosine	58-61-7	C00212	HMDB00050	60961	1589				1791
NucleotidePurine.Metabolism..Adenine.containingadenosine.5..monophosphate..AMP.	209	Purine Metabolism, Adenine containing	Nucleotide	adenosine 5'-monophosphate (AMP)	149022-20-8	C00020	HMDB00045	6083	1878				1789
NucleotidePurine.Metabolism..Adenine.containingN1.methyladenosine	1242	Purine Metabolism, Adenine containing	Nucleotide	N1-methyladenosine	15763-06-1	C02494	HMDB03331	27476	1880				1789
NucleotidePurine.Metabolism..Adenine.containingN6.carbamoylthreonyladenosine	100001415	Purine Metabolism, Adenine containing	Nucleotide	N6-carbamoylthreonyladenosine	24719-82-2		HMDB41623	161466	1882				1788
NucleotidePurine.Metabolism..Guanine.containing7.methylguanine	100001456	Purine Metabolism, Guanine containing	Nucleotide	7-methylguanine	578-76-7	C02242	HMDB00897	11361	1877				1787
NucleotidePurine.Metabolism..Guanine.containingN2.N2.dimethylguanosine	100001412	Purine Metabolism, Guanine containing	Nucleotide	N2,N2-dimethylguanosine	2140-67-2		HMDB04824	92919	1885				1787
NucleotidePyrimidine.Metabolism..Cytidine.containingN4.acetylcytidine	100001413	Pyrimidine Metabolism, Cytidine containing	Nucleotide	N4-acetylcytidine	3768-18-1		HMDB05923	107461	1789				1787
NucleotidePyrimidine.Metabolism..Orotate.containingorotate	445	Pyrimidine Metabolism, Orotate containing	Nucleotide	orotate	50887-69-9	C00295	HMDB00226	967	1893				1786
NucleotidePyrimidine.Metabolism..Orotate.containingorotidine	100001416	Pyrimidine Metabolism, Orotate containing	Nucleotide	orotidine	314-50-1	C01103	HMDB00788	92751	1865				1786
NucleotidePyrimidine.Metabolism..Thymine.containing3.aminoisobutyrate	1114	Pyrimidine Metabolism, Thymine containing	Nucleotide	3-aminoisobutyrate	10569-72-9;214139-20-5	C05145	HMDB03911	64956	1883				1785
NucleotidePyrimidine.Metabolism..Thymine.containing5.6.dihydrothymine	158	Pyrimidine Metabolism, Thymine containing	Nucleotide	5,6-dihydrothymine	696-04-8	C00906	HMDB00079	93556	1862				1783
NucleotidePyrimidine.Metabolism..Uracil.containing2..O.methyluridine	100010896	Pyrimidine Metabolism, Uracil containing	Nucleotide	2'-O-methyluridine	2140-76-3			102212	1755				1783
NucleotidePyrimidine.Metabolism..Uracil.containing3..3.amino.3.carboxypropyl.uridine.	100001426	Pyrimidine Metabolism, Uracil containing	Nucleotide	3-(3-amino-3-carboxypropyl)uridine*	52745-94-5			171198	1817				1782
NucleotidePyrimidine.Metabolism..Uracil.containing5.6.dihydrouridine	100001425	Pyrimidine Metabolism, Uracil containing	Nucleotide	5,6-dihydrouridine	5627-05-04			94312	1886				1781
NucleotidePyrimidine.Metabolism..Uracil.containing5.methyluridine..ribothymidine.	100001446	Pyrimidine Metabolism, Uracil containing	Nucleotide	5-methyluridine (ribothymidine)	1463-10-1		HMDB00884	445408	1885				1781
NucleotidePyrimidine.Metabolism..Uracil.containingbeta.alanine	244	Pyrimidine Metabolism, Uracil containing	Nucleotide	beta-alanine	56-41-7;107-95-9	C00099	HMDB00056	239	1887				1779
NucleotidePyrimidine.Metabolism..Uracil.containingN.acetyl.beta.alanine	100002102	Pyrimidine Metabolism, Uracil containing	Nucleotide	N-acetyl-beta-alanine	3025-95-4	C01073		76406	1887				1778
NucleotidePyrimidine.Metabolism..Uracil.containingpseudouridine	821	Pyrimidine Metabolism, Uracil containing	Nucleotide	pseudouridine	1445-07-4	C02067	HMDB00767	15047	1899				1778
NucleotidePyrimidine.Metabolism..Uracil.containinguracil	825	Pyrimidine Metabolism, Uracil containing	Nucleotide	uracil	66-22-8	C00106	HMDB00300	1174	1778				1774
NucleotidePyrimidine.Metabolism..Uracil.containinguridine	535	Pyrimidine Metabolism, Uracil containing	Nucleotide	uridine	58-96-8	C00299	HMDB00296	6029	1886				1774
oleoyl.arachidonoyl.glycerol..18.1.20.4...1..	100010936			oleoyl-arachidonoyl-glycerol (18:1/20:4) [1]*			HMDB07228	NA	1883				1773
oleoyl.arachidonoyl.glycerol..18.1.20.4...2..	100010937			oleoyl-arachidonoyl-glycerol (18:1/20:4) [2]*			HMDB07228	NA	1873				1772
palmitoleoyl.linoleoyl.glycerol..16.1.18.2...1..	100010930			palmitoleoyl-linoleoyl-glycerol (16:1/18:2) [1]*			HMDB07132	NA	1877				1770
palmitoyl.arachidonoyl.glycerol..16.0.20.4...2..	100010925			palmitoyl-arachidonoyl-glycerol (16:0/20:4) [2]*			HMDB07112	NA	1593				1770
Partially.Characterized.MoleculesPartially.Characterized.Moleculesglutamine.conjugate.of.C6H10O2..1..	100020261	Partially Characterized Molecules	Partially Characterized Molecules	glutamine conjugate of C6H10O2 (1)*				NA	1878				1770
Partially.Characterized.MoleculesPartially.Characterized.Moleculesglutamine.conjugate.of.C6H10O2..2..	100020262	Partially Characterized Molecules	Partially Characterized Molecules	glutamine conjugate of C6H10O2 (2)*				NA	1706				1769
Partially.Characterized.MoleculesPartially.Characterized.Moleculesglutamine.conjugate.of.C7H12O2.	100020259	Partially Characterized Molecules	Partially Characterized Molecules	glutamine conjugate of C7H12O2*				NA	1807				1767
Partially.Characterized.MoleculesPartially.Characterized.Moleculesglycine.conjugate.of.C10H12O2.	100020253	Partially Characterized Molecules	Partially Characterized Molecules	glycine conjugate of C10H12O2*				NA	1570				1764
Partially.Characterized.MoleculesPartially.Characterized.Moleculesglycine.conjugate.of.C10H14O2..1..	100020254	Partially Characterized Molecules	Partially Characterized Molecules	glycine conjugate of C10H14O2 (1)*				NA	1841				1764
PeptideDipeptide.DerivativeN.acetylcarnosine	100004046	Dipeptide Derivative	Peptide	N-acetylcarnosine	56353-15-2		HMDB12881	9903482	1873				1764
PeptideDipeptidecyclo.pro.val.	100006065	Dipeptide	Peptide	cyclo(pro-val)	2854-40-2			98951	1881				1761
PeptideDipeptideisoleucylglycine	100003169	Dipeptide	Peptide	isoleucylglycine	868-28-0		HMDB28907	342532	1591				1758
PeptideDipeptideleucylphenylalanine.isoleucylphenylalanine	100008951	Dipeptide	Peptide	leucylphenylalanine/isoleucylphenylalanine				NA	1539				1755
PeptideDipeptidephenylalanyltryptophan	100003594	Dipeptide	Peptide	phenylalanyltryptophan	24587-41-5		HMDB29006	134906	1787				1755
PeptideDipeptidepyroglutamylvaline	100001132	Dipeptide	Peptide	pyroglutamylvaline	21282-10-0			152416	1614				1755
PeptideGamma.glutamyl.Amino.Acidgamma.glutamylcitrulline.	100020241	Gamma-glutamyl Amino Acid	Peptide	gamma-glutamylcitrulline*				NA	1849				1754
PeptideGamma.glutamyl.Amino.Acidgamma.glutamylglutamate	331	Gamma-glutamyl Amino Acid	Peptide	gamma-glutamylglutamate	1116-22-9	C05282	HMDB11737	92865	1767				1754
PeptideGamma.glutamyl.Amino.Acidgamma.glutamylglutamine	1140	Gamma-glutamyl Amino Acid	Peptide	gamma-glutamylglutamine	10148-81-9	C05283	HMDB11738	150914	1880				1753
PeptideGamma.glutamyl.Amino.Acidgamma.glutamylglycine	100001294	Gamma-glutamyl Amino Acid	Peptide	gamma-glutamylglycine	1948-29-4		HMDB11667	165527	1887				1751
PeptideGamma.glutamyl.Amino.Acidgamma.glutamylhistidine	1235	Gamma-glutamyl Amino Acid	Peptide	gamma-glutamylhistidine	37460-15-4			7017195	1866				1751
PeptideGamma.glutamyl.Amino.Acidgamma.glutamylisoleucine.	100001485	Gamma-glutamyl Amino Acid	Peptide	gamma-glutamylisoleucine*			HMDB11170	14253342	1883				1750
PeptideGamma.glutamyl.Amino.Acidgamma.glutamylleucine	1268	Gamma-glutamyl Amino Acid	Peptide	gamma-glutamylleucine	2566-39-4		HMDB11171	151023	1893				1747
PeptideGamma.glutamyl.Amino.Acidgamma.glutamylmethionine	100001313	Gamma-glutamyl Amino Acid	Peptide	gamma-glutamylmethionine	17663-87-5		HMDB29155	7009567	1882				1746
PeptideGamma.glutamyl.Amino.Acidgamma.glutamylphenylalanine	100000491	Gamma-glutamyl Amino Acid	Peptide	gamma-glutamylphenylalanine	7432-24-8		HMDB00594	111299	1755				1746
PeptideGamma.glutamyl.Amino.Acidgamma.glutamylthreonine	100001314	Gamma-glutamyl Amino Acid	Peptide	gamma-glutamylthreonine	5652-48-2		HMDB29159	76078708	1877				1745
PeptideGamma.glutamyl.Amino.Acidgamma.glutamyltryptophan	100001295	Gamma-glutamyl Amino Acid	Peptide	gamma-glutamyltryptophan	66471-20-3		HMDB29160	3989307	1674				1740
PeptideGamma.glutamyl.Amino.Acidgamma.glutamyltyrosine	1102	Gamma-glutamyl Amino Acid	Peptide	gamma-glutamyltyrosine	7432-23-7		HMDB11741	94340	1882				1735
PeptideGamma.glutamyl.Amino.Acidgamma.glutamylvaline	100001126	Gamma-glutamyl Amino Acid	Peptide	gamma-glutamylvaline	2746-34-1		HMDB11172	7015683	1837				1729
vanillactate	100006129			vanillactate	2475-56-1		HMDB00913	160637	1672				1724
X..3.5.dichloro.2.6.dihydroxybenzoic.acid	100021324			3,5-dichloro-2,6-dihydroxybenzoic acid				NA	1884				1723
X..3.bromo.5.chloro.2.6.dihydroxybenzoic.acid.	100021707			3-bromo-5-chloro-2,6-dihydroxybenzoic acid*				NA	1878				1722
X..branched.chain..straight.chain..or.cyclopropyl.10.1.fatty.acid..1..	100021666			branched-chain, straight-chain, or cyclopropyl 10:1 fatty acid (1)*				NA	1876				1721
X..branched.chain..straight.chain..or.cyclopropyl.12.1.fatty.acid.	100021709			branched-chain, straight-chain, or cyclopropyl 12:1 fatty acid*				NA	1888				1717
X..diacylglycerol..16.1.18.2..2...16.0.18.3..1...	100010940			diacylglycerol (16:1/18:2 [2], 16:0/18:3 [1])*				NA	1873				1716
X1..1.enyl.oleoyl..2.docosahexaenoyl.GPE..P.18.1.22.6..	100009376			1-(1-enyl-oleoyl)-2-docosahexaenoyl-GPE (P-18:1/22:6)*			HMDB11460	NA	1874				1716
X1.arachidoyl.2.arachidonoyl.GPC..20.0.20.4..	100009126			1-arachidoyl-2-arachidonoyl-GPC (20:0/20:4)*			HMDB08279	NA	1882				1715
X1.palmityl.2.stearoyl.GPC..O.16.0.18.0..	100010966			1-palmityl-2-stearoyl-GPC (O-16:0/18:0)*			HMDB13405	11803170	1897				1706
X1.stearoyl.2.adrenoyl.GPC..18.0.22.4..	100009146			1-stearoyl-2-adrenoyl-GPC (18:0/22:4)*			HMDB08054	NA	1894				1706
X1.stearoyl.2.dihomo.linolenoyl.GPI..18.0.20.3n3.or.6..	100009184			1-stearoyl-2-dihomo-linolenoyl-GPI (18:0/20:3n3 or 6)*			HMDB09814	NA	1886				1705
X2.oxoarginine.	100002784			2-oxoarginine*	3715-10-04	C03771	HMDB04225	558	1825				1704
X4.allylcatechol.sulfate	100020578			4-allylcatechol sulfate				NA	1813				1703
X4.hydroxyphenylacetylglutamine	100010850			4-hydroxyphenylacetylglutamine				NA	1670				1700
XenobioticsBacterial.Fungaltartronate..hydroxymalonate.	100000840	Bacterial/Fungal	Xenobiotics	tartronate (hydroxymalonate)	80-69-3	C02287	HMDB35227	45	1875				1698
XenobioticsBenzoate.Metabolism2.hydroxyhippurate..salicylurate.	1869	Benzoate Metabolism	Xenobiotics	2-hydroxyhippurate (salicylurate)	487-54-7	C07588	HMDB00840	10253	1785				1694
XenobioticsBenzoate.Metabolism3.hydroxyhippurate	100002122	Benzoate Metabolism	Xenobiotics	3-hydroxyhippurate	1637-75-8		HMDB06116	450268	1872				1694
XenobioticsBenzoate.Metabolism3.methyl.catechol.sulfate..1.	100004112	Benzoate Metabolism	Xenobiotics	3-methyl catechol sulfate (1)				NA	1816				1691
XenobioticsBenzoate.Metabolism4.ethylcatechol.sulfate	100020536	Benzoate Metabolism	Xenobiotics	4-ethylcatechol sulfate				NA	1781				1688
XenobioticsBenzoate.Metabolism4.ethylphenylsulfate	100001756	Benzoate Metabolism	Xenobiotics	4-ethylphenylsulfate	123-07-9	C13637	HMDB62551	NA	1882				1687
XenobioticsBenzoate.Metabolism4.hydroxyhippurate	100001423	Benzoate Metabolism	Xenobiotics	4-hydroxyhippurate	2482-25-9		HMDB13678	151012	1885				1678
XenobioticsBenzoate.Metabolism4.methylcatechol.sulfate	100004111	Benzoate Metabolism	Xenobiotics	4-methylcatechol sulfate				NA	1878				1677
XenobioticsBenzoate.Metabolism4.vinylphenol.sulfate	100001755	Benzoate Metabolism	Xenobiotics	4-vinylphenol sulfate	2628-17-3	C05627	HMDB62775	6426766	1885				1676
XenobioticsBenzoate.Metabolismbenzoate	100000008	Benzoate Metabolism	Xenobiotics	benzoate	65-85-0	C00180	HMDB01870	243	1613				1674
XenobioticsBenzoate.Metabolismcatechol.sulfate	100001605	Benzoate Metabolism	Xenobiotics	catechol sulfate	4918-96-1	C00090	HMDB59724	3083879	1879				1672
XenobioticsBenzoate.Metabolismguaiacol.sulfate	100004208	Benzoate Metabolism	Xenobiotics	guaiacol sulfate			HMDB60013	22473	1886				1670
XenobioticsBenzoate.Metabolismhippurate	100000014	Benzoate Metabolism	Xenobiotics	hippurate	495-69-2	C01586	HMDB00714	464	1898				1670
XenobioticsBenzoate.Metabolismmethyl.4.hydroxybenzoate.sulfate	100006116	Benzoate Metabolism	Xenobiotics	methyl-4-hydroxybenzoate sulfate				NA	1820				1665
XenobioticsChemical2.aminophenol.sulfate	100004322	Chemical	Xenobiotics	2-aminophenol sulfate			HMDB61116	181670	1852				1663
XenobioticsChemical2.naphthol.sulfate	100020515	Chemical	Xenobiotics	2-naphthol sulfate				74428	1781				1658
XenobioticsChemical3.hydroxypyridine.sulfate	100020975	Chemical	Xenobiotics	3-hydroxy-2-methylpyridine sulfate				NA	1850				1657
XenobioticsChemical4.hydroxychlorothalonil	100006082	Chemical	Xenobiotics	4-hydroxychlorothalonil	28343-61-5			34217	1886				1656
XenobioticsChemical6.hydroxyindole.sulfate	100006260	Chemical	Xenobiotics	6-hydroxyindole sulfate				NA	1896				1656
XenobioticsChemicalectoine	100001635	Chemical	Xenobiotics	ectoine	96702-03-3	C06231		126041	1740				1655
XenobioticsChemicalEDTA	100001002	Chemical	Xenobiotics	EDTA	60-00-4	C00284	HMDB15109	6049	1902				1655
XenobioticsChemicaliminodiacetate..IDA.	100000900	Chemical	Xenobiotics	iminodiacetate (IDA)	142-73-4	C19911	HMDB11753	8897	1880				1655
XenobioticsChemicalO.sulfo.L.tyrosine	100003892	Chemical	Xenobiotics	lanthionine	3183-08-02			98504	1891				1653
XenobioticsChemicalperfluorooctanesulfonate..PFOS.	100010955	Chemical	Xenobiotics	perfluorooctanesulfonate (PFOS)	1763-23-1	C18142	HMDB59586	74483	1866				1653
XenobioticsChemicalperfluorooctanoate..PFOA.	100020208	Chemical	Xenobiotics	perfluorooctanoate (PFOA)			HMDB59587	9554	1884				1651
XenobioticsChemicalsuccinimide	100003696	Chemical	Xenobiotics	succinimide	123-56-8	C07273		11439	1806				1648
XenobioticsChemicalsulfate.	100002528	Chemical	Xenobiotics	sulfate*	14808-79-8	C00059	HMDB01448	1118	1889				1648
XenobioticsDrughydroquinone.sulfate	100001604	Drug	Xenobiotics	hydroquinone sulfate	123-31-9	C00530	HMDB02434	161220	1644				1648
XenobioticsDrugsalicylate	501	Drug	Xenobiotics	salicylate	69-72-7	C00805	HMDB01895	338	1841				1647
XenobioticsFood.Component.Plant.S..a.amino.omega.caprolactam	100021329	Food Component/Plant	Xenobiotics	(S)-a-amino-omega-caprolactam	21568-87-6	C05328		439823	1833				1644
XenobioticsFood.Component.Plant2.3.dihydroxyisovalerate	100002417	Food Component/Plant	Xenobiotics	2,3-dihydroxyisovalerate	1756-18-9	C04039	HMDB12141	677	1750				1640
XenobioticsFood.Component.Plant2.piperidinone	100004295	Food Component/Plant	Xenobiotics	2-piperidinone	675-20-7		HMDB11749	12665	1811				1637
XenobioticsFood.Component.Plant3.4.methyleneheptanoate	100006651	Food Component/Plant	Xenobiotics	3,4-methyleneheptanoate				NA	1559				1635
XenobioticsFood.Component.Plant3.formylindole	100020219	Food Component/Plant	Xenobiotics	3-formylindole		C08493	HMDB29737	10256	1896				1633
XenobioticsFood.Component.Plant3.indoleglyoxylic.acid	100020372	Food Component/Plant	Xenobiotics	3-indoleglyoxylic acid	1477-49-2			73863	1809				1633
XenobioticsFood.Component.Plant4.allylphenol.sulfate	100001868	Food Component/Plant	Xenobiotics	4-allylphenol sulfate				NA	1870				1629
XenobioticsFood.Component.Plantbeta.cryptoxanthin	100001977	Food Component/Plant	Xenobiotics	beta-cryptoxanthin	472-70-8		HMDB33844	6384256	1853				1627
XenobioticsFood.Component.Plantcarotene.diol..1.	100015966	Food Component/Plant	Xenobiotics	carotene diol (1)				NA	1860				1626
XenobioticsFood.Component.Plantcarotene.diol..2.	100015967	Food Component/Plant	Xenobiotics	carotene diol (2)				NA	1862				1625
XenobioticsFood.Component.Plantcarotene.diol..3.	100015968	Food Component/Plant	Xenobiotics	carotene diol (3)				NA	1786				1624
XenobioticsFood.Component.Plantcinnamoylglycine	100002253	Food Component/Plant	Xenobiotics	cinnamoylglycine	16534-24-0		HMDB11621	709625	1769				1624
XenobioticsFood.Component.Plantergothioneine	100002154	Food Component/Plant	Xenobiotics	ergothioneine	58511-63-0	C05570	HMDB03045	3032311	1883				1623
XenobioticsFood.Component.Planterythritol	100000846	Food Component/Plant	Xenobiotics	erythritol	149-32-6	C00503	HMDB02994	222285	1849				1621
XenobioticsFood.Component.Plantethyl.alpha.glucopyranoside	100015965	Food Component/Plant	Xenobiotics	ethyl alpha-glucopyranoside	34625-23-5			428040	1648				1620
XenobioticsFood.Component.Plantgluconate	338	Food Component/Plant	Xenobiotics	gluconate	527-07-1	C00257	HMDB00625	10690	1882				1619
XenobioticsFood.Component.Plantglucuronide.of.piperine.metabolite.C17H21NO3..3..	100020491	Food Component/Plant	Xenobiotics	glucuronide of piperine metabolite C17H21NO3 (3)*				NA	1694				1617
XenobioticsFood.Component.Plantglucuronide.of.piperine.metabolite.C17H21NO3..4..	100020492	Food Component/Plant	Xenobiotics	glucuronide of piperine metabolite C17H21NO3 (4)*				NA	1806				1614
XenobioticsFood.Component.Plantglucuronide.of.piperine.metabolite.C17H21NO3..5..	100020493	Food Component/Plant	Xenobiotics	glucuronide of piperine metabolite C17H21NO3 (5)*				NA	1698				1613
XenobioticsFood.Component.Planthomostachydrine.	100001550	Food Component/Plant	Xenobiotics	homostachydrine*	1195-94-4	C08283	HMDB33433	441447	1751				1612
XenobioticsFood.Component.Plantmethyl.glucopyranoside..alpha...beta.	100005864	Food Component/Plant	Xenobiotics	methyl glucopyranoside (alpha + beta)				NA	1830				1607
XenobioticsFood.Component.PlantN.acetylalliin	100005367	Food Component/Plant	Xenobiotics	N-acetylalliin				NA	1572				1596
XenobioticsFood.Component.Plantpiperine	100001267	Food Component/Plant	Xenobiotics	piperine	94-62-2	C03882	HMDB29377	638024	1879				1593
XenobioticsFood.Component.Plantquinate	100000442	Food Component/Plant	Xenobiotics	quinate	77-95-2	C00296	HMDB03072	6508	1841				1592
XenobioticsFood.Component.PlantS.allylcysteine	100004509	Food Component/Plant	Xenobiotics	S-allylcysteine	21593-77-1		HMDB34323	98280	1753				1591
XenobioticsFood.Component.Plantstachydrine	100001296	Food Component/Plant	Xenobiotics	stachydrine	4136-37-2	C10172	HMDB04827	115244	1887				1589
XenobioticsFood.Component.Plantsulfate.of.piperine.metabolite.C16H19NO3..2..	100020496	Food Component/Plant	Xenobiotics	sulfate of piperine metabolite C16H19NO3 (2)*				NA	1834				1589
XenobioticsFood.Component.Plantsulfate.of.piperine.metabolite.C16H19NO3..3..	100020497	Food Component/Plant	Xenobiotics	sulfate of piperine metabolite C16H19NO3 (3)*				NA	1800				1589
XenobioticsFood.Component.Plantsulfate.of.piperine.metabolite.C18H21NO3..1..	100020502	Food Component/Plant	Xenobiotics	sulfate of piperine metabolite C18H21NO3 (1)*				NA	1694				1584
XenobioticsFood.Component.Plantthymol.sulfate	100001757	Food Component/Plant	Xenobiotics	thymol sulfate	89-83-8	C09908	HMDB01878	NA	1850				1580
XenobioticsXanthine.Metabolism1.3.dimethylurate	100001106	Xanthine Metabolism	Xenobiotics	1,3-dimethylurate	944-73-0		HMDB01857	70346	1647				1577
XenobioticsXanthine.Metabolism1.7.dimethylurate	100001399	Xanthine Metabolism	Xenobiotics	1,7-dimethylurate	33868-03-0	C16356	HMDB11103	91611	1812				1576
XenobioticsXanthine.Metabolism1.methylxanthine	100001405	Xanthine Metabolism	Xenobiotics	1-methylxanthine	6136-37-4	C16358	HMDB10738	80220	1655				1573
XenobioticsXanthine.Metabolism3.methylxanthine	100001108	Xanthine Metabolism	Xenobiotics	3-methylxanthine	1076-22-8	C16357	HMDB01886	70639	1755				1572
XenobioticsXanthine.Metabolism5.acetylamino.6.amino.3.methyluracil	100001403	Xanthine Metabolism	Xenobiotics	5-acetylamino-6-amino-3-methyluracil	1196153-01-1	C16366	HMDB04400	88299	1807				1570
XenobioticsXanthine.Metabolism5.acetylamino.6.formylamino.3.methyluracil	100001402	Xanthine Metabolism	Xenobiotics	5-acetylamino-6-formylamino-3-methyluracil	85438-96-6	C16365	HMDB11105	108214	1651				1569
XenobioticsXanthine.Metabolism7.methylxanthine	100001396	Xanthine Metabolism	Xenobiotics	7-methylxanthine	552-62-5	C16353	HMDB01991	68374	1706				1565
XenobioticsXanthine.Metabolismcaffeine	849	Xanthine Metabolism	Xenobiotics	caffeine	58-08-2	C07481	HMDB01847	2519	1783				1559
XenobioticsXanthine.Metabolismparaxanthine	100000453	Xanthine Metabolism	Xenobiotics	paraxanthine	611-59-6	C13747	HMDB01860	4687	1746				1555
XenobioticsXanthine.Metabolismtheobromine	100000445	Xanthine Metabolism	Xenobiotics	theobromine	83-67-0	C07480	HMDB02825	5429	1845				1552
XenobioticsXanthine.Metabolismtheophylline	100000437	Xanthine Metabolism	Xenobiotics	theophylline	58-55-9	C07130	HMDB01889	2153	1827				1539
